# Supplementary material for: Proteomic Signatures of Diffuse and Intestinal Subtypes of Gastric Cancer
Source: Cancers (Basel). 2021 Nov 25;13(23):5930. doi: 10.3390/cancers13235930 (PMC8656738; doi:10.3390/cancers13235930)
Supplement: Supplementary file 1 [file cancers-13-05930-s001.zip]

Archive with 8 entries (8 files):
- Updated Supplementary material_111921/Figure S1 DIFFUSE_IPA_Network_091621.pdf
- Updated Supplementary material_111921/Figure S2 Intestinal_network_IPA_091621.pdf
- Updated Supplementary material_111921/Figure S3_111721.pdf
- Updated Supplementary material_111921/Supplementary Table S3_Proteins list_111721.xlsx
- Updated Supplementary material_111921/Supplementary Table S4_H-score values_072621.pdf
- Updated Supplementary material_111921/Supplementary Table S5.xlsx
- Updated Supplementary material_111921/Supplementary TableS1_081021.xlsx
- Updated Supplementary material_111921/Supplementary TableS2_survival_data_081021.xlsx
