# Supplementary material for: Proteomic Signatures of Diffuse and Intestinal Subtypes of Gastric Cancer
Source: Cancers (Basel). 2021 Nov 25;13(23):5930. doi: 10.3390/cancers13235930 (PMC8656738; doi:10.3390/cancers13235930)
Supplement: Supplementary file 1 [file cancers-13-05930-s001.zip › Updated Supplementary material_111921/Supplementary Table S3_Proteins list_111721.xlsx]

## Sheet: Diffuse subtype
Table S3: List of proteins identified in this study.
Accession	Gene symbol	Protein name	Fold change (Tumor/Normal)	Abundance Ratio: (127N) / (126)	Abundance Ratio: (127C) / (128N)	Abundance Ratio: (128C) / (129N)	Abundance Ratio: (129C) / (130N)	Abundance Ratio: (130C) / (131)	# Peptides	# PSMs		Sample Identifier	Tumor	Adjacent norrmal
XP_016873759.1	AHNAK	neuroblast differentiation-associated protein AHNAK isoform X1 [Homo sapiens]	1.3045	0.602	1.268	0.97	1.175	1.573	238	1772		Patient 1	126	127N
NP_001104026.1	FLNA	filamin-A isoform 2 [Homo sapiens]	3.04423	0.406	2.821	4.624	4.988	1.629	146	1852		Patient 2	127C	128N
XP_005251033.1	PLEC	plectin isoform X3 [Homo sapiens]	1.46645	0.749	1.354	1.516	1.671	1.479	294	1353		Patient 3	128C	129N
XP_005251039.1	PLEC	plectin isoform X8 [Homo sapiens]	1.11958	0.889	1.39	0.992	1.016	1.117	293	1346		Patient 4	129C	130N
NP_002465.1	MYH11	myosin-11 isoform SM1A [Homo sapiens]	2.44457	0.433	2.434	2.516	4.07	1.519	143	1639		Patient 5	130C	131
NP_001035202.1	MYH11	myosin-11 isoform SM2B [Homo sapiens]	2.56814	0.424	3.105	2.484	4.753	1.295	139	1627
NP_074035.1	MYH11	myosin-11 isoform SM2A [Homo sapiens]	4.85016	0.309	3.761	11.154	9.867	1.997	139	1635
XP_016884292.1	MYH9	myosin-9 isoform X1 [Homo sapiens]	1.62197	0.652	1.712	1.942	1.533	1.435	141	1338
XP_011508876.1	COL6A3	collagen alpha-3(VI) chain isoform X1 [Homo sapiens]	2.61275	0.464	2.882	3.78	2.727	1.897	154	1616
NP_001291288.1	MUC5AC	mucin-5AC precursor [Homo sapiens]	0.754053	0.535	0.522	0.352	0.452	1.569	131	1559
XP_005246122.1	COL6A3	collagen alpha-3(VI) chain isoform X3 [Homo sapiens]	8.61009	0.101	7.226	10.649	18.775	3.311	147	1605
NP_001157789.1	FLNB	filamin-B isoform 1 [Homo sapiens]	0.929005	0.84	0.793	0.666	0.891	1.237	130	852
NP_006280.3	TLN1	talin-1 [Homo sapiens]	1.96084	0.561	1.946	2.214	2.628	1.437	128	772
XP_006717312.1	SPTAN1	spectrin alpha chain, non-erythrocytic 1 isoform X6 [Homo sapiens]	0.960947	0.9	0.916	0.868	0.878	1.057	152	750
XP_006717316.1	SPTAN1	spectrin alpha chain, non-erythrocytic 1 isoform X11 [Homo sapiens]	1.1205	0.936	1.335	1.28	0.897	1.076	149	744
NP_001367.2	DYNC1H1	cytoplasmic dynein 1 heavy chain 1 [Homo sapiens]	0.832581	1.013	0.813	0.792	0.74	0.852	184	723
XP_005264574.1	SPTBN1	spectrin beta chain, non-erythrocytic 1 isoform X1 [Homo sapiens]	0.895523	0.916	0.861	0.798	0.778	0.986	136	689
NP_000468.1	ALB	serum albumin preproprotein [Homo sapiens]	1.27079	0.789	1.229	1.32	0.901	1.793	77	3573
NP_001449.3	FLNC	filamin-C isoform a [Homo sapiens]	2.68143	0.526	2.04	3.804	5.71	1.641	122	705
XP_016856610.1	HSPG2	basement membrane-specific heparan sulfate proteoglycan core protein isoform X3 [Homo sapiens]	1.93597	0.706	1.908	3.043	2.843	1.164	129	640
NP_000055.2	C3	complement C3 preproprotein [Homo sapiens]	1.18362	0.783	1.211	1.091	1.008	1.365	90	750
NP_054706.1	VCL	vinculin isoform meta-VCL [Homo sapiens]	2.08379	0.508	1.955	2.268	2.987	1.505	86	778
XP_005257069.1	CLTC	clathrin heavy chain 1 isoform X1 [Homo sapiens]	0.717288	1.127	0.738	0.678	0.53	0.807	85	549
NP_000375.2	APOB	apolipoprotein B-100 precursor [Homo sapiens]	1.23116	0.964	1.333	1.357	1.121	1.344	149	448
NP_003861.1	IQGAP1	ras GTPase-activating-like protein IQGAP1 [Homo sapiens]	1.01755	0.755	1.164	0.848	0.706	1.183	78	480
NP_001352542.1	RRBP1	ribosome-binding protein 1 isoform 1 [Homo sapiens]	0.854019	1.134	0.623	0.81	1.021	1.002	90	602
NP_002017.1	FN1	fibronectin isoform 3 preproprotein [Homo sapiens]	3.30118	0.627	3.953	9.306	4.964	1.342	75	540
NP_001092.1	ACTB	actin, cytoplasmic 1 [Homo sapiens]	1.60404	0.68	1.478	1.669	2.298	1.271	36	2060
NP_001334352.1	A2M	alpha-2-macroglobulin isoform a precursor [Homo sapiens]	1.14691	0.769	1.117	1.095	0.937	1.331	62	517
NP_004915.2	ACTN4	alpha-actinin-4 isoform 1 [Homo sapiens]	1.29089	0.733	1.226	1.123	1.513	1.262	64	680
NP_001604.1	ACTA2	actin, aortic smooth muscle [Homo sapiens]	1.88743	0.58	2.105	1.741	2.707	1.403	35	1942
NP_001243211.1	KRT8	keratin, type II cytoskeletal 8 isoform 1 [Homo sapiens]	0.729904	0.84	0.471	0.382	0.634	1.527	49	822
NP_001123477.1	ACTN1	alpha-actinin-1 isoform c [Homo sapiens]	2.51354	0.526	2.372	3.755	3.924	1.51	58	636
NP_001677.2	ATP5F1B	ATP synthase subunit beta, mitochondrial precursor [Homo sapiens]	0.413696	2.628	0.372	0.649	0.436	0.302	27	641
NP_001093.1	ACTN1	alpha-actinin-1 isoform b [Homo sapiens]	1.55557	0.869	2.463	2.251	1.319	1.081	57	621
NP_008835.5	PRKDC	DNA-dependent protein kinase catalytic subunit isoform 1 [Homo sapiens]	0.999722	0.789	1.003	0.897	0.822	1.065	124	348
XP_006716714.1	COL14A1	collagen alpha-1(XIV) chain isoform X1 [Homo sapiens]	1.34462	0.616	2.256	2.382	0.688	0.733	64	456
NP_001341632.1	TF	serotransferrin isoform 2 [Homo sapiens]	1.03637	0.916	1.11	1.026	0.708	1.36	45	877
XP_011525622.1	MYH14	myosin-14 isoform X1 [Homo sapiens]	1.18868	0.731	0.915	0.875	1.304	1.665	89	355
NP_001054.2	TF	serotransferrin isoform 1 precursor [Homo sapiens]	1.42768	0.717	1.376	1.366	1.282	1.768	45	864
NP_001091.1	ACTA1	actin, alpha skeletal muscle [Homo sapiens]	1.25509	0.955	1.423	1.393	1.365	1.099	34	1841
NP_001839.2	COL6A1	collagen alpha-1(VI) chain precursor [Homo sapiens]	2.45764	0.479	2.507	3.152	2.819	1.926	47	566
NP_004902.1	PDIA4	protein disulfide-isomerase A4 precursor [Homo sapiens]	0.574812	0.886	0.676	0.454	0.273	0.663	48	425
XP_006717563.1	VIM	vimentin isoform X1 [Homo sapiens]	2.00118	0.52	1.884	2.235	2.06	1.92	52	806
NP_000129.3	FBN1	fibrillin-1 preproprotein [Homo sapiens]	1.82005	0.61	2.161	3.065	1.973	0.932	78	412
NP_003290.1	HSP90B1	endoplasmin precursor [Homo sapiens]	0.635464	1.057	0.742	0.6	0.451	0.546	51	669
XP_005252029.1	TNC	tenascin isoform X5 [Homo sapiens]	3.39472	0.605	1.336	14.989	9.057	1.513	65	361
NP_000695.2	ATP4A	potassium-transporting ATPase alpha chain 1 [Homo sapiens]	0.278879	3.966	0.221	0.586	0.384	0.134	45	429
NP_001338929.1	LOC110384692	complement C4A (Rodgers blood group)-like preproprotein [Homo sapiens]	1.20215	0.502	1.571	1.188	0.78	0.867	68	397
NP_001002029.3	C4B	complement C4-B preproprotein [Homo sapiens]	1.25968	0.617	1.258	1.065	1.078	1.353	68	400
XP_011522182.1	MYH10	myosin-10 isoform X3 [Homo sapiens]	2.76835	0.596	3.223	5.312	3.93	1.442	79	426
NP_003881.2	FCGBP	IgGFc-binding protein precursor [Homo sapiens]	0.544363	0.889	0.316	0.157	0.384	2.231	65	371
NP_733821.1	LMNA	lamin isoform A [Homo sapiens]	1.66365	0.593	1.572	1.714	1.799	1.561	55	641
NP_004406.2	DSP	desmoplakin isoform I [Homo sapiens]	0.80533	0.75	0.628	0.471	0.643	1.334	112	274
NP_001036041.1	RRBP1	ribosome-binding protein 1 isoform 2 [Homo sapiens]	0.867061	1.115	0.817	0.984	0.751	0.906	58	382
NP_000680.2	ALDH1A1	retinal dehydrogenase 1 [Homo sapiens]	0.191601	3.233	0.108	0.197	0.176	0.223	34	539
XP_024308018.1	ACO2	aconitate hydratase, mitochondrial isoform X1 [Homo sapiens]	0.315924	3.179	0.233	0.528	0.362	0.224	41	396
NP_001918.3	DES	desmin [Homo sapiens]	3.1544	0.43	2.468	4.156	7.318	1.784	47	655
NP_006624.2	IQGAP2	ras GTPase-activating-like protein IQGAP2 isoform 1 [Homo sapiens]	0.413583	1.414	0.337	0.352	0.287	0.504	72	298
XP_006720633.1	PKM	pyruvate kinase PKM isoform X1 [Homo sapiens]	0.992654	1.108	0.956	1.25	1.03	0.868	40	500
NP_001276674.1	GAPDH	glyceraldehyde-3-phosphate dehydrogenase isoform 1 [Homo sapiens]	1.11211	0.979	1.01	1.183	1.224	1.141	22	660
NP_001017963.2	HSP90AA1	heat shock protein HSP 90-alpha isoform 1 [Homo sapiens]	0.967198	0.857	0.988	0.92	0.724	1.101	41	404
NP_004362.2	COPA	coatomer subunit alpha isoform 2 [Homo sapiens]	0.702443	1.053	0.678	0.589	0.557	0.81	64	310
XP_024302189.1	HSP90AB1	heat shock protein HSP 90-beta isoform X1 [Homo sapiens]	1.00568	0.921	1.033	1.039	0.818	1.078	41	400
NP_006079.1	TUBB4B	tubulin beta-4B chain [Homo sapiens]	0.784831	1.009	0.804	0.682	0.593	0.923	27	571
XP_011533736.1	COL12A1	collagen alpha-1(XII) chain isoform X1 [Homo sapiens]	3.04746	0.488	3.336	5.559	4.057	1.706	79	230
NP_821133.1	TUBB	tubulin beta chain isoform b [Homo sapiens]	1.0865	0.729	1.094	0.949	0.919	1.157	28	546
XP_005252032.1	TNC	tenascin isoform X16 [Homo sapiens]	4.90669	0.578	1.232	14.214	45.066	2.069	53	321
NP_001269554.1	LMNA	lamin isoform C [Homo sapiens]	1.01372	1.331	1.203	1.01	1.1	1.063	52	595
NP_954657.1	KRT18	keratin, type I cytoskeletal 18 [Homo sapiens]	0.922637	0.845	0.614	0.677	1.007	1.351	42	565
NP_005338.1	HSPA5	endoplasmic reticulum chaperone BiP precursor [Homo sapiens]	0.557873	1.484	0.552	0.595	0.442	0.553	38	614
NP_009057.1	VCP	transitional endoplasmic reticulum ATPase isoform 1 [Homo sapiens]	0.855674	1.022	0.861	0.786	0.705	0.983	51	354
NP_000173.2	HADHA	trifunctional enzyme subunit alpha, mitochondrial precursor [Homo sapiens]	0.520229	1.812	0.488	0.711	0.482	0.412	37	335
XP_011541100.1	HSPA8	heat shock cognate 71 kDa protein isoform X1 [Homo sapiens]	0.993739	0.924	1.012	0.972	0.819	1.111	35	555
NP_001273594.1	POSTN	periostin isoform 5 precursor [Homo sapiens]	1.09866	0.623	1.182	0.671	0.907	1.385	37	369
NP_001952.1	EEF2	elongation factor 2 [Homo sapiens]	0.757381	1.187	0.68	0.762	0.698	0.82	45	377
NP_002334.2	LTF	lactotransferrin isoform 1 preproprotein [Homo sapiens]	1.40284	0.734	4.848	2.325	0.472	0.749	47	332
NP_004037.1	ATP5F1A	ATP synthase subunit alpha, mitochondrial isoform a precursor [Homo sapiens]	0.339536	3.26	0.207	0.528	0.475	0.283	36	571
NP_149129.2	CALD1	caldesmon isoform 1 [Homo sapiens]	5.20169	0.267	3.89	8.254	12.111	2.62	46	369
NP_001146.2	ANXA6	annexin A6 isoform 1 [Homo sapiens]	1.35462	0.679	1.556	1.48	1.225	1.097	49	361
NP_001129408.1	POSTN	periostin isoform 4 precursor [Homo sapiens]	0.976919	0.575	0.972	0.383	0.956	1.439	35	344
NP_955472.1	HSPD1	60 kDa heat shock protein, mitochondrial [Homo sapiens]	0.525055	1.835	0.492	0.622	0.496	0.483	33	343
NP_001303938.1	CLIC6	chloride intracellular channel protein 6 isoform 1 [Homo sapiens]	0.233721	5.59	0.102	0.521	0.377	0.195	34	224
NP_001352707.1	TPM1	tropomyosin alpha-1 chain isoform 15 [Homo sapiens]	4.68341	0.327	3.544	6.814	12.483	2.445	42	705
NP_001257328.1	TUBA1A	tubulin alpha-1A chain isoform 1 [Homo sapiens]	1.02289	0.821	1.193	0.983	0.741	1.058	30	447
NP_000692.2	ATP1A1	sodium/potassium-transporting ATPase subunit alpha-1 isoform a [Homo sapiens]	0.624786	1.164	0.528	0.516	0.51	0.799	44	322
NP_001193725.1	PKM	pyruvate kinase PKM isoform c [Homo sapiens]	2.2974	0.737	2.338	6.317	2.572	1.244	38	440
NP_059447.2	MVP	major vault protein isoform 1 [Homo sapiens]	0.932069	0.732	0.863	0.672	0.635	1.398	44	284
NP_001273596.1	POSTN	periostin isoform 7 precursor [Homo sapiens]	0.873567	0.883	0.757	0.35	0.975	1.733	33	315
NP_001060.1	TUBB2A	tubulin beta-2A chain isoform 1 [Homo sapiens]	0.973508	0.691	1.036	0.639	0.693	1.316	27	461
NP_821080.1	TUBB2B	tubulin beta-2B chain [Homo sapiens]	0.576117	1.387	0.62	0.572	0.426	0.585	27	463
NP_005336.3	HSPA1A	heat shock 70 kDa protein 1A [Homo sapiens]	1.00723	0.822	0.983	0.976	0.882	1.007	35	414
NP_002267.2	KRT19	keratin, type I cytoskeletal 19 [Homo sapiens]	0.737674	0.845	0.489	0.337	0.652	1.717	40	481
NP_573566.2	LRPPRC	leucine-rich PPR motif-containing protein, mitochondrial precursor [Homo sapiens]	0.53462	1.957	0.472	0.671	0.552	0.488	63	265
NP_005132.2	FGB	fibrinogen beta chain isoform 1 preproprotein [Homo sapiens]	2.40853	0.53	4.288	3.803	1.858	1.417	29	471
XP_005269750.1	MYOF	myoferlin isoform X1 [Homo sapiens]	1.77748	0.584	1.894	2.001	1.889	1.451	73	189
NP_004095.4	FASN	fatty acid synthase [Homo sapiens]	0.861446	1.04	0.953	0.73	0.584	1.216	64	213
NP_001290043.1	TUBA1C	tubulin alpha-1C chain isoform a [Homo sapiens]	1.03783	0.811	1.03	0.895	0.987	1.072	30	377
NP_005304.3	PDIA3	protein disulfide-isomerase A3 precursor [Homo sapiens]	0.808651	0.855	0.912	0.667	0.474	1.026	33	506
NP_001894.2	CTNNA1	catenin alpha-1 isoform 1 [Homo sapiens]	0.64108	0.981	0.577	0.394	0.498	0.939	41	230
NP_005991.1	TUBA4A	tubulin alpha-4A chain isoform 1 [Homo sapiens]	0.751516	0.993	0.72	0.684	0.543	0.89	26	354
NP_663780.2	SYNM	synemin isoform A [Homo sapiens]	3.43063	0.305	3.902	4.18	6.407	1.387	70	254
XP_016870579.1	TPM2	tropomyosin beta chain isoform X2 [Homo sapiens]	5.2322	0.335	3.699	8.303	15.711	2.725	36	583
NP_004334.1	CALR	calreticulin precursor [Homo sapiens]	0.755574	0.865	0.804	0.655	0.517	0.78	25	402
NP_001257376.1	ACADVL	very long-chain specific acyl-CoA dehydrogenase, mitochondrial isoform 3 [Homo sapiens]	0.474823	2.074	0.436	0.701	0.421	0.388	37	267
NP_001018004.1	TPM1	tropomyosin alpha-1 chain isoform Tpm1.6cy [Homo sapiens]	3.58388	0.46	3.76	7.597	4.872	1.958	37	592
XP_016885266.1	UBA1	ubiquitin-like modifier-activating enzyme 1 isoform X1 [Homo sapiens]	0.923561	0.848	0.866	0.828	0.77	1.033	42	269
NP_001137533.1	COPB1	coatomer subunit beta [Homo sapiens]	0.6402	1.093	0.636	0.508	0.455	0.799	41	190
NP_000499.1	FGA	fibrinogen alpha chain isoform alpha-E preproprotein [Homo sapiens]	2.97774	0.374	4.872	4.771	2.446	1.537	38	505
NP_001352205.1	TNXB	tenascin-X isoform 3 precursor [Homo sapiens]	1.56233	0.63	1.436	1.52	1.762	1.524	71	158
NP_000282.1	PGK1	phosphoglycerate kinase 1 [Homo sapiens]	0.875559	1.006	0.877	0.858	0.745	0.923	26	406
NP_003370.2	EZR	ezrin [Homo sapiens]	0.505466	2.323	0.362	0.705	0.564	0.533	46	392
XP_011527753.1	COL6A2	collagen alpha-2(VI) chain isoform X1 [Homo sapiens]	2.21608	0.513	2.454	3.012	2.191	1.694	36	391
XP_005248331.1	NNT	NAD(P) transhydrogenase, mitochondrial isoform X1 [Homo sapiens]	0.323948	3.23	0.243	0.599	0.402	0.196	39	303
NP_002532.2	OGDH	2-oxoglutarate dehydrogenase, mitochondrial isoform 1 precursor [Homo sapiens]	0.458905	2.382	0.379	0.684	0.55	0.34	43	231
XP_011529261.1	MSN	moesin isoform X1 [Homo sapiens]	1.70568	0.627	1.657	2.281	1.716	1.398	44	363
NP_001184223.1	DPYSL3	dihydropyrimidinase-related protein 3 isoform 1 [Homo sapiens]	2.63034	0.49	2.931	3.943	3.473	1.538	33	276
XP_005266431.1	LCP1	plastin-2 isoform X1 [Homo sapiens]	1.18668	0.669	1.333	1.656	0.622	1.148	32	259
NP_001093640.1	IMMT	MICOS complex subunit MIC60 isoform 3 [Homo sapiens]	0.565587	2.11	0.448	0.779	0.731	0.48	44	254
NP_001230106.1	ALDOA	fructose-bisphosphate aldolase A isoform 2 [Homo sapiens]	0.995125	1.01	0.932	1.015	1.074	0.971	29	332
XP_016872585.1	HYOU1	hypoxia up-regulated protein 1 isoform X2 [Homo sapiens]	0.639853	1.399	0.701	0.649	0.545	0.605	38	232
NP_000909.2	P4HB	protein disulfide-isomerase precursor [Homo sapiens]	0.514826	1.379	0.476	0.431	0.362	0.67	39	566
XP_016868141.1	CALD1	caldesmon isoform X3 [Homo sapiens]	3.28657	0.445	3.727	4.754	4.978	1.932	36	291
XP_016876859.1	SERPINA1	alpha-1-antitrypsin isoform X1 [Homo sapiens]	1.28282	0.692	1.365	1.146	0.998	1.542	26	645
NP_001419.1	ENO1	alpha-enolase isoform 1 [Homo sapiens]	0.965504	0.988	0.962	1.105	0.813	0.959	25	402
NP_001814.2	CKB	creatine kinase B-type isoform 1 [Homo sapiens]	0.37622	3.834	0.312	0.641	0.598	0.242	20	406
NP_001186913.1	NDUFS1	NADH-ubiquinone oxidoreductase 75 kDa subunit, mitochondrial isoform 5 [Homo sapiens]	0.492743	2.066	0.428	0.617	0.547	0.416	35	238
NP_008977.1	EMILIN1	EMILIN-1 precursor [Homo sapiens]	1.60813	0.75	1.497	1.873	2.116	1.36	43	255
NP_001018020.1	TPM1	tropomyosin alpha-1 chain isoform Tpm1.3sm [Homo sapiens]	2.50907	0.523	2.34	3.219	4.586	1.506	38	560
NP_000177.2	CFH	complement factor H isoform a precursor [Homo sapiens]	1.47364	0.667	1.481	1.597	1.313	1.493	45	217
XP_016872584.1	HYOU1	hypoxia up-regulated protein 1 isoform X1 [Homo sapiens]	0.761744	1.004	0.625	0.461	0.734	1.219	38	227
NP_006816.2	CKAP4	cytoskeleton-associated protein 4 [Homo sapiens]	0.917953	0.884	1	0.863	0.777	0.858	41	259
XP_024308600.1	HDLBP	vigilin isoform X1 [Homo sapiens]	0.719061	1.277	0.654	0.709	0.738	0.718	58	255
NP_001093639.1	IMMT	MICOS complex subunit MIC60 isoform 2 [Homo sapiens]	0.372365	2.984	0.293	0.538	0.359	0.01	44	248
NP_055205.2	SND1	staphylococcal nuclease domain-containing protein 1 [Homo sapiens]	0.599502	1.583	0.552	0.667	0.6	0.557	44	247
NP_004437.2	EPRS	bifunctional glutamate/proline--tRNA ligase [Homo sapiens]	0.76889	1.103	0.731	0.738	0.701	0.784	56	192
NP_064505.1	UGGT1	UDP-glucose:glycoprotein glucosyltransferase 1 precursor [Homo sapiens]	0.634537	1.151	0.632	0.578	0.474	0.684	55	215
NP_000681.2	ALDH2	aldehyde dehydrogenase, mitochondrial isoform 1 precursor [Homo sapiens]	0.508882	1.041	0.52	0.368	0.212	0.878	27	312
NP_000168.1	GSN	gelsolin isoform a precursor [Homo sapiens]	1.20174	0.658	0.953	0.904	1.214	1.575	33	406
NP_001288155.1	TPM2	tropomyosin beta chain isoform Tpm2.3 [Homo sapiens]	3.67103	0.522	2.728	7.95	7.62	2.104	31	491
NP_004125.3	HSPA9	stress-70 protein, mitochondrial precursor [Homo sapiens]	0.647228	1.898	0.533	0.822	0.801	0.614	37	283
NP_005134.1	HP	haptoglobin isoform 1 preproprotein [Homo sapiens]	1.19606	0.794	1.011	0.999	1.134	1.697	24	377
NP_938149.2	GANAB	neutral alpha-glucosidase AB isoform 3 precursor [Homo sapiens]	0.814153	1.06	0.784	0.767	0.738	0.856	44	232
NP_478054.2	COL6A2	collagen alpha-2(VI) chain isoform 2C2a precursor [Homo sapiens]	3.56412	0.477	7.633	8.583	2.286	1.826	29	289
NP_938148.1	GANAB	neutral alpha-glucosidase AB isoform 2 precursor [Homo sapiens]	0.605995	0.712	0.488	0.404	0.01	0.933	44	228
NP_000509.1	HBB	hemoglobin subunit beta [Homo sapiens]	0.770357	1.839	1.38	0.403	0.592	1.512	15	1354
XP_011543356.1	NUMA1	nuclear mitotic apparatus protein 1 isoform X1 [Homo sapiens]	1.12292	0.843	0.944	1.166	1.217	1.122	59	137
XP_011510737.1	CP	ceruloplasmin isoform X1 [Homo sapiens]	1.31179	0.744	1.301	1.188	1.182	1.582	31	219
XP_005265184.1	LAMB2	laminin subunit beta-2 isoform X1 [Homo sapiens]	1.81877	0.8	1.875	2.231	3.186	1.194	52	171
NP_002941.1	RPN1	dolichyl-diphosphooligosaccharide--protein glycosyltransferase subunit 1 precursor [Homo sapiens]	0.521531	1.381	0.544	0.555	0.379	0.466	40	285
NP_003741.1	EIF3A	eukaryotic translation initiation factor 3 subunit A [Homo sapiens]	0.923988	1.046	0.83	0.929	0.96	0.951	66	211
NP_002284.3	LAMC1	laminin subunit gamma-1 precursor [Homo sapiens]	2.23508	0.612	2.213	3.547	3.343	1.302	45	171
NP_002159.2	IDH2	isocitrate dehydrogenase [NADP], mitochondrial isoform 1 precursor [Homo sapiens]	0.173441	5.953	0.108	0.362	0.265	0.091	28	383
NP_001337404.1	CAP1	adenylyl cyclase-associated protein 1 isoform a [Homo sapiens]	1.30275	0.699	1.104	1.163	1.359	1.504	26	314
NP_000549.1	HBA1	hemoglobin subunit alpha [Homo sapiens]	0.795065	1.874	1.42	0.414	0.644	1.571	12	914
NP_056991.2	LAP3	cytosol aminopeptidase [Homo sapiens]	1.03016	0.96	1.169	1.112	0.675	1.27	33	207
NP_001074419.1	MYO1C	unconventional myosin-Ic isoform b [Homo sapiens]	1.03083	0.922	1.066	1.063	1.051	0.902	47	193
NP_000079.2	COL1A1	collagen alpha-1(I) chain preproprotein [Homo sapiens]	4.693	0.351	6.431	11.567	5.51	1.956	33	571
NP_068656.2	FGG	fibrinogen gamma chain isoform gamma-B precursor [Homo sapiens]	2.40123	0.512	4.834	3.866	1.559	1.402	24	311
NP_001002858.1	ANXA2	annexin A2 isoform 1 [Homo sapiens]	1.23574	0.696	1.261	1.101	0.937	1.546	28	366
NP_002853.2	PYGB	glycogen phosphorylase, brain form [Homo sapiens]	1.10403	0.762	1.059	0.779	1.033	1.466	41	193
XP_016859290.1	GFPT1	glutamine--fructose-6-phosphate aminotransferase [isomerizing] 1 isoform X1 [Homo sapiens]	0.710917	0.763	0.623	0.434	0.473	1.082	37	215
NP_060705.2	CNDP2	cytosolic non-specific dipeptidase isoform 1 [Homo sapiens]	0.440334	1.348	0.365	0.381	0.28	0.573	27	204
XP_016870990.1	SORBS1	sorbin and SH3 domain-containing protein 1 isoform X6 [Homo sapiens]	2.01211	0.558	1.628	1.852	4.031	1.51	44	173
XP_024308602.1	ANXA4	annexin A4 isoform X1 [Homo sapiens]	0.808454	0.657	1.015	0.493	0.443	1.025	33	288
NP_001116105.1	CPS1	carbamoyl-phosphate synthase [ammonia], mitochondrial isoform a precursor [Homo sapiens]	3.06033	0.574	3.345	2.781	7.446	2.222	48	148
NP_037506.2	PDCD6IP	programmed cell death 6-interacting protein isoform 1 [Homo sapiens]	0.868068	0.982	0.735	0.8	0.806	1.023	42	197
XP_006722928.1	TPM4	tropomyosin alpha-4 chain isoform X1 [Homo sapiens]	3.17374	0.43	2.478	4.716	5.088	2.327	33	420
NP_001245218.1	SELENBP1	methanethiol oxidase isoform 3 [Homo sapiens]	0.468036	1.423	0.441	0.387	0.337	0.555	29	233
NP_000134.2	FH	fumarate hydratase, mitochondrial [Homo sapiens]	0.412963	2.621	0.284	0.645	0.522	0.329	20	206
NP_002145.3	HSPA4	heat shock 70 kDa protein 4 [Homo sapiens]	1.0001	0.912	0.839	0.936	0.963	1.208	41	157
XP_011532966.1	CANX	calnexin isoform X3 [Homo sapiens]	0.951225	1.123	1.049	1.109	0.897	0.838	31	272
NP_003281.1	TPM4	tropomyosin alpha-4 chain isoform Tpm4.2cy [Homo sapiens]	3.13169	0.547	3.279	5.13	4.976	1.969	32	436
NP_059830.1	WDR1	WD repeat-containing protein 1 isoform 1 [Homo sapiens]	1.08812	0.853	1.058	1.135	1.042	1.038	28	225
NP_005959.2	HNRNPM	heterogeneous nuclear ribonucleoprotein M isoform a [Homo sapiens]	1.10847	0.78	1.039	1.043	1.035	1.164	41	227
XP_006718788.1	TNKS1BP1	182 kDa tankyrase-1-binding protein isoform X1 [Homo sapiens]	1.07328	0.918	0.884	0.871	1.416	1.199	47	114
NP_001001522.1	TAGLN	transgelin [Homo sapiens]	3.72128	0.337	3.332	5.398	7.343	1.825	23	603
NP_001309294.1	HK1	hexokinase-1 isoform a [Homo sapiens]	0.611987	1.601	0.532	0.672	0.659	0.583	44	204
NP_001288218.1	TPM1	tropomyosin alpha-1 chain isoform Tpm1.8cy [Homo sapiens]	1.05418	0.989	0.774	0.956	1.506	1.156	32	485
NP_597734.2	SYNPO2	synaptopodin-2 isoform a [Homo sapiens]	2.98216	0.442	2.321	3.211	7.345	1.905	42	179
NP_733765.1	ATP2A2	sarcoplasmic/endoplasmic reticulum calcium ATPase 2 isoform b [Homo sapiens]	1.05424	0.826	0.973	0.994	0.932	1.194	39	166
NP_009124.2	ANXA10	annexin A10 [Homo sapiens]	0.450184	1.278	0.307	0.262	0.318	0.925	20	272
NP_057212.1	COPG1	coatomer subunit gamma-1 [Homo sapiens]	0.691658	1.179	0.663	0.646	0.612	0.712	35	167
NP_001269316.1	IDH1	isocitrate dehydrogenase [NADP] cytoplasmic [Homo sapiens]	0.719849	0.787	0.652	0.444	0.463	1.135	23	239
NP_663782.2	AP1B1	AP-1 complex subunit beta-1 isoform b [Homo sapiens]	0.683819	1.162	0.665	0.636	0.535	0.768	38	149
XP_024308851.1	TNS1	tensin-1 isoform X15 [Homo sapiens]	3.98548	0.461	1.796	2.57	43.84	2.271	48	159
XP_024309291.1	MAP4	microtubule-associated protein 4 isoform X1 [Homo sapiens]	1.7183	0.591	1.525	1.441	2.385	1.692	48	180
XP_006723859.1	LAMA5	laminin subunit alpha-5 isoform X1 [Homo sapiens]	1.93267	0.735	1.878	2.546	3.175	1.304	51	128
XP_024308847.1	TNS1	tensin-1 isoform X12 [Homo sapiens]	2.04117	0.597	1.975	2.248	3.511	1.355	48	156
XP_011532356.1	TKT	transketolase isoform X1 [Homo sapiens]	1.11552	0.858	1.055	1.312	0.932	1.15	23	208
NP_005909.2	MDH2	malate dehydrogenase, mitochondrial isoform 1 precursor [Homo sapiens]	0.348512	2.473	0.227	0.477	0.374	0.314	20	271
NP_006827.1	GCN1	eIF-2-alpha kinase activator GCN1 [Homo sapiens]	0.762646	1.183	0.74	0.689	0.666	0.898	61	142
XP_005272132.1	VDAC1	voltage-dependent anion-selective channel protein 1 isoform X1 [Homo sapiens]	0.407938	1.837	0.285	0.396	0.378	0.488	21	261
XP_005251533.1	ACO1	cytoplasmic aconitate hydratase isoform X1 [Homo sapiens]	0.612478	1.204	0.494	0.625	0.53	0.634	40	236
NP_066964.1	XRCC5	X-ray repair cross-complementing protein 5 [Homo sapiens]	0.931529	0.692	0.886	0.754	0.703	1.034	34	169
NP_001191236.1	GC	vitamin D-binding protein isoform 3 precursor [Homo sapiens]	1.33491	0.742	1.344	1.292	1.041	1.74	27	196
NP_001152759.1	TPI1	triosephosphate isomerase isoform 2 [Homo sapiens]	0.795063	1.038	0.762	0.823	0.647	0.813	19	280
NP_001460.1	XRCC6	X-ray repair cross-complementing protein 6 isoform 1 [Homo sapiens]	0.931631	0.703	0.888	0.715	0.72	1.079	33	187
XP_006720201.1	KTN1	kinectin isoform X1 [Homo sapiens]	1.06857	1.063	0.985	1.211	1.16	1.072	55	147
NP_001265118.1	TPM3	tropomyosin alpha-3 chain isoform Tpm3.5cy [Homo sapiens]	1.06653	1.05	0.985	1.083	1.171	1.16	32	370
XP_016867690.1	LAMB1	laminin subunit beta-1 isoform X1 [Homo sapiens]	1.76189	0.754	1.856	2.855	2.113	1.141	49	163
NP_004159.2	SDHA	succinate dehydrogenase [ubiquinone] flavoprotein subunit, mitochondrial isoform 1 [Homo sapiens]	0.377984	2.471	0.278	0.53	0.422	0.306	25	165
NP_006422.1	CCT2	T-complex protein 1 subunit beta isoform 1 [Homo sapiens]	0.812584	1.093	0.834	0.761	0.698	0.874	30	163
NP_004199.1	AIFM1	apoptosis-inducing factor 1, mitochondrial isoform AIF precursor [Homo sapiens]	0.307458	3.034	0.184	0.461	0.36	0.274	26	198
NP_001348.2	DHX9	ATP-dependent RNA helicase A [Homo sapiens]	1.05798	0.781	1.07	1.059	0.838	1.091	38	160
NP_001485.2	GDI2	rab GDP dissociation inhibitor beta isoform 1 [Homo sapiens]	0.818648	0.908	0.82	0.713	0.577	0.992	29	212
NP_001184222.1	DPYSL2	dihydropyrimidinase-related protein 2 isoform 1 [Homo sapiens]	1.55085	0.634	1.553	1.593	1.601	1.436	26	173
NP_003356.2	UQCRC1	cytochrome b-c1 complex subunit 1, mitochondrial precursor [Homo sapiens]	0.421557	2.487	0.305	0.587	0.473	0.39	23	213
XP_005252017.1	HNRNPK	heterogeneous nuclear ribonucleoprotein K isoform X1 [Homo sapiens]	0.511188	0.74	0.428	0.181	0.445	0.748	25	266
NP_004757.1	COPB2	coatomer subunit beta' [Homo sapiens]	0.662341	1.096	0.639	0.6	0.514	0.705	39	168
NP_001393.1	EEF1A1	elongation factor 1-alpha 1 [Homo sapiens]	0.814593	1.062	0.673	0.759	0.875	0.855	22	318
NP_001290.2	CNN1	calponin-1 isoform 1 [Homo sapiens]	6.17421	0.324	3.565	21.072	15.88	2.401	19	263
XP_024309300.1	MYLK	myosin light chain kinase, smooth muscle isoform X1 [Homo sapiens]	2.47904	0.483	2.415	3.174	4.219	1.394	34	180
NP_000099.2	DLD	dihydrolipoyl dehydrogenase, mitochondrial isoform 1 precursor [Homo sapiens]	0.407047	3.019	0.234	0.698	0.623	0.331	19	164
XP_016871021.1	SORBS1	sorbin and SH3 domain-containing protein 1 isoform X39 [Homo sapiens]	1.14254	1.278	0.713	1.338	2.323	1.123	36	150
NP_002448.4	MUC2	mucin-2 precursor [Homo sapiens]	2.96662	0.509	11.094	6.011	1.978	0.885	39	131
NP_006077.2	TUBB3	tubulin beta-3 chain isoform 1 [Homo sapiens]	0.979851	0.942	1.142	1.044	0.822	0.87	20	276
NP_001304946.1	APOA1	apolipoprotein A-I isoform 1 preproprotein [Homo sapiens]	1.25365	0.723	1.29	1.151	0.975	1.545	24	365
XP_011527330.1	TGM2	protein-glutamine gamma-glutamyltransferase 2 isoform X1 [Homo sapiens]	2.0653	0.551	2.289	3.046	2.306	1.287	26	186
NP_060918.2	CAND1	cullin-associated NEDD8-dissociated protein 1 isoform 1 [Homo sapiens]	0.826206	0.969	0.827	0.723	0.701	0.89	43	184
NP_005564.1	LMNB1	lamin-B1 isoform 1 [Homo sapiens]	1.19228	0.521	1.089	1.048	0.83	1.324	41	205
NP_005952.2	MUC6	mucin-6 precursor [Homo sapiens]	0.562908	0.632	0.426	0.19	0.414	1.066	35	149
NP_057441.1	LIMA1	LIM domain and actin-binding protein 1 isoform 2 [Homo sapiens]	1.0928	0.691	0.695	0.692	1.238	1.808	37	150
XP_005248777.1	MYO6	unconventional myosin-VI isoform X2 [Homo sapiens]	0.77656	0.96	0.671	0.526	0.717	1.073	47	105
NP_001596.2	AARS	alanine--tRNA ligase, cytoplasmic [Homo sapiens]	0.737632	1.112	0.748	0.674	0.642	0.75	32	140
XP_005262724.1	UGDH	UDP-glucose 6-dehydrogenase isoform X1 [Homo sapiens]	0.706449	0.697	0.548	0.384	0.412	1.415	23	146
XP_016869299.1	YWHAZ	14-3-3 protein zeta/delta isoform X1 [Homo sapiens]	0.974024	0.709	0.903	0.7	0.747	1.313	17	325
XP_005249419.1	VARS	valine--tRNA ligase isoform X1 [Homo sapiens]	0.815375	1.157	0.897	0.915	0.69	0.737	36	146
NP_116126.3	LMNB2	lamin-B2 [Homo sapiens]	1.23455	0.719	1.316	1.246	1.159	1.085	43	204
NP_000120.2	F13A1	coagulation factor XIII A chain precursor [Homo sapiens]	0.818776	1.053	1.193	1.223	0.475	0.559	29	148
NP_001311233.1	RPN2	dolichyl-diphosphooligosaccharide--protein glycosyltransferase subunit 2 isoform 7 precursor [Homo sapiens]	0.601196	1.3	0.659	0.672	0.419	0.55	21	164
NP_001129497.1	PLS3	plastin-3 isoform 1 [Homo sapiens]	1.16868	0.903	1.459	1.363	1.039	0.955	29	154
XP_005245768.1	HNRNPR	heterogeneous nuclear ribonucleoprotein R isoform X2 [Homo sapiens]	0.943887	0.797	0.922	0.788	0.762	1.079	27	164
NP_001900.1	CTSD	cathepsin D preproprotein [Homo sapiens]	1.0001	0.92	1.431	1.094	0.575	1.023	18	201
XP_005252020.1	HNRNPK	heterogeneous nuclear ribonucleoprotein K isoform X3 [Homo sapiens]	1.27994	0.698	1.126	1.152	1.356	1.363	25	264
NP_060090.2	ILF3	interleukin enhancer-binding factor 3 isoform d [Homo sapiens]	1.07617	0.777	1.04	0.998	0.935	1.154	33	138
XP_024309124.1	CTNNB1	catenin beta-1 isoform X1 [Homo sapiens]	0.706662	1.113	0.63	0.492	0.677	0.936	31	142
NP_001240837.1	AKR1C3	aldo-keto reductase family 1 member C3 isoform 2 [Homo sapiens]	0.558194	0.842	0.545	0.296	0.335	0.843	21	168
NP_001351766.1	MTHFD1	C-1-tetrahydrofolate synthase, cytoplasmic isoform 2 [Homo sapiens]	0.82195	1.067	0.805	0.666	0.827	0.902	36	149
NP_005712.1	ACTR3	actin-related protein 3 isoform 1 [Homo sapiens]	0.974777	0.886	0.93	0.981	0.806	1.062	21	166
NP_001078927.1	CTNND1	catenin delta-1 isoform 1ABC [Homo sapiens]	0.83449	0.917	0.65	0.62	0.863	1.067	35	157
NP_001609.2	PARP1	poly [ADP-ribose] polymerase 1 [Homo sapiens]	0.954531	0.783	0.969	0.851	0.761	0.987	41	136
NP_006576.2	CCT8	T-complex protein 1 subunit theta isoform 1 [Homo sapiens]	0.833033	1.023	0.82	0.754	0.69	0.961	30	156
NP_003312.3	TUFM	elongation factor Tu, mitochondrial isoform 1 precursor [Homo sapiens]	0.434131	2.134	0.355	0.549	0.427	0.394	23	169
NP_000510.1	HBD	hemoglobin subunit delta [Homo sapiens]	0.779296	1.721	1.22	0.511	0.573	1.386	11	664
NP_003357.2	UQCRC2	cytochrome b-c1 complex subunit 2, mitochondrial precursor [Homo sapiens]	0.5717	2.084	0.531	0.715	0.647	0.518	22	197
NP_003839.2	SUCLG2	succinate--CoA ligase [GDP-forming] subunit beta, mitochondrial isoform 2 precursor [Homo sapiens]	0.279269	2.902	0.167	0.369	0.348	0.23	22	196
NP_064695.3	AKR1B10	aldo-keto reductase family 1 member B10 [Homo sapiens]	0.366112	0.925	0.258	0.138	0.168	1.027	21	272
NP_001264153.1	TAGLN2	transgelin-2 isoform a [Homo sapiens]	1.08054	0.67	0.892	0.712	0.996	1.562	14	306
NP_002152.2	IARS	isoleucine--tRNA ligase, cytoplasmic [Homo sapiens]	0.601883	1.322	0.62	0.654	0.447	0.577	40	128
XP_006718761.1	CAPN1	calpain-1 catalytic subunit isoform X1 [Homo sapiens]	0.846204	0.94	0.807	0.634	0.704	1.133	30	171
NP_006477.3	FBLN1	fibulin-1 isoform D precursor [Homo sapiens]	3.99678	0.385	4.761	8.167	5.074	1.987	24	144
NP_000241.1	MPO	myeloperoxidase precursor [Homo sapiens]	2.49527	0.876	6.95	7.246	1.428	1.176	31	175
XP_005249786.1	HNRNPA2B1	heterogeneous nuclear ribonucleoproteins A2/B1 isoform X1 [Homo sapiens]	1.14944	0.661	1.022	0.969	1.03	1.301	21	276
NP_000886.1	LTA4H	leukotriene A-4 hydrolase isoform 1 [Homo sapiens]	0.662118	1.119	0.758	0.725	0.445	0.583	30	135
NP_002071.2	GOT2	aspartate aminotransferase, mitochondrial isoform 1 precursor [Homo sapiens]	0.326425	2.957	0.221	0.497	0.372	0.268	23	214
NP_055416.2	EHD2	EH domain-containing protein 2 [Homo sapiens]	1.40732	0.789	1.52	1.452	1.82	1.086	30	186
NP_003648.2	BCAS1	breast carcinoma-amplified sequence 1 isoform 1 [Homo sapiens]	0.769702	0.636	0.391	0.283	0.86	1.81	26	142
NP_000349.1	TGFBI	transforming growth factor-beta-induced protein ig-h3 precursor [Homo sapiens]	3.15762	0.562	1.884	6.771	6.807	2.025	26	246
XP_011511125.1	LPP	lipoma-preferred partner isoform X1 [Homo sapiens]	1.97787	0.53	1.795	2.012	3.043	1.458	18	134
NP_001025177.1	AP2B1	AP-2 complex subunit beta isoform a [Homo sapiens]	1.17064	0.749	1.201	1.07	1.073	1.194	36	148
NP_002499.2	NID1	nidogen-1 precursor [Homo sapiens]	1.61414	0.789	1.546	2.076	2.271	1.186	29	146
NP_005989.3	CCT3	T-complex protein 1 subunit gamma isoform a [Homo sapiens]	0.7881	0.992	0.786	0.657	0.629	0.927	25	159
NP_006088.2	MYL9	myosin regulatory light polypeptide 9 isoform a [Homo sapiens]	2.24854	0.48	2.497	1.826	3.307	1.828	15	259
XP_011531105.1	HADHB	trifunctional enzyme subunit beta, mitochondrial isoform X1 [Homo sapiens]	0.516921	1.864	0.499	0.673	0.511	0.401	22	189
NP_005580.1	ALDH6A1	methylmalonate-semialdehyde dehydrogenase [acylating], mitochondrial isoform 1 precursor [Homo sapiens]	0.325368	2.297	0.322	0.493	0.24	0.22	27	144
NP_001269633.1	PDIA6	protein disulfide-isomerase A6 isoform a [Homo sapiens]	0.72842	1.3	0.65	0.643	0.884	0.723	20	186
NP_004035.2	ATIC	bifunctional purine biosynthesis protein PURH [Homo sapiens]	0.849718	0.923	0.826	0.693	0.712	1.003	30	119
NP_886553.3	EIF4G1	eukaryotic translation initiation factor 4 gamma 1 isoform 1 [Homo sapiens]	0.930639	1.055	0.813	0.904	0.935	1.072	45	132
XP_005268883.1	HNRNPA1	heterogeneous nuclear ribonucleoprotein A1 isoform X1 [Homo sapiens]	1.02922	0.714	1.055	0.861	0.79	1.15	18	180
NP_000959.2	RPL4	60S ribosomal protein L4 [Homo sapiens]	0.636541	1.207	0.629	0.613	0.502	0.65	25	181
NP_000659.2	ADH1B	alcohol dehydrogenase 1B isoform 1 [Homo sapiens]	0.606407	0.579	0.663	0.52	0.215	0.642	21	255
NP_001351609.1	TPM3	tropomyosin alpha-3 chain isoform 11 [Homo sapiens]	1.00405	0.988	0.85	0.994	1.07	1.115	29	363
XP_016869378.1	EPPK1	epiplakin isoform X1 [Homo sapiens]	1.10862	0.999	0.872	0.911	1.393	1.511	40	98
XP_011539348.1	AKR7A3	aflatoxin B1 aldehyde reductase member 3 isoform X1 [Homo sapiens]	0.370167	2.625	0.299	0.398	0.426	0.359	15	181
NP_001739.3	CAPN2	calpain-2 catalytic subunit isoform 1 [Homo sapiens]	0.685662	1.067	0.611	0.553	0.587	0.815	25	122
NP_001290203.1	ACLY	ATP-citrate synthase isoform 3 [Homo sapiens]	1.09579	0.893	1.188	1.16	0.961	1.065	36	116
XP_016865667.1	SYNCRIP	heterogeneous nuclear ribonucleoprotein Q isoform X4 [Homo sapiens]	0.932883	0.913	1.049	0.879	0.724	0.966	22	163
XP_005267040.2	LAMA4	laminin subunit alpha-4 isoform X1 [Homo sapiens]	3.1917	0.482	2.648	5.829	5.66	1.825	36	126
XP_011507931.1	PIGR	polymeric immunoglobulin receptor isoform X1 [Homo sapiens]	0.663808	0.461	0.491	0.179	0.442	1.534	26	122
NP_036450.1	LETM1	mitochondrial proton/calcium exchanger protein precursor [Homo sapiens]	0.356054	3.057	0.177	0.444	0.522	0.427	26	116
NP_001005361.1	DNM2	dynamin-2 isoform 2 [Homo sapiens]	0.784344	1.002	0.704	0.662	0.667	0.957	38	127
XP_005252522.1	PFKP	ATP-dependent 6-phosphofructokinase, platelet type isoform X1 [Homo sapiens]	0.870509	0.858	0.884	0.624	0.673	1.155	29	112
XP_016870146.1	ANXA1	annexin A1 isoform X1 [Homo sapiens]	2.30134	0.5	2.924	2.939	1.833	2.046	20	185
XP_011512635.1	SERPINB1	leukocyte elastase inhibitor isoform X1 [Homo sapiens]	0.928402	0.973	0.753	1.078	0.729	1.133	21	177
XP_016880077.1	JUP	junction plakoglobin isoform X1 [Homo sapiens]	0.71822	0.783	0.633	0.467	0.432	1.171	32	141
NP_000405.1	HSD17B4	peroxisomal multifunctional enzyme type 2 isoform 2 [Homo sapiens]	0.868417	1.079	0.801	0.667	0.787	1.268	27	88
NP_000493.1	EPX	eosinophil peroxidase preproprotein [Homo sapiens]	1.06955	1.194	0.534	1.126	1.439	1.93	35	203
NP_006436.3	PRPF8	pre-mRNA-processing-splicing factor 8 [Homo sapiens]	0.90893	0.812	0.929	0.834	0.688	0.945	49	115
XP_005267462.1	NID2	nidogen-2 isoform X1 [Homo sapiens]	1.95823	0.655	2.176	2.938	2.402	1.228	34	120
NP_001741.4	CAST	calpastatin isoform a [Homo sapiens]	1.7464	0.497	1.103	1.215	2.581	2.332	30	142
NP_001987.2	FBLN1	fibulin-1 isoform C precursor [Homo sapiens]	2.37043	0.509	2.388	3.765	2.692	1.569	20	122
NP_006301.3	NPEPPS	puromycin-sensitive aminopeptidase isoform 1 [Homo sapiens]	0.895331	0.922	0.895	0.821	0.782	0.923	34	122
NP_001145.1	ANXA5	annexin A5 [Homo sapiens]	1.31293	0.707	1.261	1.28	1.391	1.227	26	275
NP_114032.2	HNRNPU	heterogeneous nuclear ribonucleoprotein U isoform a [Homo sapiens]	1.22375	0.584	1.008	0.89	1.253	1.429	24	175
NP_001351608.1	TPM3	tropomyosin alpha-3 chain isoform 10 [Homo sapiens]	2.41687	0.356	2.081	100	5.825	1.868	25	384
NP_110379.2	TCP1	T-complex protein 1 subunit alpha isoform a [Homo sapiens]	0.771687	1.052	0.778	0.693	0.576	0.925	25	135
NP_001128639.1	ALDH3A1	aldehyde dehydrogenase, dimeric NADP-preferring isoform 1 [Homo sapiens]	0.390953	1.05	0.328	0.172	0.221	0.772	23	213
NP_004981.2	MARS	methionine--tRNA ligase, cytoplasmic [Homo sapiens]	0.63255	1.23	0.589	0.55	0.55	0.698	31	105
NP_001258142.1	SQOR	sulfide:quinone oxidoreductase, mitochondrial [Homo sapiens]	0.673206	0.887	0.636	0.563	0.388	0.883	23	127
NP_006112.3	KRT1	keratin, type II cytoskeletal 1 [Homo sapiens]	1.06999	1.162	1.442	1.376	0.892	0.92	30	165
XP_005257400.1	KRT10	keratin, type I cytoskeletal 10 isoform X1 [Homo sapiens]	1.06338	1.194	1.248	1.333	1.017	0.961	25	140
XP_024307077.1	TRIM28	transcription intermediary factor 1-beta isoform X1 [Homo sapiens]	1.19175	0.734	1.077	1.094	1.239	1.209	28	112
NP_002209.2	ITIH4	inter-alpha-trypsin inhibitor heavy chain H4 isoform 1 precursor [Homo sapiens]	1.30019	0.74	1.327	1.213	1.327	1.288	26	118
NP_000273.2	PCCA	propionyl-CoA carboxylase alpha chain, mitochondrial isoform a precursor [Homo sapiens]	0.43536	2.113	0.399	0.605	0.417	0.328	33	124
NP_001531.1	HSPB1	heat shock protein beta-1 [Homo sapiens]	2.60813	0.393	2.348	2.42	3.915	2.134	17	258
NP_001279.2	CLIC1	chloride intracellular channel protein 1 [Homo sapiens]	0.939884	0.78	0.825	0.732	0.772	1.228	14	168
XP_016885213.1	BGN	biglycan isoform X1 [Homo sapiens]	3.098	0.311	6.11	4.888	1.701	1.747	15	226
NP_001188306.1	ALDH7A1	alpha-aminoadipic semialdehyde dehydrogenase isoform 2 [Homo sapiens]	0.551665	1.272	0.523	0.476	0.523	0.498	22	101
NP_061883.1	KRT20	keratin, type I cytoskeletal 20 [Homo sapiens]	0.36154	1.519	0.268	0.131	0.217	1.234	29	172
NP_000884.1	KNG1	kininogen-1 isoform 2 precursor [Homo sapiens]	1.42946	0.652	1.39	1.43	1.22	1.604	23	156
NP_005262.1	GLUD1	glutamate dehydrogenase 1, mitochondrial isoform a precursor [Homo sapiens]	0.627318	1.605	0.571	0.74	0.635	0.582	27	161
NP_001143.2	SLC25A5	ADP/ATP translocase 2 [Homo sapiens]	0.292265	2.927	0.208	0.457	0.296	0.221	25	289
NP_596867.1	ITGB1	integrin beta-1 isoform 1A precursor [Homo sapiens]	1.87366	0.554	2.014	2.068	2.225	1.383	25	148
NP_001073027.1	HNRNPUL2	heterogeneous nuclear ribonucleoprotein U-like protein 2 [Homo sapiens]	1.0804	0.69	1.074	0.982	0.82	1.174	30	127
XP_024302117.1	EPB41L2	band 4.1-like protein 2 isoform X7 [Homo sapiens]	1.17305	0.756	1.275	1.218	0.936	1.154	35	109
XP_011509279.1	GPD2	glycerol-3-phosphate dehydrogenase, mitochondrial isoform X1 [Homo sapiens]	0.517869	1.476	0.467	0.504	0.379	0.617	28	110
NP_000080.2	COL1A2	collagen alpha-2(I) chain precursor [Homo sapiens]	5.26102	0.363	7.023	11.488	7.923	2.301	22	372
NP_001276718.1	GPI	glucose-6-phosphate isomerase isoform 3 [Homo sapiens]	0.892962	1.112	0.87	1.001	0.813	0.89	25	237
NP_009034.2	NDUFV1	NADH dehydrogenase [ubiquinone] flavoprotein 1, mitochondrial isoform 1 precursor [Homo sapiens]	0.342445	2.482	0.254	0.47	0.349	0.281	23	133
NP_000660.1	ADH1C	alcohol dehydrogenase 1C [Homo sapiens]	0.327859	0.43	0.348	0.096	0.08	0.606	19	260
NP_001269581.1	STIP1	stress-induced-phosphoprotein 1 isoform a [Homo sapiens]	1.01128	0.928	0.879	0.932	0.993	1.207	32	206
NP_006421.2	CCT4	T-complex protein 1 subunit delta isoform a [Homo sapiens]	0.930941	0.974	0.839	0.768	0.958	1.104	28	132
NP_005222.2	CTTN	src substrate cortactin isoform a [Homo sapiens]	1.38682	0.553	1.415	0.943	1.494	1.426	28	155
NP_001748.1	CBR1	carbonyl reductase [NADPH] 1 isoform 1 [Homo sapiens]	0.718487	1.018	0.631	0.572	0.611	0.885	17	141
NP_000628.2	GSR	glutathione reductase, mitochondrial isoform 1 precursor [Homo sapiens]	0.663981	1.284	0.573	0.705	0.521	0.789	21	138
NP_006089.1	RACK1	receptor of activated protein C kinase 1 [Homo sapiens]	0.594078	1.254	0.596	0.605	0.442	0.582	22	183
NP_002622.2	PGD	6-phosphogluconate dehydrogenase, decarboxylating isoform 1 [Homo sapiens]	0.861781	1.031	0.841	0.974	0.593	1.008	24	171
NP_054733.2	SNRNP200	U5 small nuclear ribonucleoprotein 200 kDa helicase [Homo sapiens]	1.04246	0.757	1.01	0.923	0.895	1.118	45	93
NP_001302466.1	LDHB	L-lactate dehydrogenase B chain isoform LDHBx [Homo sapiens]	0.39628	2.808	0.362	0.698	0.497	0.219	16	229
XP_005261192.1	PFKL	ATP-dependent 6-phosphofructokinase, liver type isoform X3 [Homo sapiens]	0.78342	1.025	0.694	0.582	0.758	0.989	24	131
XP_016867006.1	AKAP12	A-kinase anchor protein 12 isoform X1 [Homo sapiens]	2.24494	0.488	2.676	3.007	2.398	1.443	36	75
NP_000843.1	GSTP1	glutathione S-transferase P [Homo sapiens]	1.05876	0.602	0.879	0.726	0.746	1.677	12	176
XP_006725288.1	LOC102724985	pyridoxal-dependent decarboxylase domain-containing protein 1 isoform X6 [Homo sapiens]	0.709667	0.8	0.636	0.387	0.503	1.164	27	87
NP_001341935.1	NPM1	nucleophosmin isoform 1 [Homo sapiens]	1.36412	0.57	1.254	1.278	1.174	1.429	14	199
NP_001305049.1	SEC31A	protein transport protein Sec31A isoform 1 [Homo sapiens]	0.825375	0.936	0.865	0.79	0.628	0.836	35	162
NP_001185758.1	LIPF	gastric triacylglycerol lipase isoform 1 precursor [Homo sapiens]	0.08835	4.279	0.141	0.103	0.037	0.043	14	371
NP_004376.2	VCAN	versican core protein isoform 1 precursor [Homo sapiens]	4.81329	0.244	10.059	7.707	3.813	2.127	32	145
NP_004073.2	DCTN1	dynactin subunit 1 isoform 1 [Homo sapiens]	0.983525	1.048	0.886	1.139	1.032	0.927	39	79
NP_001914.3	DDB1	DNA damage-binding protein 1 [Homo sapiens]	0.899227	0.991	0.878	0.924	0.745	0.965	38	111
NP_001407.1	EIF4A1	eukaryotic initiation factor 4A-I isoform 1 [Homo sapiens]	0.874517	0.955	0.927	0.925	0.623	0.914	21	165
NP_001095886.1	KNG1	kininogen-1 isoform 1 precursor [Homo sapiens]	2.31922	0.812	1.852	2.875	6.527	1.573	22	139
XP_024307247.1	HNRNPL	heterogeneous nuclear ribonucleoprotein L isoform X1 [Homo sapiens]	1.13459	0.801	0.977	1.077	1.125	1.271	20	154
NP_001091974.1	DDX17	probable ATP-dependent RNA helicase DDX17 isoform 3 [Homo sapiens]	0.957083	0.766	0.912	0.865	0.713	1.093	30	126
XP_006715894.1	SLC25A13	calcium-binding mitochondrial carrier protein Aralar2 isoform X1 [Homo sapiens]	0.582504	1.387	0.595	0.65	0.483	0.498	25	100
NP_000958.1	RPL3	60S ribosomal protein L3 isoform a [Homo sapiens]	0.692886	1.237	0.599	0.717	0.615	0.749	21	183
NP_001311048.1	CYFIP1	cytoplasmic FMR1-interacting protein 1 isoform c [Homo sapiens]	0.832845	0.943	0.832	0.737	0.65	0.948	35	106
NP_001157569.1	VCAN	versican core protein isoform 3 precursor [Homo sapiens]	12.7107	0.1	29.921	82.15	4.939	2.751	31	147
NP_001276032.1	PRKCSH	glucosidase 2 subunit beta isoform 3 precursor [Homo sapiens]	0.868998	0.979	0.802	0.839	0.773	0.932	21	145
NP_055121.1	RTCB	tRNA-splicing ligase RtcB homolog [Homo sapiens]	0.787596	0.937	0.787	0.657	0.65	0.846	21	114
NP_002620.1	PGAM1	phosphoglycerate mutase 1 isoform 1 [Homo sapiens]	1.03319	1.111	0.869	1.107	1.364	0.999	13	194
NP_060530.3	IARS2	isoleucine--tRNA ligase, mitochondrial precursor [Homo sapiens]	0.710642	1.493	0.792	0.923	0.605	0.613	29	103
NP_001121093.1	GALE	UDP-glucose 4-epimerase [Homo sapiens]	0.647352	0.908	0.501	0.354	0.508	1.145	20	123
XP_011534672.1	CHGA	chromogranin-A isoform X1 [Homo sapiens]	0.470116	1.751	0.332	0.554	0.323	0.677	20	86
NP_000998.1	RPS4X	40S ribosomal protein S4, X isoform [Homo sapiens]	0.650186	1.213	0.678	0.647	0.536	0.598	18	171
NP_004930.1	DDX1	ATP-dependent RNA helicase DDX1 [Homo sapiens]	0.805346	1.006	0.763	0.699	0.72	0.887	34	121
NP_006840.2	PDIA2	protein disulfide-isomerase A2 precursor [Homo sapiens]	0.259028	1.857	0.309	0.328	0.171	0.125	23	160
NP_004152.1	RAB1A	ras-related protein Rab-1A isoform 1 [Homo sapiens]	0.629138	1.156	0.595	0.536	0.445	0.804	18	225
NP_001289978.1	MYL12A	myosin regulatory light chain 12A isoform 2 [Homo sapiens]	1.41971	0.623	1.445	1.333	1.326	1.405	14	233
NP_001243731.1	RPS3	40S ribosomal protein S3 isoform 1 [Homo sapiens]	0.707949	1.182	0.719	0.847	0.552	0.626	24	205
NP_005737.1	NAMPT	nicotinamide phosphoribosyltransferase precursor [Homo sapiens]	1.27748	0.707	1.002	1.315	1.622	1.124	24	142
NP_000414.2	KRT2	keratin, type II cytoskeletal 2 epidermal [Homo sapiens]	1.24967	0.831	1.487	1.382	1.238	0.996	30	126
NP_005558.1	LGALS3BP	galectin-3-binding protein precursor [Homo sapiens]	1.75166	0.339	1.286	0.911	2.032	2.343	18	129
NP_055874.2	TLN2	talin-2 [Homo sapiens]	1.20155	0.976	0.813	0.834	3.14	1.147	35	114
XP_005272072.1	ERAP1	endoplasmic reticulum aminopeptidase 1 isoform X1 [Homo sapiens]	0.66434	0.878	0.593	0.561	0.438	0.781	25	104
NP_006787.2	AFG3L2	AFG3-like protein 2 [Homo sapiens]	0.482448	1.98	0.394	0.564	0.502	0.463	30	99
NP_057164.3	GLOD4	glyoxalase domain-containing protein 4 isoform 1 [Homo sapiens]	0.645105	1.223	0.612	0.615	0.532	0.684	19	148
NP_000010.1	ACAT1	acetyl-CoA acetyltransferase, mitochondrial precursor [Homo sapiens]	0.28648	3.485	0.185	0.514	0.383	0.185	18	220
NP_005372.2	NCL	nucleolin [Homo sapiens]	1.30891	0.581	1.244	1.016	1.159	1.524	31	220
NP_055040.2	PPP2R1A	serine/threonine-protein phosphatase 2A 65 kDa regulatory subunit A alpha isoform isoform 1 [Homo sapiens]	1.0621	0.925	0.956	1.009	1.196	1.084	24	141
XP_011522183.1	ATP2A3	sarcoplasmic/endoplasmic reticulum calcium ATPase 3 isoform X1 [Homo sapiens]	0.922401	0.753	0.742	0.643	0.787	1.337	28	101
NP_064502.9	LARS	leucine--tRNA ligase, cytoplasmic isoform 1 [Homo sapiens]	0.687453	1.187	0.618	0.669	0.602	0.733	29	94
NP_002717.3	PREP	prolyl endopeptidase [Homo sapiens]	0.81419	0.973	0.742	0.615	0.722	1.056	33	92
NP_001238968.1	RAB5C	ras-related protein Rab-5C isoform b [Homo sapiens]	0.745302	1.075	0.751	0.694	0.558	0.852	11	94
NP_001646.2	ARCN1	coatomer subunit delta isoform 1 [Homo sapiens]	0.829053	0.905	0.813	0.685	0.749	0.85	26	123
NP_001743.1	CAT	catalase [Homo sapiens]	1.03754	1.074	1.244	1.034	0.772	1.301	25	123
NP_001163887.1	TJP2	tight junction protein ZO-2 isoform 3 [Homo sapiens]	0.836388	0.929	0.672	0.636	0.742	1.197	39	108
NP_000479.1	SERPINC1	antithrombin-III isoform 1 precursor [Homo sapiens]	1.27601	0.771	0.953	1.277	1.503	1.427	22	126
NP_001245366.1	TARS	threonine--tRNA ligase, cytoplasmic isoform 1 [Homo sapiens]	0.78411	0.963	0.812	0.691	0.594	0.858	31	111
NP_000497.1	F2	prothrombin isoform 1 preproprotein [Homo sapiens]	1.50909	0.643	1.832	1.61	1.218	1.401	23	99
NP_000261.2	PNP	purine nucleoside phosphorylase [Homo sapiens]	0.852679	1.179	0.836	0.847	0.773	0.972	16	102
NP_001909.3	DBT	lipoamide acyltransferase component of branched-chain alpha-keto acid dehydrogenase complex, mitochondrial precursor [Homo sapiens]	0.366206	3.019	0.241	0.77	0.439	0.244	18	100
NP_006752.1	YWHAE	14-3-3 protein epsilon [Homo sapiens]	0.750093	0.95	0.703	0.678	0.545	0.869	17	238
NP_002878.2	RARS	arginine--tRNA ligase, cytoplasmic [Homo sapiens]	0.797747	1.096	0.751	0.746	0.715	0.886	28	96
NP_002799.3	PSMD2	26S proteasome non-ATPase regulatory subunit 2 isoform 1 [Homo sapiens]	0.92431	1.05	0.895	0.981	0.839	0.96	29	89
NP_001484.1	GDI1	rab GDP dissociation inhibitor alpha [Homo sapiens]	1.06148	0.969	1.144	1.218	0.996	0.941	22	131
XP_016873595.1	RNH1	ribonuclease inhibitor isoform X1 [Homo sapiens]	1.14083	0.829	1.243	1.297	0.939	1.06	18	116
NP_001171712.1	VDAC2	voltage-dependent anion-selective channel protein 2 isoform 1 [Homo sapiens]	0.396855	2.032	0.331	0.424	0.409	0.348	15	223
NP_005713.1	ACTR2	actin-related protein 2 isoform b [Homo sapiens]	0.928998	0.929	0.968	1.021	0.691	0.941	14	117
XP_016877116.1	WARS	tryptophan--tRNA ligase, cytoplasmic isoform X1 [Homo sapiens]	0.949979	0.836	0.869	0.826	0.794	1.134	22	130
NP_000498.2	FBP1	fructose-1,6-bisphosphatase 1 [Homo sapiens]	0.52988	0.972	0.482	0.29	0.312	0.93	19	110
XP_011530071.1	PALLD	palladin isoform X2 [Homo sapiens]	2.8733	0.424	2.47	3.786	4.583	1.936	22	101
NP_001258535.1	BASP1	brain acid soluble protein 1 [Homo sapiens]	1.99014	0.65	1.951	2.703	2.145	1.795	14	76
NP_002769.1	PSAP	prosaposin isoform a preproprotein [Homo sapiens]	1.24255	1.021	2.121	2.064	0.786	0.88	19	217
XP_006720073.1	FERMT2	fermitin family homolog 2 isoform X3 [Homo sapiens]	2.02378	0.527	2.001	2.455	2.726	1.336	27	120
NP_001186600.1	CALU	calumenin isoform c precursor [Homo sapiens]	1.28805	0.847	1.317	1.299	1.472	1.192	19	132
NP_001171485.1	PCCB	propionyl-CoA carboxylase beta chain, mitochondrial isoform 2 precursor [Homo sapiens]	0.418119	2.041	0.385	0.566	0.38	0.315	21	91
NP_001922.2	DLAT	dihydrolipoyllysine-residue acetyltransferase component of pyruvate dehydrogenase complex, mitochondrial precursor [Homo sapiens]	0.45646	2.119	0.46	0.581	0.457	0.344	15	104
NP_001189343.1	AKR1A1	alcohol dehydrogenase [NADP(+)] [Homo sapiens]	0.588368	1.136	0.538	0.497	0.451	0.665	19	174
NP_001290453.1	TUBB6	tubulin beta-6 chain isoform 1 [Homo sapiens]	1.57426	0.742	1.76	1.792	1.644	1.382	18	167
NP_006169.2	NSF	vesicle-fusing ATPase [Homo sapiens]	0.753629	1.213	0.686	0.857	0.628	0.799	36	123
NP_004485.1	HDGF	hepatoma-derived growth factor isoform a [Homo sapiens]	1.5685	0.553	1.562	1.404	1.384	1.726	19	107
NP_110437.2	TXNDC5	thioredoxin domain-containing protein 5 isoform 1 precursor [Homo sapiens]	0.500276	0.868	0.551	0.395	0.219	0.57	21	143
NP_002070.1	GOT1	aspartate aminotransferase, cytoplasmic [Homo sapiens]	0.300183	4.032	0.207	0.51	0.366	0.254	22	121
XP_005249638.1	AGR2	anterior gradient protein 2 homolog isoform X1 [Homo sapiens]	0.530547	0.776	0.419	0.202	0.331	1.165	11	328
NP_001247422.1	RDX	radixin isoform 1 [Homo sapiens]	1.08129	1.217	0.98	1.365	1.506	0.894	27	195
XP_024304524.1	SERPINH1	serpin H1 isoform X1 [Homo sapiens]	3.63242	0.44	4.737	6.743	4.32	2.015	19	108
NP_000292.1	PLG	plasminogen isoform 1 precursor [Homo sapiens]	1.68511	0.657	1.934	1.985	1.657	1.404	29	107
NP_000058.1	CA2	carbonic anhydrase 2 isoform 1 [Homo sapiens]	0.389019	1.115	0.263	0.201	0.235	0.798	12	270
NP_001166925.1	PDHA1	pyruvate dehydrogenase E1 component subunit alpha, somatic form, mitochondrial isoform 2 precursor [Homo sapiens]	0.380735	2.622	0.279	0.635	0.427	0.277	24	135
NP_001351228.1	OXCT1	succinyl-CoA:3-ketoacid coenzyme A transferase 1, mitochondrial isoform 1 precursor [Homo sapiens]	0.338211	3.526	0.216	0.607	0.466	0.256	19	114
NP_036565.2	SF3B1	splicing factor 3B subunit 1 isoform 1 [Homo sapiens]	1.04949	0.802	0.949	0.992	0.937	1.158	33	88
NP_001291217.1	RPSA	40S ribosomal protein SA isoform 2 [Homo sapiens]	0.62583	1.295	0.577	0.575	0.551	0.68	13	129
NP_005130.1	ANXA3	annexin A3 [Homo sapiens]	0.623624	1.052	0.652	0.896	0.239	0.711	23	169
NP_004530.1	NARS	asparagine--tRNA ligase, cytoplasmic [Homo sapiens]	0.681528	1.312	0.668	0.759	0.558	0.683	24	110
NP_001317178.1	HNRNPA3	heterogeneous nuclear ribonucleoprotein A3 isoform a [Homo sapiens]	1.13806	0.599	1.052	0.833	0.973	1.344	18	126
NP_036205.1	CCT5	T-complex protein 1 subunit epsilon isoform a [Homo sapiens]	0.788089	1.047	0.824	0.687	0.613	0.917	28	134
NP_002336.1	LUM	lumican precursor [Homo sapiens]	2.86162	0.358	4.664	4.046	1.824	1.997	13	355
NP_001153171.1	FHL1	four and a half LIM domains protein 1 isoform 5 [Homo sapiens]	2.00846	0.485	1.674	1.604	3.174	1.861	20	142
NP_002206.2	ITIH1	inter-alpha-trypsin inhibitor heavy chain H1 isoform a preproprotein [Homo sapiens]	1.65211	0.542	1.918	1.99	1.182	1.482	17	101
NP_001701.2	CFB	complement factor B preproprotein [Homo sapiens]	1.17365	0.661	1.195	0.98	1.022	1.232	22	159
NP_061322.2	MATR3	matrin-3 isoform a [Homo sapiens]	1.15657	0.665	1.03	0.994	1.074	1.253	28	95
XP_011542031.1	H2AFY	core histone macro-H2A.1 isoform X1 [Homo sapiens]	0.813004	0.854	0.844	0.789	0.525	0.867	18	137
NP_002038.2	GARS	glycine--tRNA ligase isoform 1 precursor [Homo sapiens]	0.866684	1.018	0.95	0.856	0.719	0.85	25	113
NP_068814.2	HSPA2	heat shock-related 70 kDa protein 2 [Homo sapiens]	1.58957	0.772	1.605	2.167	1.935	1.165	23	251
NP_002207.2	ITIH2	inter-alpha-trypsin inhibitor heavy chain H2 precursor [Homo sapiens]	1.60962	0.701	1.61	1.931	1.631	1.492	26	158
NP_112243.1	RAB1B	ras-related protein Rab-1B [Homo sapiens]	0.975004	0.899	1.079	0.782	0.86	1.091	16	200
NP_001014436.1	DBNL	drebrin-like protein isoform b [Homo sapiens]	1.15182	0.771	1.12	1.06	1.09	1.206	21	102
NP_001627.2	SLC25A6	ADP/ATP translocase 3 [Homo sapiens]	0.392854	1.717	0.479	0.537	0.174	0.36	21	255
NP_000473.2	APOA4	apolipoprotein A-IV precursor [Homo sapiens]	1.40887	0.747	1.346	1.447	1.26	1.688	24	117
NP_569710.2	DPP3	dipeptidyl peptidase 3 isoform 1 [Homo sapiens]	0.933885	1.009	1.247	0.863	0.719	0.928	26	104
NP_056289.2	SAMHD1	deoxynucleoside triphosphate triphosphohydrolase SAMHD1 isoform 1 [Homo sapiens]	1.04801	0.719	1.302	0.928	0.606	1.241	28	100
NP_001395.1	EEF1G	elongation factor 1-gamma [Homo sapiens]	0.708569	1.106	0.74	0.771	0.531	0.653	25	133
NP_036558.3	SF3B3	splicing factor 3B subunit 3 [Homo sapiens]	1.01807	0.833	1.073	0.989	0.846	1.016	29	77
XP_005250918.1	PABPC1	polyadenylate-binding protein 1 isoform X1 [Homo sapiens]	0.817092	1.085	0.809	0.776	0.681	0.925	21	126
XP_024306019.1	HPR	haptoglobin-related protein isoform X1 [Homo sapiens]	0.859235	1.006	0.915	0.723	0.564	1.264	16	186
NP_001491.1	GMDS	GDP-mannose 4,6 dehydratase isoform 1 [Homo sapiens]	0.490221	0.834	0.351	0.192	0.315	1.114	24	200
XP_016883528.1	YWHAB	14-3-3 protein beta/alpha isoform X1 [Homo sapiens]	0.946449	0.808	1.016	0.805	0.659	1.14	13	229
NP_001344.2	AKR1C1	aldo-keto reductase family 1 member C1 [Homo sapiens]	0.650054	0.819	0.595	0.316	0.579	0.872	18	130
NP_001070911.1	HNRNPC	heterogeneous nuclear ribonucleoproteins C1/C2 isoform b [Homo sapiens]	1.14729	0.674	0.969	0.875	1.225	1.289	18	129
XP_024304295.1	NUCB2	nucleobindin-2 isoform X1 [Homo sapiens]	0.669423	1.29	0.63	0.65	0.611	0.693	20	111
NP_001276978.1	USO1	general vesicular transport factor p115 isoform 1 [Homo sapiens]	0.654695	1.133	0.64	0.612	0.481	0.722	26	100
NP_003671.1	YARS	tyrosine--tRNA ligase, cytoplasmic [Homo sapiens]	0.551939	1.729	0.501	0.625	0.518	0.546	31	119
NP_002256.2	KPNB1	importin subunit beta-1 isoform 1 [Homo sapiens]	0.981786	0.798	1.011	0.942	0.741	1.031	22	114
NP_001186621.1	SLC4A2	anion exchange protein 2 isoform 1 [Homo sapiens]	0.338729	4.322	0.183	0.672	0.585	0.268	28	93
XP_011534408.1	UTRN	utrophin isoform X5 [Homo sapiens]	1.06964	0.853	1.163	1.053	0.988	0.988	44	82
NP_002624.2	PGM1	phosphoglucomutase-1 isoform 1 [Homo sapiens]	0.847373	1.133	0.768	0.85	0.812	0.935	23	131
NP_001142.2	SLC25A4	ADP/ATP translocase 1 [Homo sapiens]	0.273505	3.349	0.23	0.497	0.292	0.153	22	237
XP_016860272.1	STAT1	signal transducer and activator of transcription 1-alpha/beta isoform X1 [Homo sapiens]	1.03229	0.733	1.022	0.965	0.739	1.179	26	96
NP_002558.1	PEBP1	phosphatidylethanolamine-binding protein 1 [Homo sapiens]	0.762414	1.027	0.733	0.675	0.709	0.753	12	154
NP_006187.2	PCBP1	poly(rC)-binding protein 1 [Homo sapiens]	0.92097	0.747	0.879	0.761	0.689	1.073	14	120
NP_000117.1	ETFA	electron transfer flavoprotein subunit alpha, mitochondrial isoform a [Homo sapiens]	0.398786	2.118	0.283	0.391	0.504	0.383	15	114
NP_001091674.1	HNRNPF	heterogeneous nuclear ribonucleoprotein F [Homo sapiens]	1.21865	0.672	1.108	1.052	1.149	1.348	14	100
NP_006175.2	NUCB1	nucleobindin-1 precursor [Homo sapiens]	1.16778	0.736	0.94	0.924	1.262	1.461	23	102
NP_036364.2	CAVIN1	caveolae-associated protein 1 [Homo sapiens]	1.86945	0.638	1.916	2.161	2.51	1.402	20	133
NP_004512.1	KIF5B	kinesin-1 heavy chain [Homo sapiens]	1.24654	0.83	1.057	1.11	1.554	1.371	29	91
XP_005259352.1	CAPNS1	calpain small subunit 1 isoform X1 [Homo sapiens]	0.751007	1.007	0.726	0.599	0.584	0.95	13	102
NP_006420.1	CCT7	T-complex protein 1 subunit eta isoform a [Homo sapiens]	0.772329	1.108	0.858	0.724	0.579	0.847	19	105
NP_000543.2	VWF	von Willebrand factor preproprotein [Homo sapiens]	1.69003	0.714	1.983	2.093	1.771	1.339	36	73
NP_064551.3	MCCC1	methylcrotonoyl-CoA carboxylase subunit alpha, mitochondrial isoform 1 precursor [Homo sapiens]	0.588209	1.77	0.587	0.78	0.551	0.495	19	61
NP_001106963.1	2020-09-09	septin-9 isoform a [Homo sapiens]	1.05156	0.92	0.96	0.926	1.185	1.122	29	121
NP_000217.2	KRT9	keratin, type I cytoskeletal 9 [Homo sapiens]	1.15817	0.681	1.913	1.191	0.798	0.781	17	71
NP_001186601.1	CALU	calumenin isoform d precursor [Homo sapiens]	1.65254	0.796	1.717	2.248	1.818	1.401	17	112
NP_056009.1	MYO1D	unconventional myosin-Id isoform 1 [Homo sapiens]	1.04996	0.771	0.976	0.882	0.939	1.217	34	87
NP_001018146.1	NME1-NME2	NME1-NME2 protein [Homo sapiens]	0.851115	1.054	0.776	0.767	0.787	1.005	17	169
NP_065872.1	VPS13C	vacuolar protein sorting-associated protein 13C isoform 2A [Homo sapiens]	0.748615	1.05	0.741	0.642	0.59	0.878	36	62
NP_036611.2	YWHAG	14-3-3 protein gamma [Homo sapiens]	1.15639	0.887	1.133	1.298	1.091	1.145	16	218
NP_001027454.1	TMPO	thymopoietin isoform beta [Homo sapiens]	1.11895	0.689	0.994	0.888	1.035	1.321	18	78
NP_444505.1	RPLP0	60S acidic ribosomal protein P0 [Homo sapiens]	0.629373	1.213	0.72	0.66	0.412	0.612	15	131
XP_011537116.1	EEA1	early endosome antigen 1 isoform X1 [Homo sapiens]	1.30292	0.893	1.333	1.324	1.561	1.217	38	70
NP_009005.1	CORO1A	coronin-1A [Homo sapiens]	1.15366	0.678	1.132	1.515	0.647	1.249	23	120
NP_064601.3	RNPEP	aminopeptidase B isoform a [Homo sapiens]	0.888214	0.924	0.904	0.812	0.751	0.928	27	90
XP_005263431.1	LRBA	lipopolysaccharide-responsive and beige-like anchor protein isoform X3 [Homo sapiens]	0.644991	1.178	0.554	0.538	0.534	0.826	35	66
NP_001186040.1	MDH1	malate dehydrogenase, cytoplasmic isoform 2 [Homo sapiens]	0.518279	2.176	0.378	0.762	0.664	0.426	18	226
NP_056107.1	ESYT1	extended synaptotagmin-1 isoform 2 [Homo sapiens]	0.98601	0.871	1.026	0.936	0.831	1.017	28	75
NP_006801.1	PDIA5	protein disulfide-isomerase A5 precursor [Homo sapiens]	0.482569	1.222	0.54	0.502	0.3	0.394	19	95
XP_005259654.1	PTBP1	polypyrimidine tract-binding protein 1 isoform X1 [Homo sapiens]	1.08577	0.736	1.029	1.02	0.975	1.083	14	100
XP_011539049.1	CRYZ	quinone oxidoreductase isoform X1 [Homo sapiens]	0.749752	1.134	0.662	0.674	0.738	0.816	17	107
XP_016874792.1	LRP1	prolow-density lipoprotein receptor-related protein 1 isoform X1 [Homo sapiens]	1.41284	0.747	1.562	1.738	1.321	1.171	39	75
NP_004068.2	CS	citrate synthase, mitochondrial precursor [Homo sapiens]	0.365491	2.851	0.264	0.654	0.434	0.249	18	149
NP_001073286.1	ITGA6	integrin alpha-6 isoform a preproprotein [Homo sapiens]	0.729241	1.146	0.557	0.606	0.661	1.061	30	83
NP_006182.2	PA2G4	proliferation-associated protein 2G4 [Homo sapiens]	0.713098	1.01	0.684	0.667	0.503	0.812	18	106
NP_001340.2	DARS	aspartate--tRNA ligase, cytoplasmic isoform 1 [Homo sapiens]	0.792374	1.121	0.849	0.813	0.653	0.778	30	108
NP_003396.1	YWHAH	14-3-3 protein eta [Homo sapiens]	0.996612	0.621	0.975	0.603	0.689	1.51	16	192
NP_000604.1	HPX	hemopexin precursor [Homo sapiens]	1.13047	0.906	1.195	1.231	0.826	1.375	20	219
NP_004083.3	ECHS1	enoyl-CoA hydratase, mitochondrial [Homo sapiens]	0.425177	2.059	0.331	0.44	0.442	0.445	16	125
NP_000704.1	BLVRB	flavin reductase (NADPH) [Homo sapiens]	0.625247	1.181	0.66	0.484	0.447	0.791	10	112
NP_001092006.1	USP5	ubiquitin carboxyl-terminal hydrolase 5 isoform 1 [Homo sapiens]	0.838842	1.111	0.797	0.836	0.815	0.848	27	82
NP_996759.1	PPP1CB	serine/threonine-protein phosphatase PP1-beta catalytic subunit isoform 1 [Homo sapiens]	1.07774	0.801	1.07	1.016	0.973	1.101	18	91
XP_006719333.1	DCN	decorin isoform X1 [Homo sapiens]	2.0643	0.507	3.915	3.537	1.095	1.251	15	191
XP_005263481.1	PARK7	protein/nucleic acid deglycase DJ-1 isoform X1 [Homo sapiens]	0.857529	1.245	0.817	0.98	0.928	0.777	13	171
XP_005269798.1	ANXA11	annexin A11 isoform X1 [Homo sapiens]	1.07522	0.762	1.079	0.93	0.95	1.151	20	144
NP_001037.1	SLC12A2	solute carrier family 12 member 2 isoform 1 [Homo sapiens]	0.509453	1.595	0.345	0.428	0.61	0.608	27	83
NP_003698.1	RUVBL1	ruvB-like 1 isoform 1 [Homo sapiens]	0.955569	0.937	1.007	0.848	0.78	1.122	16	70
NP_003532.1	HIST1H4K	histone H4 [Homo sapiens]	0.83888	0.749	0.92	0.729	0.503	0.923	13	283
NP_001934.2	DSG2	desmoglein-2 preproprotein [Homo sapiens]	0.827567	0.795	0.662	0.534	0.634	1.377	25	76
NP_859048.1	PRDX1	peroxiredoxin-1 [Homo sapiens]	0.773764	0.924	0.769	0.623	0.6	0.891	13	235
XP_024304262.1	ILK	integrin-linked protein kinase isoform X1 [Homo sapiens]	1.91015	0.573	1.907	2.085	2.699	1.357	22	121
NP_005042.1	QARS	glutamine--tRNA ligase isoform a [Homo sapiens]	0.720555	1.125	0.679	0.759	0.53	0.801	30	103
XP_011518397.1	ARHGAP1	rho GTPase-activating protein 1 isoform X2 [Homo sapiens]	1.32733	0.688	1.318	1.198	1.253	1.434	22	121
NP_002347.5	MARCKS	myristoylated alanine-rich C-kinase substrate [Homo sapiens]	1.58305	0.551	1.895	1.374	1.476	1.425	9	72
NP_000997.1	RPS3A	40S ribosomal protein S3a isoform 1 [Homo sapiens]	0.744916	1.235	0.683	0.768	0.74	0.729	23	200
XP_011528635.1	SMTN	smoothelin isoform X2 [Homo sapiens]	3.98263	0.358	2.968	4.927	11.05	2.225	32	110
NP_958505.1	PRELP	prolargin precursor [Homo sapiens]	1.74253	0.526	3.653	2.177	1.053	1.008	19	162
NP_004784.2	LONP1	lon protease homolog, mitochondrial isoform 1 precursor [Homo sapiens]	0.538812	1.523	0.509	0.558	0.453	0.536	23	80
NP_060676.2	VPS35	vacuolar protein sorting-associated protein 35 [Homo sapiens]	0.900985	0.861	0.976	0.775	0.726	0.931	23	101
NP_000362.1	TTR	transthyretin precursor [Homo sapiens]	1.25363	0.695	1.403	1.177	1.009	1.291	12	70
NP_001347.3	DDX3X	ATP-dependent RNA helicase DDX3X isoform 1 [Homo sapiens]	1.08341	0.841	0.957	1.11	1.056	1.118	27	91
NP_004484.1	HSD17B10	3-hydroxyacyl-CoA dehydrogenase type-2 isoform 1 [Homo sapiens]	0.743237	1.209	0.849	0.832	0.507	0.764	13	79
NP_060150.4	ASPN	asporin isoform 1 preproprotein [Homo sapiens]	3.46761	0.29	4.309	4.051	3.369	2.477	17	125
NP_005808.3	PLIN3	perilipin-3 isoform 1 [Homo sapiens]	1.46438	0.765	1.267	1.542	1.826	1.444	18	83
NP_055018.2	AP2A1	AP-2 complex subunit alpha-1 isoform 1 [Homo sapiens]	1.09154	0.807	1.113	1.113	0.906	1.114	30	84
NP_001307812.1	DYNC1I2	cytoplasmic dynein 1 intermediate chain 2 isoform 5 [Homo sapiens]	1.07038	0.908	0.922	1.091	1.154	1.101	17	53
NP_001158886.1	LDHA	L-lactate dehydrogenase A chain isoform 3 [Homo sapiens]	1.47144	0.727	1.44	1.859	1.573	1.192	18	204
XP_024309269.1	APEH	acylamino-acid-releasing enzyme isoform X4 [Homo sapiens]	0.745597	1.333	0.645	0.626	0.802	0.947	18	60
NP_001244917.1	TYMP	thymidine phosphorylase isoform 1 precursor [Homo sapiens]	1.65208	0.614	1.964	2.069	1.329	1.402	17	75
NP_001180500.1	CSRP1	cysteine and glycine-rich protein 1 isoform 1 [Homo sapiens]	3.63811	0.318	3.505	4.454	6.648	1.95	11	168
NP_006817.1	YWHAQ	14-3-3 protein theta [Homo sapiens]	1.06677	0.838	1.119	1.109	0.933	0.999	16	196
XP_024308688.1	2020-09-02	septin-2 isoform X1 [Homo sapiens]	1.29845	0.747	1.332	1.383	1.244	1.201	18	101
NP_001020029.1	SPTB	spectrin beta chain, erythrocytic isoform a [Homo sapiens]	1.3673	1.055	1.867	1.066	1.803	1.406	34	80
NP_995314.1	NCKAP1	nck-associated protein 1 isoform 2 [Homo sapiens]	0.660054	1.141	0.631	0.514	0.579	0.762	30	78
NP_001307524.1	DDX5	probable ATP-dependent RNA helicase DDX5 isoform a [Homo sapiens]	1.23389	0.672	1.092	1.168	1.084	1.39	27	108
NP_001257411.1	PSMD11	26S proteasome non-ATPase regulatory subunit 11 [Homo sapiens]	0.83566	1.039	0.914	0.875	0.644	0.821	25	65
NP_006126.1	CAPZA1	F-actin-capping protein subunit alpha-1 [Homo sapiens]	0.973712	0.772	1.037	0.791	0.727	1.133	11	78
XP_011531424.1	CAPG	macrophage-capping protein isoform X1 [Homo sapiens]	1.19501	0.556	1.239	0.9	0.74	1.64	10	124
NP_112738.1	HNRNPD	heterogeneous nuclear ribonucleoprotein D0 isoform a [Homo sapiens]	1.23361	0.593	1.153	1.236	0.97	1.227	11	140
NP_057327.2	CYB5R1	NADH-cytochrome b5 reductase 1 [Homo sapiens]	0.273012	3.055	0.186	0.442	0.3	0.188	18	113
XP_006713723.1	PLS1	plastin-1 isoform X1 [Homo sapiens]	0.621994	0.827	0.412	0.271	0.467	1.477	21	94
XP_016868908.1	ASPH	aspartyl/asparaginyl beta-hydroxylase isoform X1 [Homo sapiens]	0.833375	1.162	0.874	0.999	0.733	0.729	22	79
NP_001753.1	CCT6A	T-complex protein 1 subunit zeta isoform a [Homo sapiens]	0.728507	1.09	0.762	0.681	0.529	0.814	18	98
NP_002798.2	PSMD1	26S proteasome non-ATPase regulatory subunit 1 isoform 1 [Homo sapiens]	0.924924	0.993	0.897	0.849	0.906	0.975	26	80
NP_001165131.1	CYB5R3	NADH-cytochrome b5 reductase 3 isoform 3 [Homo sapiens]	0.874675	1.235	0.927	0.989	0.9	0.766	15	96
XP_024307176.1	ECH1	delta(3,5)-Delta(2,4)-dienoyl-CoA isomerase, mitochondrial isoform X1 [Homo sapiens]	0.507392	1.707	0.371	0.511	0.628	0.483	13	107
XP_006716347.1	CLU	clusterin isoform X1 [Homo sapiens]	1.66308	0.723	1.563	1.941	1.578	1.924	15	105
NP_001269468.1	GNB1	guanine nucleotide-binding protein G(I)/G(S)/G(T) subunit beta-1 isoform 1 [Homo sapiens]	1.03466	0.974	0.892	1.03	1.312	0.957	10	98
NP_036226.2	PRDX5	peroxiredoxin-5, mitochondrial isoform L precursor [Homo sapiens]	0.224847	2.428	0.135	0.287	0.172	0.211	10	121
XP_016857542.1	SFPQ	splicing factor, proline- and glutamine-rich isoform X1 [Homo sapiens]	1.21626	0.629	1.093	1.145	1.05	1.274	24	109
NP_066272.1	PDLIM1	PDZ and LIM domain protein 1 [Homo sapiens]	1.35826	0.701	1.091	1.011	1.547	1.901	16	98
NP_001076.2	SERPINA3	alpha-1-antichymotrypsin precursor [Homo sapiens]	1.5302	0.401	1.39	0.998	1.493	1.626	14	124
NP_001158302.1	CA1	carbonic anhydrase 1 isoform a [Homo sapiens]	0.941109	1.207	1.759	0.613	0.641	1.291	11	172
NP_001029345.2	ALDH1L2	mitochondrial 10-formyltetrahydrofolate dehydrogenase precursor [Homo sapiens]	0.533676	1.9	0.632	0.985	0.437	0.302	29	65
NP_001317598.1	SARS	serine--tRNA ligase, cytoplasmic isoform b [Homo sapiens]	0.805396	1.065	0.8	0.804	0.721	0.779	23	99
NP_848927.2	MTDH	protein LYRIC isoform 1 [Homo sapiens]	1.04304	0.949	0.952	1.052	1.03	1.136	20	75
NP_006102.2	ACAA2	3-ketoacyl-CoA thiolase, mitochondrial [Homo sapiens]	1.37845	0.834	1.178	1.492	1.357	1.74	16	83
NP_002061.1	GNAI2	guanine nucleotide-binding protein G(i) subunit alpha-2 isoform 1 [Homo sapiens]	1.00095	0.925	1.209	1.243	0.724	0.854	17	107
NP_055399.1	ERO1A	ERO1-like protein alpha precursor [Homo sapiens]	0.728815	0.994	0.697	0.663	0.477	0.927	19	76
NP_722550.1	RTN4	reticulon-4 isoform B [Homo sapiens]	1.38404	0.787	1.479	1.645	1.32	1.245	10	82
NP_003283.2	TPR	nucleoprotein TPR [Homo sapiens]	1.02886	0.852	1.009	0.939	0.96	1.079	40	74
NP_071415.1	MCCC2	methylcrotonoyl-CoA carboxylase beta chain, mitochondrial isoform 1 precursor [Homo sapiens]	0.341876	2.698	0.271	0.598	0.336	0.232	20	78
NP_060979.2	LRRC59	leucine-rich repeat-containing protein 59 [Homo sapiens]	0.508172	1.657	0.437	0.544	0.443	0.534	16	141
NP_001245282.1	EFTUD2	116 kDa U5 small nuclear ribonucleoprotein component isoform a [Homo sapiens]	0.927145	0.916	0.882	0.887	0.805	0.996	29	79
NP_004444.2	ETFDH	electron transfer flavoprotein-ubiquinone oxidoreductase, mitochondrial isoform 1 precursor [Homo sapiens]	0.447551	2.317	0.343	0.624	0.533	0.365	24	83
NP_005653.3	VDAC3	voltage-dependent anion-selective channel protein 3 isoform 1 [Homo sapiens]	0.557266	1.425	0.465	0.511	0.488	0.661	13	101
NP_001129125.1	PABPC4	polyadenylate-binding protein 4 isoform 1 [Homo sapiens]	0.517159	1.558	0.591	0.618	0.413	0.382	19	77
NP_005156.1	ALDOC	fructose-bisphosphate aldolase C [Homo sapiens]	0.835105	1.594	0.898	1.023	0.92	0.766	16	145
NP_001958.2	EIF4A2	eukaryotic initiation factor 4A-II [Homo sapiens]	0.745532	1.045	0.806	0.615	0.618	0.786	20	133
NP_001308855.1	CKMT1A	creatine kinase U-type, mitochondrial isoform 1 precursor [Homo sapiens]	0.609505	1.509	0.55	0.475	0.563	0.863	16	100
NP_068800.2	PGM5	phosphoglucomutase-like protein 5 [Homo sapiens]	1.78113	0.659	1.685	1.67	3.313	1.265	20	119
NP_065116.3	XPNPEP1	xaa-Pro aminopeptidase 1 isoform 1 [Homo sapiens]	0.954143	0.957	0.782	0.658	1.279	1.15	20	90
NP_006087.2	NDRG1	protein NDRG1 isoform 1 [Homo sapiens]	0.902837	0.95	0.836	0.821	0.792	1.051	12	76
XP_006712157.1	XPO1	exportin-1 isoform X1 [Homo sapiens]	1.04771	0.792	1.057	1.018	0.861	1.078	29	98
NP_005800.3	PRDX2	peroxiredoxin-2 [Homo sapiens]	0.646029	1.683	0.678	0.55	0.66	0.77	13	154
NP_000916.2	PDHB	pyruvate dehydrogenase E1 component subunit beta, mitochondrial isoform 1 precursor [Homo sapiens]	0.330877	2.712	0.246	0.544	0.335	0.24	11	105
NP_998776.1	SLC25A3	phosphate carrier protein, mitochondrial isoform b precursor [Homo sapiens]	0.289283	2.753	0.193	0.472	0.277	0.221	15	143
NP_001017992.1	ACTBL2	beta-actin-like protein 2 [Homo sapiens]	0.932291	1.139	1.012	0.976	0.902	0.9	9	652
NP_003655.3	AP3B1	AP-3 complex subunit beta-1 isoform 1 [Homo sapiens]	0.736739	1.203	0.73	0.785	0.638	0.716	29	73
XP_016874610.1	CORO1C	coronin-1C isoform X2 [Homo sapiens]	1.91755	0.571	1.641	2.024	2.827	1.571	23	103
NP_006409.3	OLFM4	olfactomedin-4 precursor [Homo sapiens]	4.30091	0.692	3.642	3.688	8.478	8.884	15	134
NP_006391.1	DCTN2	dynactin subunit 2 isoform 1 [Homo sapiens]	0.954332	1.067	0.822	0.941	1.04	1.05	18	83
NP_003818.2	NAPA	alpha-soluble NSF attachment protein [Homo sapiens]	0.764574	1.091	0.749	0.768	0.61	0.812	17	69
NP_570850.2	OPA1	dynamin-like 120 kDa protein, mitochondrial isoform 8 [Homo sapiens]	0.597777	1.657	0.563	0.672	0.608	0.551	31	79
NP_005678.3	FARSB	phenylalanine--tRNA ligase beta subunit [Homo sapiens]	0.615277	1.37	0.588	0.625	0.532	0.618	26	95
XP_011532844.1	HNRNPH1	heterogeneous nuclear ribonucleoprotein H isoform X1 [Homo sapiens]	0.961669	0.913	0.936	0.915	0.887	0.988	14	104
NP_001269374.1	EHD1	EH domain-containing protein 1 isoform 2 [Homo sapiens]	0.976438	1.042	1.013	1.076	0.869	0.976	23	84
XP_016863889.1	2020-09-11	septin-11 isoform X1 [Homo sapiens]	1.25438	0.69	1.325	1.205	1.115	1.204	17	84
XP_016883082.1	SEC23B	protein transport protein Sec23B isoform X1 [Homo sapiens]	0.572512	1.149	0.561	0.505	0.358	0.696	20	73
NP_001107579.1	PDLIM3	PDZ and LIM domain protein 3 isoform b [Homo sapiens]	2.44718	0.487	2.303	3.471	3.121	1.715	17	70
NP_115890.2	ACSS1	acetyl-coenzyme A synthetase 2-like, mitochondrial isoform 1 precursor [Homo sapiens]	0.484383	2.114	0.372	0.677	0.515	0.434	20	80
NP_005498.1	CFL1	cofilin-1 [Homo sapiens]	1.01321	0.687	0.812	0.72	0.899	1.397	12	145
NP_066952.1	PPA1	inorganic pyrophosphatase [Homo sapiens]	1.10585	0.698	0.997	0.721	1.035	1.551	17	101
NP_612453.1	KCTD12	BTB/POZ domain-containing protein KCTD12 [Homo sapiens]	1.24159	0.818	1.355	1.326	1.092	1.23	21	76
XP_005260998.1	GART	trifunctional purine biosynthetic protein adenosine-3 isoform X1 [Homo sapiens]	0.906459	1.085	0.878	0.905	0.857	0.978	27	62
NP_006364.2	VAT1	synaptic vesicle membrane protein VAT-1 homolog [Homo sapiens]	1.04132	0.823	1.346	1.397	0.683	0.784	10	60
NP_000231.1	MAOA	amine oxidase [flavin-containing] A isoform 1 [Homo sapiens]	0.498844	1.352	0.426	0.415	0.384	0.613	21	90
NP_005403.2	SHMT2	serine hydroxymethyltransferase, mitochondrial isoform 1 precursor [Homo sapiens]	1.03433	0.838	1.159	1.143	0.842	0.89	23	63
NP_569711.2	COL18A1	collagen alpha-1(XVIII) chain isoform 3 preproprotein [Homo sapiens]	1.89335	0.52	1.647	2.052	2.03	1.844	15	85
XP_024309513.1	RAB7A	ras-related protein Rab-7a isoform X1 [Homo sapiens]	0.814306	0.988	0.853	0.858	0.546	0.887	15	96
NP_006254.1	PSME1	proteasome activator complex subunit 1 isoform 1 [Homo sapiens]	0.802611	0.825	0.765	0.616	0.493	1.181	16	149
NP_004306.3	ASAH1	acid ceramidase isoform b [Homo sapiens]	1.09711	0.927	1.519	1.193	0.628	1.297	18	122
NP_037518.3	SLC25A24	calcium-binding mitochondrial carrier protein SCaMC-1 isoform 1 [Homo sapiens]	0.76468	0.931	0.702	0.579	0.647	0.926	21	90
NP_114366.1	PCBP2	poly(rC)-binding protein 2 isoform b [Homo sapiens]	0.958645	0.897	0.958	0.898	0.842	1.002	13	107
NP_061936.3	EML4	echinoderm microtubule-associated protein-like 4 isoform a [Homo sapiens]	0.777329	0.961	0.698	0.795	0.712	0.691	27	65
NP_001123525.2	EEF1D	elongation factor 1-delta isoform 1 [Homo sapiens]	0.841256	1.013	0.877	0.893	0.668	0.815	17	98
NP_003841.1	SUCLA2	succinate--CoA ligase [ADP-forming] subunit beta, mitochondrial precursor [Homo sapiens]	0.530484	2.21	0.459	0.802	0.621	0.406	21	108
NP_542165.1	DDX39B	spliceosome RNA helicase DDX39B [Homo sapiens]	0.935039	0.794	0.971	0.842	0.666	1.045	18	102
NP_006127.1	CAPZA2	F-actin-capping protein subunit alpha-2 [Homo sapiens]	1.07113	0.78	1.078	1.069	0.87	1.098	12	70
NP_000960.2	RPL5	60S ribosomal protein L5 [Homo sapiens]	0.662226	1.203	0.626	0.672	0.555	0.657	14	107
NP_000933.1	PPIB	peptidyl-prolyl cis-trans isomerase B precursor [Homo sapiens]	0.716844	0.951	0.856	0.66	0.425	0.751	13	176
NP_001350.1	DECR1	2,4-dienoyl-CoA reductase, mitochondrial isoform 1 precursor [Homo sapiens]	0.278695	2.958	0.16	0.397	0.291	0.268	15	85
NP_006807.1	LMAN2	vesicular integral-membrane protein VIP36 precursor [Homo sapiens]	0.636528	1.05	0.825	0.645	0.362	0.568	13	86
NP_001073271.1	GAA	lysosomal alpha-glucosidase preproprotein [Homo sapiens]	0.850086	1.024	1.045	0.904	0.55	0.875	19	80
NP_001304092.1	C5	complement C5 isoform 2 [Homo sapiens]	1.36113	0.745	1.407	1.632	1.252	1.211	34	80
NP_057370.1	DCXR	L-xylulose reductase isoform 1 [Homo sapiens]	0.395572	2.105	0.4	0.612	0.317	0.264	14	99
NP_005264.2	GNB2	guanine nucleotide-binding protein G(I)/G(S)/G(T) subunit beta-2 [Homo sapiens]	0.946055	0.987	1.105	1.153	0.726	0.809	11	105
NP_001087240.1	TXNRD1	thioredoxin reductase 1, cytoplasmic isoform 5 [Homo sapiens]	0.921046	0.896	0.856	0.765	0.827	1.095	16	76
NP_004351.1	CDH1	cadherin-1 isoform 1 preproprotein [Homo sapiens]	0.559455	1.098	0.458	0.36	0.442	0.826	18	87
NP_001028216.1	GLUL	glutamine synthetase [Homo sapiens]	0.314202	2.739	0.209	0.385	0.321	0.325	18	107
XP_024308523.1	EFEMP1	EGF-containing fibulin-like extracellular matrix protein 1 isoform X2 [Homo sapiens]	2.55147	0.561	2.641	4.721	3.397	1.436	15	79
NP_036269.1	DDAH1	N(G),N(G)-dimethylarginine dimethylaminohydrolase 1 isoform 1 [Homo sapiens]	0.587657	0.993	0.547	0.435	0.355	0.824	16	98
XP_005245932.1	HP1BP3	heterochromatin protein 1-binding protein 3 isoform X1 [Homo sapiens]	0.947807	0.844	0.949	0.963	0.777	0.909	24	133
NP_006139.1	LASP1	LIM and SH3 domain protein 1 isoform a [Homo sapiens]	1.28338	0.775	0.97	1.027	1.928	1.404	16	120
NP_000995.1	RPLP2	60S acidic ribosomal protein P2 [Homo sapiens]	0.730995	1.302	0.659	0.732	0.825	0.681	7	96
NP_001966.1	ENO2	gamma-enolase [Homo sapiens]	1.17527	1.006	1.222	1.44	1.356	0.944	13	43
NP_057543.2	MZB1	marginal zone B- and B1-cell-specific protein precursor [Homo sapiens]	0.527758	0.945	0.696	0.606	0.22	0.417	9	90
XP_011519775.1	ANPEP	aminopeptidase N isoform X1 [Homo sapiens]	1.33862	0.696	1.006	1.207	1.122	2.194	23	81
NP_002800.2	PSMD3	26S proteasome non-ATPase regulatory subunit 3 [Homo sapiens]	0.898383	1.038	0.907	0.96	0.781	0.892	22	76
NP_001018079.1	SERBP1	plasminogen activator inhibitor 1 RNA-binding protein isoform 3 [Homo sapiens]	1.37148	0.472	2.083	0.798	0.925	1.488	18	81
NP_006746.1	TALDO1	transaldolase [Homo sapiens]	0.853132	0.893	0.911	0.907	0.577	0.846	17	132
NP_002387.1	ME2	NAD-dependent malic enzyme, mitochondrial isoform 1 precursor [Homo sapiens]	0.54936	1.376	0.534	0.521	0.417	0.592	19	73
XP_005247472.1	HRG	histidine-rich glycoprotein isoform X1 [Homo sapiens]	1.17916	0.992	1.626	1.897	0.853	0.859	16	83
NP_002699.1	PPP1CA	serine/threonine-protein phosphatase PP1-alpha catalytic subunit isoform 1 [Homo sapiens]	0.859199	0.943	0.783	0.804	0.715	0.983	18	80
NP_000894.1	NQO1	NAD(P)H dehydrogenase [quinone] 1 isoform a [Homo sapiens]	0.276493	0.995	0.269	0.073	0.096	0.852	17	122
NP_644670.1	EHD4	EH domain-containing protein 4 [Homo sapiens]	0.640815	1.228	0.714	0.628	0.487	0.609	20	74
NP_003696.2	SLC25A12	calcium-binding mitochondrial carrier protein Aralar1 [Homo sapiens]	0.660901	1.331	0.769	0.808	0.544	0.496	23	67
NP_001188267.1	SAFB	scaffold attachment factor B1 isoform 1 [Homo sapiens]	1.33194	0.619	1.21	1.151	1.26	1.478	18	58
NP_005013.1	PFN1	profilin-1 [Homo sapiens]	1.12643	0.72	0.997	1.047	0.967	1.292	11	230
NP_112737.1	HNRNPD	heterogeneous nuclear ribonucleoprotein D0 isoform b [Homo sapiens]	0.932619	0.676	0.933	0.714	0.619	1.159	11	130
NP_055271.2	PDCD4	programmed cell death protein 4 isoform 1 [Homo sapiens]	0.621565	0.893	0.531	0.435	0.413	0.866	20	81
NP_077727.3	OGN	mimecan isoform 1 [Homo sapiens]	2.69957	0.322	4.178	3.635	1.689	1.798	15	164
NP_002130.2	RBMX	RNA-binding motif protein, X chromosome isoform 1 [Homo sapiens]	1.26767	0.71	0.967	0.974	1.618	1.524	27	142
NP_000598.2	ORM1	alpha-1-acid glycoprotein 1 precursor [Homo sapiens]	1.23568	0.626	1.172	0.892	0.88	1.959	11	160
NP_001272972.1	ACADM	medium-chain specific acyl-CoA dehydrogenase, mitochondrial isoform d precursor [Homo sapiens]	0.372503	2.556	0.252	0.486	0.424	0.352	17	93
NP_005722.1	ARPC2	actin-related protein 2/3 complex subunit 2 [Homo sapiens]	0.94519	0.918	0.935	0.966	0.724	1.061	19	101
NP_001728.1	C9	complement component C9 preproprotein [Homo sapiens]	1.4328	0.764	1.691	1.901	1.214	1.182	17	63
NP_039234.1	CLIC4	chloride intracellular channel protein 4 [Homo sapiens]	1.3738	0.727	1.493	1.677	1.348	1.055	13	73
NP_002854.3	PYGL	glycogen phosphorylase, liver form isoform 1 [Homo sapiens]	1.43298	0.897	2.008	2.427	0.99	1.122	31	84
NP_872342.2	GKN2	gastrokine-2 precursor [Homo sapiens]	0.282923	0.811	0.231	0.106	0.099	0.611	8	177
NP_001310991.1	MIA3	transport and Golgi organization protein 1 homolog isoform 3 precursor [Homo sapiens]	0.967308	0.905	0.79	1.163	0.845	0.987	33	80
XP_005256612.1	FLII	protein flightless-1 homolog isoform X1 [Homo sapiens]	0.910943	1.063	0.799	0.841	0.898	1.104	28	66
NP_002625.1	PHB	prohibitin isoform 1 [Homo sapiens]	0.580127	1.647	0.514	0.66	0.582	0.549	16	121
XP_024305114.1	IPO5	importin-5 isoform X1 [Homo sapiens]	0.983905	1.016	0.914	0.966	1.039	1.021	25	76
NP_001106177.1	SCIN	adseverin isoform 1 [Homo sapiens]	0.732987	0.655	0.519	0.393	0.548	1.242	26	75
XP_011517227.1	FAM129B	niban-like protein 1 isoform X2 [Homo sapiens]	0.880745	0.888	0.764	0.702	0.816	1.075	22	75
NP_000393.4	G6PD	glucose-6-phosphate 1-dehydrogenase isoform a [Homo sapiens]	1.13128	0.835	1.399	1.336	0.767	1.077	23	86
NP_055866.1	ERP44	endoplasmic reticulum resident protein 44 precursor [Homo sapiens]	0.67996	1.22	0.684	0.675	0.565	0.68	18	81
NP_001027455.1	TMPO	thymopoietin isoform gamma [Homo sapiens]	1.2543	0.652	1.108	1.152	100	1.676	14	66
NP_733844.1	ALDH4A1	delta-1-pyrroline-5-carboxylate dehydrogenase, mitochondrial isoform a precursor [Homo sapiens]	0.399211	3.225	0.22	0.738	0.563	0.358	21	80
NP_001229766.1	AP2A2	AP-2 complex subunit alpha-2 isoform 1 [Homo sapiens]	1.05496	0.902	1.104	0.984	0.956	1.134	23	68
XP_016873006.1	TKFC	triokinase/FMN cyclase isoform X2 [Homo sapiens]	0.569489	1.251	0.467	0.418	0.445	0.862	20	74
NP_005442.2	PDLIM7	PDZ and LIM domain protein 7 isoform 1 [Homo sapiens]	2.91329	0.482	2.315	4.434	5.717	1.727	19	105
NP_002931.2	ABCE1	ATP-binding cassette sub-family E member 1 [Homo sapiens]	0.832922	1.127	0.836	0.892	0.732	0.828	21	59
NP_003237.2	THBS1	thrombospondin-1 precursor [Homo sapiens]	3.5064	0.518	5.861	9.268	3.667	1.38	26	81
NP_000687.3	ALDH9A1	4-trimethylaminobutyraldehyde dehydrogenase isoform 1 [Homo sapiens]	0.66997	1.19	0.687	0.611	0.541	0.708	17	109
XP_024305108.1	HMGB1	high mobility group protein B1 isoform X1 [Homo sapiens]	1.17385	0.522	1.363	0.954	0.733	1.219	12	90
XP_005249096.1	HIST1H2BD	histone H2B type 1-D isoform X1 [Homo sapiens]	1.08956	0.628	0.97	0.862	0.884	1.307	14	483
NP_036344.2	PTGR1	prostaglandin reductase 1 isoform 1 [Homo sapiens]	0.443711	1.111	0.371	0.219	0.379	0.621	13	88
NP_000026.2	ALDOB	fructose-bisphosphate aldolase B [Homo sapiens]	0.395166	5.307	0.236	0.877	0.792	0.313	15	90
XP_005258516.1	HNRNPUL1	heterogeneous nuclear ribonucleoprotein U-like protein 1 isoform X1 [Homo sapiens]	1.03025	0.823	0.947	0.929	0.949	1.144	23	73
XP_016883198.1	AHCY	adenosylhomocysteinase isoform X2 [Homo sapiens]	0.977075	0.87	0.903	0.947	0.832	1.087	19	88
NP_001138303.1	PHB2	prohibitin-2 isoform 1 [Homo sapiens]	0.637986	1.594	0.491	0.69	0.724	0.687	20	152
NP_005207.2	DDOST	dolichyl-diphosphooligosaccharide--protein glycosyltransferase 48 kDa subunit precursor [Homo sapiens]	0.472782	1.433	0.531	0.525	0.317	0.384	15	103
XP_016860322.1	POTEF	POTE ankyrin domain family member F isoform X1 [Homo sapiens]	1.11221	0.593	1.294	1.026	0.6	1.267	11	444
XP_011512974.1	SERPINB6	serpin B6 isoform X1 [Homo sapiens]	0.936218	0.627	0.726	0.528	0.949	1.242	14	90
XP_005273308.1	C4BPA	C4b-binding protein alpha chain isoform X1 [Homo sapiens]	1.51038	0.528	1.625	1.412	1.319	1.371	18	69
NP_001473.1	GATM	glycine amidinotransferase, mitochondrial isoform 1 precursor [Homo sapiens]	0.806768	0.7	1.004	0.457	0.516	1.01	17	75
NP_001276.2	CLCA1	calcium-activated chloride channel regulator 1 precursor [Homo sapiens]	0.556364	2.951	0.172	0.289	1.43	2.204	28	59
NP_683877.1	PSMA1	proteasome subunit alpha type-1 isoform 1 [Homo sapiens]	0.918505	0.929	0.87	0.809	0.799	1.08	15	91
XP_011532244.1	PRKAR2A	cAMP-dependent protein kinase type II-alpha regulatory subunit isoform X1 [Homo sapiens]	0.698828	1.21	0.649	0.676	0.627	0.735	17	66
NP_001027565.1	HNRNPH2	heterogeneous nuclear ribonucleoprotein H2 [Homo sapiens]	1.12717	0.799	1.218	1.091	0.966	1.131	12	88
NP_003285.2	TPSAB1	tryptase alpha/beta-1 precursor [Homo sapiens]	0.634835	1.061	0.84	0.787	0.413	0.401	12	104
NP_061819.2	NANS	sialic acid synthase [Homo sapiens]	0.431617	1.118	0.357	0.334	0.273	0.513	13	99
NP_001158287.1	ACIN1	apoptotic chromatin condensation inducer in the nucleus isoform 3 [Homo sapiens]	1.17602	0.647	0.968	0.915	1.107	1.484	25	52
NP_995317.1	AKR1C2	aldo-keto reductase family 1 member C2 isoform 1 [Homo sapiens]	1.24306	0.751	1.064	1.051	1.639	1.218	15	111
NP_056195.3	SAMM50	sorting and assembly machinery component 50 homolog [Homo sapiens]	0.586633	1.891	0.519	0.786	0.6	0.537	20	72
NP_004896.1	PRDX6	peroxiredoxin-6 [Homo sapiens]	0.81843	1.133	0.864	0.862	0.699	0.8	17	108
NP_002296.1	LGALS1	galectin-1 [Homo sapiens]	2.58747	0.523	2.397	4.489	3.511	1.606	9	194
NP_001307.2	CSE1L	exportin-2 isoform 1 [Homo sapiens]	1.07744	0.86	1.206	1.242	0.805	1.036	24	82
NP_001616.1	AK2	adenylate kinase 2, mitochondrial isoform a [Homo sapiens]	0.553661	1.739	0.481	0.692	0.498	0.547	13	132
NP_000089.1	CPT2	carnitine O-palmitoyltransferase 2, mitochondrial isoform 1 precursor [Homo sapiens]	0.47011	1.873	0.392	0.603	0.394	0.462	26	79
XP_011508218.1	SPTA1	spectrin alpha chain, erythrocytic 1 isoform X1 [Homo sapiens]	1.00671	1.288	1.567	0.765	0.869	1.281	30	39
NP_006383.2	NOP56	nucleolar protein 56 [Homo sapiens]	1.01796	0.797	0.954	0.938	0.918	1.061	21	70
XP_006715869.1	2020-09-07	septin-7 isoform X2 [Homo sapiens]	1.50245	0.683	1.395	1.378	2.059	1.323	17	114
XP_011539528.1	PHGDH	D-3-phosphoglycerate dehydrogenase isoform X1 [Homo sapiens]	0.521919	1.217	0.797	0.592	0.33	0.302	17	62
NP_000700.1	BCKDHA	2-oxoisovalerate dehydrogenase subunit alpha, mitochondrial isoform 1 precursor [Homo sapiens]	0.569678	2.354	0.481	0.982	0.796	0.376	18	63
NP_006808.1	ERP29	endoplasmic reticulum resident protein 29 isoform 1 precursor [Homo sapiens]	0.533081	1.341	0.597	0.476	0.339	0.6	13	96
XP_011543596.1	FERMT3	fermitin family homolog 3 isoform X1 [Homo sapiens]	0.980109	0.725	1.134	1.01	0.564	1.014	21	65
NP_996667.2	ECI2	enoyl-CoA delta isomerase 2, mitochondrial isoform 2 [Homo sapiens]	0.337381	3.061	0.213	0.571	0.439	0.25	11	56
NP_001949.1	EEF1A2	elongation factor 1-alpha 2 [Homo sapiens]	0.392421	1.287	0.298	0.273	0.447	0.329	17	133
NP_001129490.1	EPHX1	epoxide hydrolase 1 [Homo sapiens]	0.667712	1.359	0.702	0.754	0.529	0.644	20	91
NP_066997.3	CCAR2	cell cycle and apoptosis regulator protein 2 isoform 1 [Homo sapiens]	1.25488	0.693	1.041	0.973	1.531	1.391	23	73
NP_003510.1	HIST1H2BL	histone H2B type 1-L [Homo sapiens]	1.90603	0.582	1.257	1.45	100	2.331	13	452
XP_016871651.1	ANXA7	annexin A7 isoform X1 [Homo sapiens]	1.13932	0.787	1.164	1.092	1.063	1.115	16	82
NP_002794.1	PSMC2	26S proteasome regulatory subunit 7 isoform 1 [Homo sapiens]	0.924656	1.089	0.949	0.955	0.818	0.993	20	71
NP_001176.1	AZGP1	zinc-alpha-2-glycoprotein precursor [Homo sapiens]	1.14744	0.831	1.254	1.199	0.805	1.367	16	98
NP_057376.2	TRAP1	heat shock protein 75 kDa, mitochondrial isoform 1 precursor [Homo sapiens]	0.702043	1.553	0.676	0.845	0.688	0.673	21	68
NP_001830.1	CNN3	calponin-3 isoform 1 [Homo sapiens]	2.34531	0.553	2.414	3.323	3.265	1.5	13	74
NP_001976.1	ETFB	electron transfer flavoprotein subunit beta isoform 1 [Homo sapiens]	0.517134	1.855	0.403	0.629	0.555	0.488	17	107
NP_150241.2	PML	protein PML isoform 1 [Homo sapiens]	1.4133	0.635	1.467	1.403	1.235	1.408	27	71
XP_005266335.1	ESD	S-formylglutathione hydrolase isoform X1 [Homo sapiens]	1.05467	0.867	0.979	0.89	1.117	1.161	10	80
XP_024308303.1	HLA-A	LOW QUALITY PROTEIN: HLA class I histocompatibility antigen, A-1 alpha chain isoform X1 [Homo sapiens]	1.23664	0.546	1.195	1.128	0.85	1.378	16	80
NP_000008.1	ACADS	short-chain specific acyl-CoA dehydrogenase, mitochondrial isoform 1 precursor [Homo sapiens]	0.313074	2.94	0.247	0.491	0.316	0.23	13	77
NP_004883.3	SEC22B	vesicle-trafficking protein SEC22b precursor [Homo sapiens]	0.692063	1.205	0.757	0.677	0.554	0.673	11	73
NP_001018077.1	SERBP1	plasminogen activator inhibitor 1 RNA-binding protein isoform 1 [Homo sapiens]	1.36767	0.673	1.026	1.172	1.724	1.554	18	81
NP_057381.3	PCYOX1	prenylcysteine oxidase 1 precursor [Homo sapiens]	0.586353	1.433	0.594	0.547	0.543	0.564	16	74
NP_004490.2	HNRNPAB	heterogeneous nuclear ribonucleoprotein A/B isoform b [Homo sapiens]	1.31859	0.614	1.18	0.871	1.451	1.644	12	87
NP_057366.2	AK3	GTP:AMP phosphotransferase AK3, mitochondrial isoform a [Homo sapiens]	0.444973	2.102	0.395	0.589	0.483	0.326	14	108
NP_001349.2	DHX15	pre-mRNA-splicing factor ATP-dependent RNA helicase DHX15 [Homo sapiens]	1.06403	0.808	1.049	1.094	0.907	1.058	26	63
NP_057001.1	GSTK1	glutathione S-transferase kappa 1 isoform a [Homo sapiens]	0.539827	1.431	0.493	0.44	0.403	0.751	12	77
NP_001123561.1	KARS	lysine--tRNA ligase isoform 1 [Homo sapiens]	0.662006	1.169	0.644	0.628	0.53	0.693	23	72
NP_001003.1	RPS8	40S ribosomal protein S8 [Homo sapiens]	0.621212	1.388	0.638	0.642	0.536	0.585	15	83
NP_000175.1	HBG2	hemoglobin subunit gamma-2 [Homo sapiens]	1.19151	0.36	2.35	0.507	0.578	1.257	9	216
NP_002793.2	PSMC1	26S proteasome regulatory subunit 4 isoform a [Homo sapiens]	0.929824	0.988	0.958	0.884	0.771	1.051	20	66
NP_001341087.1	ACSL3	long-chain-fatty-acid--CoA ligase 3 [Homo sapiens]	0.633389	1.417	0.724	0.678	0.505	0.583	18	47
NP_003133.1	SSB	lupus La protein [Homo sapiens]	1.20681	0.635	1.228	1.105	0.929	1.291	18	94
XP_024307786.1	BPIFB1	BPI fold-containing family B member 1 isoform X1 [Homo sapiens]	0.380296	0.708	0.524	0.09	0.082	1.453	14	72
NP_005521.1	IDH3A	isocitrate dehydrogenase [NAD] subunit alpha, mitochondrial precursor [Homo sapiens]	0.694856	1.636	0.571	0.823	0.797	0.708	17	88
NP_004913.2	SEC24C	protein transport protein Sec24C [Homo sapiens]	0.685955	1.174	0.627	0.613	0.591	0.783	23	68
XP_011528188.2	COMT	catechol O-methyltransferase isoform X1 [Homo sapiens]	0.729763	0.954	0.724	0.556	0.581	0.842	13	70
NP_001837.2	COL4A2	collagen alpha-2(IV) chain preproprotein [Homo sapiens]	2.10217	0.722	2.339	4.81	2.705	0.974	13	86
NP_001004060.1	NOMO2	nodal modulator 2 isoform 1 precursor [Homo sapiens]	0.653657	1.357	0.624	0.815	0.514	0.62	21	60
NP_066953.1	PPIA	peptidyl-prolyl cis-trans isomerase A isoform 1 [Homo sapiens]	1.04068	0.797	0.944	0.853	1.06	1.139	11	249
NP_055955.1	TTLL12	tubulin--tyrosine ligase-like protein 12 [Homo sapiens]	0.792012	0.936	0.775	0.675	0.609	0.915	19	60
NP_055545.1	MLEC	malectin isoform1 precursor [Homo sapiens]	0.488823	1.671	0.507	0.609	0.405	0.373	13	98
XP_011516104.1	ALDH1B1	aldehyde dehydrogenase X, mitochondrial isoform X1 [Homo sapiens]	2.09903	0.684	1.941	2.465	3.463	1.681	19	106
NP_003267.1	TMPO	thymopoietin isoform alpha [Homo sapiens]	1.15026	0.599	1.069	0.777	1.141	1.273	13	51
NP_001131025.1	LRRFIP1	leucine-rich repeat flightless-interacting protein 1 isoform 5 [Homo sapiens]	1.25805	0.802	1.106	1.159	1.292	1.529	22	59
NP_036333.2	GLG1	Golgi apparatus protein 1 isoform 1 precursor [Homo sapiens]	1.04917	0.872	0.946	1.072	1.05	1.038	25	62
NP_001020114.1	ASL	argininosuccinate lyase isoform 1 [Homo sapiens]	0.617364	1.175	0.552	0.491	0.507	0.769	19	54
NP_001353228.1	KHSRP	far upstream element-binding protein 2 isoform 2 [Homo sapiens]	1.39926	0.585	1.172	1.073	1.547	1.615	21	85
NP_003091.2	SNX2	sorting nexin-2 isoform 1 [Homo sapiens]	1.01473	0.872	0.965	0.91	0.949	1.126	16	71
NP_001341528.2	IVD	isovaleryl-CoA dehydrogenase, mitochondrial isoform 5 [Homo sapiens]	0.373118	2.198	0.292	0.459	0.321	0.369	15	69
NP_002005.1	FKBP4	peptidyl-prolyl cis-trans isomerase FKBP4 [Homo sapiens]	0.696861	1.263	0.589	0.765	0.63	0.73	16	69
NP_001019397.1	ARF1	ADP-ribosylation factor 1 [Homo sapiens]	0.641488	1.091	0.657	0.606	0.387	0.77	8	105
XP_024304747.1	ARHGDIB	rho GDP-dissociation inhibitor 2 isoform X1 [Homo sapiens]	1.42037	0.562	1.636	2.191	0.685	1.321	16	123
XP_016869465.1	NAPRT	nicotinate phosphoribosyltransferase isoform X2 [Homo sapiens]	1.02431	0.947	0.854	0.894	1.052	1.329	17	57
NP_001138881.1	NONO	non-POU domain-containing octamer-binding protein isoform 1 [Homo sapiens]	1.27607	0.72	1.105	1.151	1.314	1.458	18	96
NP_004554.3	PCK2	phosphoenolpyruvate carboxykinase [GTP], mitochondrial isoform 1 precursor [Homo sapiens]	0.828686	1.033	0.929	0.714	0.682	0.891	23	60
NP_006750.3	UGP2	UTP--glucose-1-phosphate uridylyltransferase isoform a [Homo sapiens]	0.759405	1.087	0.694	0.791	0.566	0.885	21	85
XP_011532072.1	VILL	villin-like protein isoform X1 [Homo sapiens]	0.649901	0.803	0.505	0.315	0.353	1.658	20	57
NP_001186071.1	EIF3C	eukaryotic translation initiation factor 3 subunit C isoform a [Homo sapiens]	0.808732	1.156	0.723	0.782	0.78	0.909	25	78
NP_001290553.1	RPL10	60S ribosomal protein L10 isoform a [Homo sapiens]	0.672751	1.168	0.657	0.675	0.552	0.657	13	102
XP_005257602.2	RNF213	E3 ubiquitin-protein ligase RNF213 isoform X1 [Homo sapiens]	0.916079	0.882	0.95	0.927	0.662	0.975	32	45
NP_005561.1	LMAN1	protein ERGIC-53 precursor [Homo sapiens]	0.628371	1.261	0.552	0.683	0.541	0.605	16	99
XP_011512750.1	DDAH2	N(G),N(G)-dimethylarginine dimethylaminohydrolase 2 isoform X1 [Homo sapiens]	1.55539	0.663	1.679	1.992	1.492	1.208	16	67
NP_570602.2	A1BG	alpha-1B-glycoprotein precursor [Homo sapiens]	0.882221	1.082	1.113	1.012	0.574	0.893	13	74
NP_001001.2	RPS6	40S ribosomal protein S6 [Homo sapiens]	0.693203	1.294	0.641	0.722	0.624	0.717	11	87
NP_057406.2	RAB14	ras-related protein Rab-14 [Homo sapiens]	0.763933	0.995	0.708	0.673	0.621	0.875	16	69
NP_002856.1	RAB2A	ras-related protein Rab-2A isoform a [Homo sapiens]	0.736728	1.039	0.634	0.608	0.629	0.931	13	88
NP_000053.2	SERPING1	plasma protease C1 inhibitor precursor [Homo sapiens]	1.34147	0.73	1.306	1.456	1.214	1.376	15	95
NP_003950.1	HIP1R	huntingtin-interacting protein 1-related protein isoform 1 [Homo sapiens]	0.510845	1.975	0.421	0.567	0.539	0.535	25	55
XP_024303862.1	ALDH18A1	delta-1-pyrroline-5-carboxylate synthase isoform X1 [Homo sapiens]	0.829755	1.196	0.706	0.921	0.782	0.924	21	67
NP_073745.2	VWA1	von Willebrand factor A domain-containing protein 1 isoform 1 precursor [Homo sapiens]	2.48586	0.523	2.221	3.161	4.493	1.573	13	54
NP_000333.1	SLC4A1	band 3 anion transport protein [Homo sapiens]	1.00842	1.225	1.473	0.747	0.863	1.348	17	80
NP_001304712.1	TSTA3	GDP-L-fucose synthase isoform 1 [Homo sapiens]	0.557316	1.146	0.469	0.393	0.424	0.788	13	74
NP_001679.2	ATP5PB	ATP synthase F(0) complex subunit B1, mitochondrial precursor [Homo sapiens]	0.371837	2.752	0.263	0.582	0.466	0.274	13	109
NP_060760.2	PGM2	phosphoglucomutase-2 [Homo sapiens]	1.21263	0.749	1.181	1.252	1.047	1.268	22	88
NP_002781.2	PSMA5	proteasome subunit alpha type-5 isoform 1 [Homo sapiens]	0.932014	0.928	0.942	0.903	0.701	1.094	9	73
NP_001306130.1	S100A8	protein S100-A8 isoform d [Homo sapiens]	4.44141	0.486	23.746	14.017	1.911	1.309	13	173
XP_005264059.1	RANBP2	E3 SUMO-protein ligase RanBP2 isoform X1 [Homo sapiens]	0.763882	1.301	0.597	0.721	0.92	0.854	31	43
NP_002956.1	S100A9	protein S100-A9 [Homo sapiens]	2.97512	0.707	11.492	11.32	1.388	0.913	7	132
NP_002085.3	GSPT1	eukaryotic peptide chain release factor GTP-binding subunit ERF3A isoform 1 [Homo sapiens]	0.782597	1.011	0.749	0.717	0.623	0.887	18	52
NP_006133.1	SFN	14-3-3 protein sigma [Homo sapiens]	1.01074	0.526	0.602	0.448	0.764	2.691	15	161
NP_009109.3	STRAP	serine-threonine kinase receptor-associated protein [Homo sapiens]	0.993118	0.958	1.097	0.925	0.85	1.073	14	50
XP_011536806.1	PPP1CC	serine/threonine-protein phosphatase PP1-gamma catalytic subunit isoform X1 [Homo sapiens]	1.14732	0.794	1.321	1.034	0.932	1.239	15	64
XP_011513901.1	EIF3B	eukaryotic translation initiation factor 3 subunit B isoform X1 [Homo sapiens]	0.835993	1.017	0.843	0.756	0.726	0.897	20	70
NP_000550.2	HBG1	hemoglobin subunit gamma-1 [Homo sapiens]	1.07628	1.067	1.665	0.742	0.982	1.269	8	203
NP_001308400.1	THRAP3	thyroid hormone receptor-associated protein 3 isoform 1 [Homo sapiens]	1.20671	0.715	0.969	1.004	1.363	1.381	23	58
XP_024306608.1	PSMC5	26S proteasome regulatory subunit 8 isoform X1 [Homo sapiens]	0.870016	1.019	0.92	0.832	0.708	0.936	17	62
XP_024310124.1	CKMT2	creatine kinase S-type, mitochondrial isoform X1 [Homo sapiens]	0.463717	3.086	0.42	0.778	0.636	0.319	15	90
NP_003079.1	FSCN1	fascin [Homo sapiens]	1.74854	0.677	1.96	2.571	1.839	1.194	22	71
XP_005247428.1	GOLGB1	golgin subfamily B member 1 isoform X1 [Homo sapiens]	0.751847	1.056	0.681	0.652	0.625	0.915	27	42
XP_006721929.1	ITGB4	integrin beta-4 isoform X1 [Homo sapiens]	0.881269	0.897	0.721	0.576	0.784	1.469	26	44
NP_001559.1	EIF3E	eukaryotic translation initiation factor 3 subunit E [Homo sapiens]	0.704358	1.143	0.672	0.772	0.528	0.724	19	60
NP_789845.1	PPA2	inorganic pyrophosphatase 2, mitochondrial isoform 1 precursor [Homo sapiens]	0.551794	1.585	0.462	0.49	0.525	0.683	17	82
NP_000627.2	SOD2	superoxide dismutase [Mn], mitochondrial isoform A precursor [Homo sapiens]	1.37817	1.246	1.694	3.45	1.621	0.655	11	133
NP_001317956.1	HADH	hydroxyacyl-coenzyme A dehydrogenase, mitochondrial isoform 3 [Homo sapiens]	0.262529	2.533	0.184	0.347	0.238	0.207	14	122
NP_003840.2	SUCLG1	succinate--CoA ligase [ADP/GDP-forming] subunit alpha, mitochondrial precursor [Homo sapiens]	0.394792	2.335	0.26	0.578	0.487	0.307	9	93
NP_001308496.1	CAMK2D	calcium/calmodulin-dependent protein kinase type II subunit delta isoform 7 [Homo sapiens]	0.680199	1.004	0.574	0.765	0.476	0.7	18	88
NP_001688.1	ATP5PO	ATP synthase subunit O, mitochondrial precursor [Homo sapiens]	0.32936	2.888	0.22	0.586	0.376	0.231	10	91
NP_689953.1	HIBADH	3-hydroxyisobutyrate dehydrogenase, mitochondrial precursor [Homo sapiens]	0.543454	1.823	0.528	0.651	0.526	0.477	9	54
NP_004506.2	ILF2	interleukin enhancer-binding factor 2 isoform 1 [Homo sapiens]	1.00532	0.817	1.023	1.052	0.795	0.98	15	51
NP_001681.2	ATP6V1A	V-type proton ATPase catalytic subunit A [Homo sapiens]	1.02438	1.207	1.099	1.21	1.18	0.868	18	81
XP_011519406.1	DNAJC3	dnaJ homolog subfamily C member 3 isoform X1 [Homo sapiens]	0.729982	1.34	0.596	0.669	0.851	0.818	19	66
XP_016864237.1	SORBS2	sorbin and SH3 domain-containing protein 2 isoform X5 [Homo sapiens]	1.0023	0.847	1.168	1.021	0.721	0.996	21	68
XP_016882594.1	UPF1	regulator of nonsense transcripts 1 isoform X1 [Homo sapiens]	1.061	0.825	1.026	1.037	0.907	1.15	25	42
NP_002970.2	SCP2	non-specific lipid-transfer protein isoform 1 precursor [Homo sapiens]	0.774814	0.785	0.764	0.462	0.456	1.36	13	62
NP_006635.2	HSPH1	heat shock protein 105 kDa isoform 1 [Homo sapiens]	1.44448	0.705	1.763	1.517	1.152	1.44	19	51
NP_002817.2	QSOX1	sulfhydryl oxidase 1 isoform a precursor [Homo sapiens]	0.695335	0.878	0.594	0.438	0.522	1.049	20	69
NP_004993.1	NDUFA9	NADH dehydrogenase [ubiquinone] 1 alpha subcomplex subunit 9, mitochondrial precursor [Homo sapiens]	0.44953	2.191	0.409	0.617	0.426	0.374	13	67
NP_001354876.1	TPP2	tripeptidyl-peptidase 2 isoform 3 [Homo sapiens]	0.802028	1.053	0.861	0.872	0.565	0.824	22	43
NP_001684.2	ATP6V1B2	V-type proton ATPase subunit B, brain isoform [Homo sapiens]	1.12984	0.877	1.18	1.016	1.262	1.067	17	60
NP_036335.1	GRHPR	glyoxylate reductase/hydroxypyruvate reductase [Homo sapiens]	0.556735	1.537	0.453	0.565	0.52	0.618	13	51
NP_002829.3	PTPRC	receptor-type tyrosine-protein phosphatase C isoform 1 precursor [Homo sapiens]	1.0924	0.705	1.346	1.466	0.519	1.07	22	58
NP_066944.1	EEF1B2	elongation factor 1-beta [Homo sapiens]	0.752426	1.114	0.742	0.773	0.641	0.731	10	116
NP_940978.2	AGRN	agrin isoform 2 precursor [Homo sapiens]	1.13955	1.012	1.229	1.302	1.251	0.97	24	47
NP_005994.2	UQCRFS1	cytochrome b-c1 complex subunit Rieske, mitochondrial [Homo sapiens]	0.456346	2.46	0.367	0.702	0.496	0.381	12	86
XP_024304469.1	CARS	cysteine--tRNA ligase, cytoplasmic isoform X1 [Homo sapiens]	0.720517	1.397	0.882	0.756	0.628	0.649	22	49
NP_002100.2	HARS	histidine--tRNA ligase, cytoplasmic isoform 1 [Homo sapiens]	0.823832	1.165	0.787	0.797	0.816	0.865	24	71
NP_057632.2	GOLM1	Golgi membrane protein 1 [Homo sapiens]	0.777657	0.516	0.613	0.281	0.456	1.869	19	81
NP_062556.2	RBMXL1	RNA binding motif protein, X-linked-like-1 [Homo sapiens]	0.916674	0.851	1.042	0.813	0.611	1.065	23	108
NP_001309424.1	GSS	glutathione synthetase [Homo sapiens]	0.797931	1.172	0.647	0.79	0.764	0.969	21	83
XP_005273057.1	BPNT1	3'(2'),5'-bisphosphate nucleotidase 1 isoform X2 [Homo sapiens]	0.849544	0.896	0.655	0.599	0.78	1.295	15	47
NP_004542.1	NDUFS3	NADH dehydrogenase [ubiquinone] iron-sulfur protein 3, mitochondrial precursor [Homo sapiens]	0.465977	2.108	0.37	0.58	0.462	0.468	15	88
NP_056138.1	UFL1	E3 UFM1-protein ligase 1 [Homo sapiens]	0.686848	1.149	0.7	0.682	0.505	0.73	25	70
NP_001012.1	RPS17	40S ribosomal protein S17 [Homo sapiens]	0.688799	1.249	0.699	0.714	0.545	0.71	10	91
XP_016864230.1	SORBS2	sorbin and SH3 domain-containing protein 2 isoform X2 [Homo sapiens]	1.34446	0.791	1.806	1.285	1.553	0.963	21	70
NP_004085.1	EIF2S1	eukaryotic translation initiation factor 2 subunit 1 [Homo sapiens]	0.726687	1.245	0.781	0.765	0.576	0.732	19	70
NP_006448.4	PDLIM5	PDZ and LIM domain protein 5 isoform a [Homo sapiens]	1.57421	0.613	1.656	1.259	1.868	1.525	18	84
NP_002783.1	PSMA7	proteasome subunit alpha type-7 [Homo sapiens]	0.878546	1.005	0.867	0.809	0.715	1.049	12	89
XP_016869434.1	CPNE3	copine-3 isoform X1 [Homo sapiens]	0.950015	0.999	0.988	1.133	0.791	0.873	17	73
NP_001240838.1	AKR1C3	aldo-keto reductase family 1 member C3 isoform 3 [Homo sapiens]	0.408225	1.262	0.754	0.066	0.01	0.99	9	79
NP_001269091.1	CAPZB	F-actin-capping protein subunit beta isoform 4 [Homo sapiens]	0.916401	0.875	0.862	0.863	0.721	1.053	14	119
NP_005708.1	ARPC5	actin-related protein 2/3 complex subunit 5 isoform 1 [Homo sapiens]	1.25304	0.696	1.242	1.201	0.971	1.484	12	84
NP_001265393.1	DNM1L	dynamin-1-like protein isoform 5 [Homo sapiens]	1.01379	1.003	1.188	1.035	0.902	0.968	22	60
XP_011516714.1	FAM120A	constitutive coactivator of PPAR-gamma-like protein 1 isoform X1 [Homo sapiens]	0.914766	0.951	0.894	0.828	0.798	1.032	22	47
NP_006818.3	TMED10	transmembrane emp24 domain-containing protein 10 precursor [Homo sapiens]	0.583327	1.221	0.634	0.596	0.404	0.539	11	99
XP_011535408.1	SRP54	signal recognition particle 54 kDa protein isoform X1 [Homo sapiens]	0.658162	1.216	0.65	0.632	0.561	0.651	17	51
NP_001231178.1	APEX1	DNA-(apurinic or apyrimidinic site) lyase [Homo sapiens]	0.971618	0.784	1.055	1.157	0.67	0.832	14	79
NP_001406.1	EIF2S3	eukaryotic translation initiation factor 2 subunit 3 [Homo sapiens]	0.783768	1.154	0.813	0.93	0.607	0.744	16	62
NP_001001973.1	ATP5F1C	ATP synthase subunit gamma, mitochondrial isoform L (liver) precursor [Homo sapiens]	0.307445	3.312	0.218	0.557	0.355	0.211	11	147
NP_852478.1	ITGA1	integrin alpha-1 precursor [Homo sapiens]	1.92634	0.636	1.962	2.198	3.014	1.296	20	69
NP_005555.2	LCN2	neutrophil gelatinase-associated lipocalin precursor [Homo sapiens]	0.797029	0.785	0.81	1.431	0.282	0.772	10	93
NP_000599.1	ORM2	alpha-1-acid glycoprotein 2 precursor [Homo sapiens]	1.1812	0.779	1.215	1.06	0.837	1.658	10	96
XP_005261035.1	MX1	interferon-induced GTP-binding protein Mx1 isoform X1 [Homo sapiens]	1.14174	0.719	1.081	1.268	0.692	1.474	21	61
NP_057190.2	SCFD1	sec1 family domain-containing protein 1 isoform a [Homo sapiens]	0.716073	1.036	0.608	0.606	0.62	0.855	15	44
NP_001180197.1	EML2	echinoderm microtubule-associated protein-like 2 isoform 1 [Homo sapiens]	0.695133	1.055	0.629	0.59	0.573	0.805	18	62
NP_002108.4	HLA-C	HLA class I histocompatibility antigen, Cw-1 alpha chain precursor [Homo sapiens]	0.814398	1.447	100	1.491	0.473	1.251	11	75
NP_001287750.1	EIF4B	eukaryotic translation initiation factor 4B isoform 1 [Homo sapiens]	1.19396	0.895	0.996	1.203	1.384	1.308	25	74
NP_000932.3	POR	NADPH--cytochrome P450 reductase [Homo sapiens]	0.983583	0.827	0.878	0.713	0.854	1.423	19	52
NP_006606.1	CAPN9	calpain-9 isoform 1 [Homo sapiens]	0.59139	0.843	0.39	0.3	0.368	1.414	20	50
NP_004209.2	RAB11B	ras-related protein Rab-11B [Homo sapiens]	0.801297	1.152	0.751	0.788	0.858	0.749	16	132
NP_005509.1	HMGCS2	hydroxymethylglutaryl-CoA synthase, mitochondrial isoform 1 precursor [Homo sapiens]	0.293391	1.971	0.133	0.124	0.24	1.08	15	108
NP_002795.2	PSMC3	26S proteasome regulatory subunit 6A [Homo sapiens]	0.756421	1.322	0.781	0.715	0.652	0.899	17	50
NP_004090.4	STOM	erythrocyte band 7 integral membrane protein isoform a [Homo sapiens]	1.91606	0.781	2.343	3.407	2.151	1.176	11	75
XP_011542759.1	KIF13B	kinesin-like protein KIF13B isoform X1 [Homo sapiens]	0.575343	1.368	0.442	0.438	0.529	0.841	28	53
NP_003130.2	SRPRA	signal recognition particle receptor subunit alpha isoform 1 [Homo sapiens]	0.637626	1.459	0.636	0.739	0.548	0.596	19	59
NP_001158507.1	FBLN2	fibulin-2 isoform a precursor [Homo sapiens]	2.73805	0.496	4.04	4.93	2.557	1.499	18	53
NP_077310.1	TMEM43	transmembrane protein 43 [Homo sapiens]	1.37739	0.69	1.716	1.541	1.231	1.051	17	45
XP_005263436.1	SEC24D	protein transport protein Sec24D isoform X1 [Homo sapiens]	0.795905	0.931	0.773	0.723	0.551	0.964	17	50
NP_004550.2	YBX1	nuclease-sensitive element-binding protein 1 [Homo sapiens]	1.06579	0.923	0.942	0.916	1.126	1.307	13	59
XP_011533233.1	PARP4	poly [ADP-ribose] polymerase 4 isoform X1 [Homo sapiens]	0.780375	0.935	0.697	0.605	0.503	1.278	23	54
XP_024307098.1	ILVBL	acetolactate synthase-like protein isoform X1 [Homo sapiens]	0.749816	1.382	0.737	0.838	0.681	0.778	13	35
NP_001193665.1	NSFL1C	NSFL1 cofactor p47 isoform d [Homo sapiens]	0.878752	0.894	0.803	0.74	0.728	1.082	16	44
XP_011515262.1	OPLAH	5-oxoprolinase isoform X1 [Homo sapiens]	0.661863	1.544	0.592	0.644	0.672	0.766	21	39
NP_620407.1	MAPK1	mitogen-activated protein kinase 1 [Homo sapiens]	0.937576	1.018	0.914	0.969	0.864	0.963	15	80
NP_006311.3	PGRMC2	membrane-associated progesterone receptor component 2 [Homo sapiens]	0.72095	1.059	0.689	0.611	0.529	0.927	10	44
NP_003680.2	AKR7A2	aflatoxin B1 aldehyde reductase member 2 isoform 1 [Homo sapiens]	0.821088	1.019	0.674	0.707	0.793	1.006	11	86
YP_003024029.1	COX2	cytochrome c oxidase subunit II [Homo sapiens]	0.368012	2.5	0.295	0.496	0.405	0.284	8	117
NP_056274.3	ATL3	atlastin-3 isoform 1 [Homo sapiens]	1.20608	0.824	1.268	1.175	1.204	1.174	18	58
NP_006293.2	MOGS	mannosyl-oligosaccharide glucosidase isoform 1 [Homo sapiens]	0.726291	1.107	0.716	0.691	0.597	0.758	20	70
NP_001668.1	ATP1B1	sodium/potassium-transporting ATPase subunit beta-1 [Homo sapiens]	0.595226	1.15	0.467	0.474	0.44	0.883	12	73
NP_003095.2	SORD	sorbitol dehydrogenase [Homo sapiens]	0.482214	1.064	0.427	0.371	0.261	0.672	14	72
XP_011516516.1	COL15A1	collagen alpha-1(XV) chain isoform X1 [Homo sapiens]	1.75083	0.85	1.56	3.129	2.562	1.12	18	79
NP_001137357.1	PPP1R12A	protein phosphatase 1 regulatory subunit 12A isoform a [Homo sapiens]	2.10422	0.55	1.87	2.154	3.084	1.824	27	66
NP_056456.1	TES	testin isoform 1 [Homo sapiens]	1.47143	0.599	1.475	1.136	1.743	1.413	16	46
NP_778225.1	HIST3H2BB	histone H2B type 3-B [Homo sapiens]	0.929007	0.75	0.949	0.701	0.696	1.122	11	384
NP_001651.1	ARF4	ADP-ribosylation factor 4 [Homo sapiens]	0.668788	1.03	0.683	0.544	0.457	0.811	9	95
NP_004648.1	CAVIN2	caveolae-associated protein 2 [Homo sapiens]	1.64928	0.695	1.639	1.512	1.942	1.762	16	64
XP_006715888.1	ARPC1B	actin-related protein 2/3 complex subunit 1B isoform X1 [Homo sapiens]	1.26488	0.605	1.287	1.258	0.873	1.382	15	77
NP_001293009.1	LMO7	LIM domain only protein 7 isoform 3 [Homo sapiens]	1.0121	0.812	0.752	0.709	1.106	1.462	26	48
NP_653218.1	HSPB6	heat shock protein beta-6 [Homo sapiens]	3.3059	0.519	2.684	5.606	7.388	1.849	9	68
NP_000851.2	HPGD	15-hydroxyprostaglandin dehydrogenase [NAD(+)] isoform 1 [Homo sapiens]	0.611343	0.849	0.586	0.346	0.232	1.541	11	64
NP_001248755.1	AP3D1	AP-3 complex subunit delta-1 isoform 3 [Homo sapiens]	0.862449	1.073	0.871	0.867	0.774	0.877	24	45
XP_016884680.1	HUWE1	E3 ubiquitin-protein ligase HUWE1 isoform X1 [Homo sapiens]	1.19978	0.89	1.525	1.206	1.296	0.927	26	46
NP_057175.1	EIF3L	eukaryotic translation initiation factor 3 subunit L isoform 1 [Homo sapiens]	0.645946	1.164	0.601	0.636	0.472	0.725	20	69
NP_000512.2	HEXB	beta-hexosaminidase subunit beta isoform 1 preproprotein [Homo sapiens]	1.37883	0.635	1.316	0.917	1.235	2.122	18	84
NP_937818.1	NME1	nucleoside diphosphate kinase A isoform a [Homo sapiens]	0.876811	1.031	0.866	0.919	0.659	1.019	10	97
XP_024310152.1	DIAPH1	protein diaphanous homolog 1 isoform X1 [Homo sapiens]	0.801808	1.003	0.65	0.665	0.7	1.097	23	55
NP_055045.2	SRP68	signal recognition particle subunit SRP68 isoform 1 [Homo sapiens]	0.759489	1.206	0.709	0.804	0.707	0.757	23	55
XP_016868586.1	CTSB	cathepsin B isoform X1 [Homo sapiens]	1.65299	0.666	1.947	2.077	1.243	1.633	10	105
NP_004721.1	ETF1	eukaryotic peptide chain release factor subunit 1 isoform 1 [Homo sapiens]	0.688531	1.269	0.632	0.709	0.572	0.766	13	54
XP_011540695.1	FUBP1	far upstream element-binding protein 1 isoform X4 [Homo sapiens]	1.41735	0.62	1.238	1.293	1.409	1.573	21	86
XP_005259257.1	VASP	vasodilator-stimulated phosphoprotein isoform X2 [Homo sapiens]	2.07221	0.388	1.447	1.644	100	2.577	17	57
NP_000839.1	GSTM2	glutathione S-transferase Mu 2 isoform 1 [Homo sapiens]	0.530393	1.534	0.649	0.553	0.438	0.41	17	61
NP_001317605.1	PSMA4	proteasome subunit alpha type-4 isoform 1 [Homo sapiens]	0.767367	1.183	0.71	0.769	0.635	0.907	12	76
XP_011517007.1	ASS1	argininosuccinate synthase isoform X1 [Homo sapiens]	1.57276	0.835	1.799	2.315	1.453	1.328	17	76
XP_006713191.1	IMPDH2	inosine-5'-monophosphate dehydrogenase 2 isoform X1 [Homo sapiens]	1.25194	0.619	1.193	1.209	1.005	1.311	16	41
NP_000962.2	RPL7	60S ribosomal protein L7 isoform 1 [Homo sapiens]	0.570083	1.379	0.556	0.612	0.442	0.552	12	96
NP_009123.1	SUPT16H	FACT complex subunit SPT16 [Homo sapiens]	1.16552	0.714	1.169	1.177	0.942	1.185	21	41
NP_001229971.1	HLA-C	HLA class I histocompatibility antigen, Cw-1 alpha chain precursor [Homo sapiens]	1.15334	1.033	1.229	1.08	0.962	1.651	11	73
NP_003899.2	EIF2S2	eukaryotic translation initiation factor 2 subunit 2 isoform 1 [Homo sapiens]	0.842514	1.012	0.82	0.888	0.671	0.881	18	64
NP_009035.3	RPL10A	60S ribosomal protein L10a [Homo sapiens]	0.586657	1.326	0.55	0.638	0.426	0.617	10	97
XP_011522203.1	PAFAH1B1	platelet-activating factor acetylhydrolase IB subunit alpha isoform X1 [Homo sapiens]	0.845161	0.95	0.863	0.789	0.688	0.875	16	59
NP_005505.2	HLA-B	major histocompatibility complex, class I, B precursor [Homo sapiens]	1.22941	0.573	1.158	1.151	0.889	1.361	11	71
NP_786886.1	RHOC	rho-related GTP-binding protein RhoC precursor [Homo sapiens]	1.94745	0.487	1.697	1.415	2.915	1.947	12	73
XP_016863193.1	ADD1	alpha-adducin isoform X2 [Homo sapiens]	1.10475	0.782	0.909	0.867	1.256	1.301	17	52
NP_006608.1	NES	nestin [Homo sapiens]	1.54222	0.791	1.304	1.675	2.268	1.396	24	42
NP_004541.1	NDUFS2	NADH dehydrogenase [ubiquinone] iron-sulfur protein 2, mitochondrial isoform 1 precursor [Homo sapiens]	0.484322	1.918	0.459	0.669	0.396	0.419	14	66
NP_001288172.1	ARHGDIA	rho GDP-dissociation inhibitor 1 isoform e [Homo sapiens]	1.10986	0.828	1.055	1.06	1.11	1.124	12	102
NP_001171597.1	IGLL5	immunoglobulin lambda-like polypeptide 5 isoform 1 [Homo sapiens]	1.11827	0.642	1.145	1.241	0.72	1.096	7	172
NP_036266.2	LMOD1	leiomodin-1 [Homo sapiens]	2.07693	0.532	2.116	2.263	3.148	1.364	19	71
XP_005266132.1	DPP7	dipeptidyl peptidase 2 isoform X1 [Homo sapiens]	0.719639	1.364	0.786	0.898	0.472	0.791	14	58
XP_005259256.1	VASP	vasodilator-stimulated phosphoprotein isoform X1 [Homo sapiens]	1.42396	0.7	1.183	1.43	1.612	1.506	17	60
NP_009210.1	U2AF2	splicing factor U2AF 65 kDa subunit isoform a [Homo sapiens]	1.15993	0.762	0.91	0.997	1.334	1.322	13	57
NP_055635.3	TOMM70	mitochondrial import receptor subunit TOM70 [Homo sapiens]	0.815142	1.074	0.712	0.793	0.777	0.882	21	78
NP_006397.1	PRDX4	peroxiredoxin-4 precursor [Homo sapiens]	0.593643	1.483	0.658	0.77	0.465	0.464	11	93
NP_036557.1	RSU1	ras suppressor protein 1 isoform 1 [Homo sapiens]	1.8594	0.627	1.788	1.973	2.596	1.523	13	97
NP_001316832.1	SERPINF1	pigment epithelium-derived factor isoform 1 precursor [Homo sapiens]	2.4841	0.638	3.421	3.186	2.974	1.861	14	73
NP_005727.1	ACTR1A	alpha-centractin [Homo sapiens]	0.863666	1.176	0.776	0.947	0.84	0.916	13	74
NP_001308633.1	RPS9	40S ribosomal protein S9 isoform a [Homo sapiens]	0.576769	1.388	0.531	0.527	0.49	0.646	19	150
NP_001854.1	COX6B1	cytochrome c oxidase subunit 6B1 [Homo sapiens]	0.473122	2.47	0.357	0.839	0.555	0.352	10	95
NP_001034891.1	CDC42	cell division control protein 42 homolog isoform 1 precursor [Homo sapiens]	0.868786	0.857	0.792	0.693	0.705	1.095	9	72
XP_011507442.1	FAM129A	protein Niban isoform X1 [Homo sapiens]	1.02564	0.889	1.192	1.05	0.906	0.89	19	45
NP_003553.2	SLC25A11	mitochondrial 2-oxoglutarate/malate carrier protein isoform 1 [Homo sapiens]	0.480491	1.844	0.449	0.565	0.408	0.456	15	54
NP_001350687.1	GATD3B	glutamine amidotransferase-like class 1 domain-containing protein 3B, mitochondrial isoform 1 [Homo sapiens]	0.485186	2.266	0.368	0.584	0.544	0.519	10	81
XP_005260393.1	RALY	RNA-binding protein Raly isoform X2 [Homo sapiens]	1.20524	0.621	1.027	1.001	1.067	1.44	14	73
XP_011523721.1	AOC3	membrane primary amine oxidase isoform X1 [Homo sapiens]	1.2535	0.843	1.479	1.36	1.341	0.967	15	95
NP_002809.2	PSME2	proteasome activator complex subunit 2 [Homo sapiens]	0.792685	0.986	0.752	0.822	0.57	0.874	13	76
NP_002261.3	TNPO1	transportin-1 isoform 1 [Homo sapiens]	1.1625	0.728	1.122	1.113	1.078	1.148	18	46
XP_011511172.1	PAK2	serine/threonine-protein kinase PAK 2 isoform X1 [Homo sapiens]	1.12834	0.597	1.215	0.942	0.82	1.165	15	52
NP_665683.1	GSTA1	glutathione S-transferase A1 isoform 1 [Homo sapiens]	0.132332	2.981	0.057	0.082	0.081	0.317	13	92
NP_003923.2	ST13	hsc70-interacting protein isoform 1 [Homo sapiens]	0.875597	0.888	0.816	0.726	0.759	1.017	11	68
NP_002044.2	GBP1	guanylate-binding protein 1 [Homo sapiens]	1.32455	0.626	1.229	1.179	1.186	1.484	16	52
NP_005850.1	PURA	transcriptional activator protein Pur-alpha [Homo sapiens]	0.743843	1.102	0.753	0.685	0.735	0.662	12	52
NP_001273399.1	DGLUCY	D-glutamate cyclase, mitochondrial isoform b precursor [Homo sapiens]	0.463637	2.111	0.653	0.585	0.392	0.302	17	56
NP_002945.1	RPS27A	ubiquitin-40S ribosomal protein S27a precursor [Homo sapiens]	1.23818	0.756	1.139	1.277	1.207	1.251	9	244
NP_006796.1	HNRNPA0	heterogeneous nuclear ribonucleoprotein A0 [Homo sapiens]	1.1013	0.669	0.878	0.892	1.083	1.278	11	65
NP_006487.1	GNAI3	guanine nucleotide-binding protein G(k) subunit alpha [Homo sapiens]	0.828734	0.982	0.888	0.898	0.627	0.769	12	68
NP_001229687.1	HLA-A	HLA class I histocompatibility antigen, A-1 alpha chain A*01:01:01:01 precursor [Homo sapiens]	1.11595	0.659	1.316	0.672	0.769	1.676	15	79
NP_001025178.1	AP1G1	AP-1 complex subunit gamma-1 isoform a [Homo sapiens]	0.526516	1.379	0.459	0.495	0.369	0.666	20	62
NP_001300870.1	RHOA	transforming protein RhoA isoform 1 precursor [Homo sapiens]	0.906347	0.789	0.953	0.943	0.621	0.866	12	75
NP_004860.2	VPS4B	vacuolar protein sorting-associated protein 4B [Homo sapiens]	0.774148	0.952	0.695	0.619	0.606	1.017	18	55
NP_054752.3	METTL7A	methyltransferase-like protein 7A precursor [Homo sapiens]	0.272413	2.15	0.273	0.303	0.218	0.18	6	47
NP_000840.2	GSTM3	glutathione S-transferase Mu 3 [Homo sapiens]	0.432323	1.57	0.52	0.449	0.37	0.274	14	78
NP_002782.1	PSMA6	proteasome subunit alpha type-6 isoform a [Homo sapiens]	0.910233	0.929	0.82	0.866	0.756	1.08	12	101
NP_006861.1	DSTN	destrin isoform a [Homo sapiens]	1.40672	0.681	1.369	1.04	1.765	1.492	10	83
NP_002703.1	PPP1R7	protein phosphatase 1 regulatory subunit 7 isoform 1 [Homo sapiens]	0.78185	1.029	0.783	0.732	0.613	0.855	14	55
NP_000967.1	RPL12	60S ribosomal protein L12 [Homo sapiens]	0.794916	1.127	0.889	0.919	0.584	0.751	10	78
XP_011512834.1	GSTA2	glutathione S-transferase A2 isoform X1 [Homo sapiens]	0.733588	2.625	0.311	0.791	1.969	1.152	12	89
XP_024306434.1	FLOT2	flotillin-2 isoform X1 [Homo sapiens]	0.971097	0.861	0.966	1.051	0.805	0.91	14	44
NP_006296.1	ANP32A	acidic leucine-rich nuclear phosphoprotein 32 family member A [Homo sapiens]	0.778919	0.872	0.726	0.603	0.571	1.001	13	101
NP_006351.2	EIF3M	eukaryotic translation initiation factor 3 subunit M isoform 1 [Homo sapiens]	0.678505	1.113	0.695	0.667	0.477	0.723	13	43
NP_001181.2	BCAT2	branched-chain-amino-acid aminotransferase, mitochondrial isoform a precursor [Homo sapiens]	0.295979	2.743	0.284	0.373	0.263	0.223	15	59
NP_001000.2	RPS5	40S ribosomal protein S5 [Homo sapiens]	0.778924	1.258	0.711	0.835	0.723	0.842	12	117
XP_005262885.1	ACSL1	long-chain-fatty-acid--CoA ligase 1 isoform X1 [Homo sapiens]	0.760327	1.507	0.949	1.229	0.567	0.58	19	61
NP_001924.2	DLST	dihydrolipoyllysine-residue succinyltransferase component of 2-oxoglutarate dehydrogenase complex, mitochondrial isoform 1 precursor [Homo sapiens]	0.425239	2.629	0.289	0.717	0.532	0.332	13	94
NP_001273196.1	HMOX2	heme oxygenase 2 isoform a [Homo sapiens]	0.616133	1.733	0.627	0.773	0.57	0.556	13	40
NP_066299.2	MYL6	myosin light polypeptide 6 isoform 1 [Homo sapiens]	2.29477	0.428	2.326	2.235	2.946	1.778	9	187
NP_055241.1	SNX5	sorting nexin-5 isoform a [Homo sapiens]	0.905633	0.831	0.874	0.694	0.702	1.188	16	51
NP_002107.3	HLA-A	HLA class I histocompatibility antigen, A-1 alpha chain A*03:01:0:01 precursor [Homo sapiens]	1.70253	1.371	0.783	2.148	5.274	2.21	14	73
NP_002797.4	PSMC6	26S proteasome regulatory subunit 10B isoform 1 [Homo sapiens]	1.0259	0.95	1.041	1.072	0.947	1.022	14	56
XP_005246629.1	MYO1B	unconventional myosin-Ib isoform X1 [Homo sapiens]	1.21475	0.916	1.098	1.325	1.393	1.196	19	49
NP_008878.3	SRP72	signal recognition particle subunit SRP72 isoform 1 [Homo sapiens]	0.644515	1.388	0.651	0.741	0.532	0.602	16	45
NP_001010942.1	RAP1B	ras-related protein Rap-1b isoform 1 precursor [Homo sapiens]	1.15796	0.774	1.041	1.111	1.188	1.17	11	83
NP_000969.1	RPL23	60S ribosomal protein L23 [Homo sapiens]	0.614913	1.263	0.635	0.694	0.446	0.565	9	94
XP_011534801.1	CTSG	cathepsin G isoform X1 [Homo sapiens]	2.39292	0.647	6.837	5.458	1.373	0.991	12	106
NP_002943.2	RPS2	40S ribosomal protein S2 [Homo sapiens]	0.581005	1.338	0.575	0.568	0.465	0.583	12	116
NP_000629.3	VTN	vitronectin precursor [Homo sapiens]	1.79142	0.662	2.046	2.589	1.571	1.468	13	96
NP_005547.3	KRT7	keratin, type II cytoskeletal 7 [Homo sapiens]	1.83737	0.301	2.279	0.842	1.253	2.626	19	81
NP_003672.1	PDXK	pyridoxal kinase isoform 1 [Homo sapiens]	0.716999	1.188	0.796	0.749	0.539	0.7	10	53
NP_003744.1	EIF3D	eukaryotic translation initiation factor 3 subunit D [Homo sapiens]	0.869357	1.021	0.876	0.922	0.787	0.798	15	38
NP_001292553.1	CALM2	calmodulin-2 isoform 1 [Homo sapiens]	1.35598	0.896	1.058	1.14	2.39	1.426	10	154
NP_009121.1	SEC23IP	SEC23-interacting protein [Homo sapiens]	0.88246	0.844	0.842	0.712	0.759	0.994	20	57
NP_077305.2	EFHD2	EF-hand domain-containing protein D2 [Homo sapiens]	0.905094	0.81	0.671	0.555	0.808	1.633	14	68
NP_005312.1	HIST1H1E	histone H1.4 [Homo sapiens]	1.33387	0.554	0.94	1.082	1.539	1.498	12	250
NP_000662.3	ADH5	alcohol dehydrogenase class-3 [Homo sapiens]	1.0243	0.875	0.957	0.913	1.077	1.049	12	112
NP_001305051.1	AK1	adenylate kinase isoenzyme 1 isoform 2 [Homo sapiens]	0.887327	1.298	0.867	0.756	0.997	1.091	13	59
XP_005272732.1	USP9X	probable ubiquitin carboxyl-terminal hydrolase FAF-X isoform X1 [Homo sapiens]	0.944293	1.007	0.936	0.93	0.868	1.001	23	37
NP_065392.1	APMAP	adipocyte plasma membrane-associated protein [Homo sapiens]	1.02404	0.909	1.151	1.406	0.666	0.95	13	69
NP_000889.3	MAOB	amine oxidase [flavin-containing] B [Homo sapiens]	0.873933	1.035	0.876	1.015	0.724	0.82	15	56
NP_005073.2	TRIM25	E3 ubiquitin/ISG15 ligase TRIM25 [Homo sapiens]	0.827914	0.858	0.826	0.633	0.628	1.017	18	49
XP_024305924.1	COX4I1	cytochrome c oxidase subunit 4 isoform 1, mitochondrial isoform X1 [Homo sapiens]	0.358375	2.827	0.242	0.478	0.415	0.349	10	143
NP_001092281.1	2020-09-08	septin-8 isoform a [Homo sapiens]	1.16224	0.854	1.265	1.125	1.161	1.097	14	52
XP_024306631.1	RPA1	replication protein A 70 kDa DNA-binding subunit isoform X1 [Homo sapiens]	0.991964	0.718	0.833	0.82	0.921	1.098	14	41
NP_000963.1	RPL7A	60S ribosomal protein L7a [Homo sapiens]	0.613007	1.275	0.596	0.652	0.474	0.598	13	88
XP_011542792.1	ANK1	ankyrin-1 isoform X1 [Homo sapiens]	0.998202	1.134	1.463	0.768	0.798	1.255	21	33
XP_011541109.1	STT3A	dolichyl-diphosphooligosaccharide--protein glycosyltransferase subunit STT3A isoform X1 [Homo sapiens]	0.493616	1.483	0.459	0.458	0.384	0.539	18	91
NP_000445.1	SOD1	superoxide dismutase [Cu-Zn] [Homo sapiens]	0.823493	1.508	0.649	0.83	0.979	1.083	9	79
NP_001257412.1	TST	thiosulfate sulfurtransferase [Homo sapiens]	0.470389	1.028	0.438	0.272	0.276	0.717	13	81
NP_036252.1	CD2AP	CD2-associated protein [Homo sapiens]	0.833201	0.716	0.586	0.479	0.732	1.398	22	62
NP_001020366.1	CES1	liver carboxylesterase 1 isoform a precursor [Homo sapiens]	1.61015	0.586	1.438	1.406	2.017	1.557	17	42
NP_001333694.1	MYO18A	unconventional myosin-XVIIIa isoform c [Homo sapiens]	0.738068	1.377	0.726	0.759	0.664	0.824	22	26
NP_079348.1	PTGES2	prostaglandin E synthase 2 isoform 1 [Homo sapiens]	0.626811	1.753	0.486	0.685	0.773	0.659	14	45
NP_001138472.1	ITGAV	integrin alpha-V isoform 3 precursor [Homo sapiens]	1.56123	0.635	1.395	1.327	1.903	1.669	20	59
NP_000552.2	GSTM1	glutathione S-transferase Mu 1 isoform 1 [Homo sapiens]	0.862893	0.838	1.09	0.717	0.644	0.795	15	76
NP_000230.1	LYZ	lysozyme C precursor [Homo sapiens]	1.3139	0.339	0.678	0.683	0.984	2.913	11	185
NP_001613.2	AHSG	alpha-2-HS-glycoprotein isoform 2 preproprotein [Homo sapiens]	1.40308	0.698	1.336	1.252	1.31	1.733	9	101
NP_002991.2	SDHB	succinate dehydrogenase [ubiquinone] iron-sulfur subunit, mitochondrial precursor [Homo sapiens]	0.512229	2.252	0.425	0.711	0.616	0.426	15	80
NP_001435.1	FABP5	fatty acid-binding protein 5 [Homo sapiens]	0.699777	1.125	0.528	0.677	0.502	1.052	9	98
NP_055464.1	SAFB2	scaffold attachment factor B2 [Homo sapiens]	1.0639	1.003	1.042	1.19	0.991	1.113	12	32
NP_005142.1	USP14	ubiquitin carboxyl-terminal hydrolase 14 isoform a [Homo sapiens]	1.02955	0.875	1.244	0.955	0.889	0.959	17	53
NP_004246.2	COX5A	cytochrome c oxidase subunit 5A, mitochondrial precursor [Homo sapiens]	0.30371	2.926	0.219	0.396	0.329	0.265	6	83
XP_016868076.1	ZYX	zyxin isoform X1 [Homo sapiens]	2.79437	0.469	2.288	4.907	3.654	1.944	13	47
NP_001619.1	AKR1B1	aldose reductase isoform 1 [Homo sapiens]	0.640173	1.145	0.618	0.623	0.503	0.636	14	68
NP_001137151.1	GSTK1	glutathione S-transferase kappa 1 isoform b [Homo sapiens]	1.69536	0.572	2.9	100	1.711	0.813	11	63
NP_001018080.1	CORO1B	coronin-1B [Homo sapiens]	0.736606	1.007	0.669	0.609	0.638	0.84	18	82
NP_003090.2	SNX1	sorting nexin-1 isoform a [Homo sapiens]	1.10553	0.885	1.122	1.078	0.954	1.265	14	55
NP_001294869.1	POF1B	protein POF1B isoform 2 [Homo sapiens]	1.01734	0.685	0.708	0.614	0.996	1.722	19	47
NP_002063.2	GNAQ	guanine nucleotide-binding protein G(q) subunit alpha [Homo sapiens]	1.01535	1.131	0.948	1.13	1.255	0.907	13	39
NP_037466.2	GMPPB	mannose-1-phosphate guanyltransferase beta isoform 1 [Homo sapiens]	0.739059	0.984	0.781	0.734	0.496	0.761	11	54
NP_004243.1	SLC9A3R1	Na(+)/H(+) exchange regulatory cofactor NHE-RF1 [Homo sapiens]	0.453134	2.669	0.265	0.662	0.574	0.506	15	74
NP_689419.3	SNX6	sorting nexin-6 isoform b [Homo sapiens]	0.801646	1.187	0.84	0.767	0.777	0.784	16	74
NP_003225.2	TFRC	transferrin receptor protein 1 isoform 1 [Homo sapiens]	1.12745	0.875	1.173	0.992	1.013	1.354	17	48
NP_085133.1	HID1	protein HID1 [Homo sapiens]	0.457933	1.033	0.423	0.368	0.188	0.709	16	44
NP_803173.1	STX12	syntaxin-12 [Homo sapiens]	0.519624	2.308	0.37	0.809	0.568	0.513	11	53
NP_006382.1	IPO7	importin-7 [Homo sapiens]	1.0787	0.893	1.183	1.062	0.975	1.065	14	33
NP_004332.2	CAD	CAD protein isoform 1 [Homo sapiens]	0.916979	0.907	0.925	0.787	0.719	1.122	18	36
NP_006657.1	RUVBL2	ruvB-like 2 isoform 1 [Homo sapiens]	0.963898	0.887	0.973	0.942	0.775	1.041	16	44
NP_006347.1	ATP5PD	ATP synthase subunit d, mitochondrial isoform a [Homo sapiens]	0.2808	3.243	0.173	0.489	0.33	0.203	11	117
NP_000182.2	HMGCL	hydroxymethylglutaryl-CoA lyase, mitochondrial isoform 1 precursor [Homo sapiens]	0.44193	2.108	0.3	0.458	0.482	0.536	12	76
NP_057018.1	NOP58	nucleolar protein 58 [Homo sapiens]	1.29059	0.629	1.302	1.253	1.065	1.294	17	41
NP_000185.1	HPRT1	hypoxanthine-guanine phosphoribosyltransferase [Homo sapiens]	1.02923	0.795	1.047	0.974	0.778	1.156	12	52
XP_016877576.1	TMOD3	tropomodulin-3 isoform X1 [Homo sapiens]	1.00337	0.868	0.957	0.873	0.849	1.246	14	54
XP_006711593.1	C1orf116	specifically androgen-regulated gene protein isoform X1 [Homo sapiens]	0.517317	1.521	0.414	0.398	0.45	0.759	15	30
NP_001026976.1	ALDH3A2	fatty aldehyde dehydrogenase isoform 1 [Homo sapiens]	0.815945	0.754	0.682	0.579	0.594	1.165	15	64
XP_005253521.1	RECQL	ATP-dependent DNA helicase Q1 isoform X1 [Homo sapiens]	1.49797	0.622	1.448	1.709	1.457	1.302	19	42
NP_001333475.1	CRAT	carnitine O-acetyltransferase isoform 3 [Homo sapiens]	0.417966	3.212	0.268	0.792	0.619	0.312	17	65
XP_024302561.1	SRRT	serrate RNA effector molecule homolog isoform X1 [Homo sapiens]	1.26825	0.733	1.314	1.265	1.186	1.223	19	38
NP_001354702.1	ESYT2	extended synaptotagmin-2 isoform 1 [Homo sapiens]	1.22598	0.828	1.352	1.229	1.146	1.202	16	31
NP_079272.4	GFM1	elongation factor G, mitochondrial isoform 2 [Homo sapiens]	0.643786	1.664	0.602	0.762	0.628	0.638	23	38
XP_011511565.1	GMPS	GMP synthase [glutamine-hydrolyzing] isoform X1 [Homo sapiens]	1.10656	0.888	1.166	1.157	1.008	1.083	19	30
NP_005038.1	PSMD5	26S proteasome non-ATPase regulatory subunit 5 isoform 1 [Homo sapiens]	0.800586	0.971	0.848	0.834	0.625	0.722	16	46
NP_003748.1	EIF3I	eukaryotic translation initiation factor 3 subunit I [Homo sapiens]	0.85851	0.984	0.851	0.946	0.659	0.866	13	50
NP_001653.1	ARF5	ADP-ribosylation factor 5 [Homo sapiens]	0.731037	0.994	0.719	0.676	0.493	0.865	8	73
XP_016885242.1	SMS	spermine synthase isoform X1 [Homo sapiens]	1.1377	0.798	1.07	0.951	1.091	1.371	14	40
XP_011526983.1	EPB41L1	band 4.1-like protein 1 isoform X8 [Homo sapiens]	0.978187	0.922	1.038	0.446	1.664	1.07	19	41
NP_000980.1	RPL30	60S ribosomal protein L30 [Homo sapiens]	0.71189	1.215	0.598	0.654	0.724	0.784	9	67
NP_001836.3	COL4A1	collagen alpha-1(IV) chain isoform 1 preproprotein [Homo sapiens]	2.20804	0.765	2.119	4.826	3.399	1.156	8	49
XP_011531155.1	LTBP1	latent-transforming growth factor beta-binding protein 1 isoform X1 [Homo sapiens]	3.87041	0.465	3.163	8.262	8.238	1.883	16	36
NP_002807.1	PSMD12	26S proteasome non-ATPase regulatory subunit 12 isoform 1 [Homo sapiens]	0.769365	1.025	0.77	0.728	0.562	0.876	17	52
XP_011528354.1	PITPNB	phosphatidylinositol transfer protein beta isoform isoform X1 [Homo sapiens]	0.893398	0.916	0.899	0.845	0.69	0.995	16	44
NP_005900.2	MAP1B	microtubule-associated protein 1B isoform 1 [Homo sapiens]	1.87821	0.598	2.28	2.209	2.055	1.35	19	38
XP_024303866.1	ATAD3A	ATPase family AAA domain-containing protein 3A isoform X1 [Homo sapiens]	0.668571	1.513	0.533	0.753	0.727	0.692	23	62
NP_006494.1	PSMC4	26S proteasome regulatory subunit 6B isoform 1 [Homo sapiens]	0.841262	0.989	0.896	0.77	0.668	0.904	17	43
NP_705694.3	KRT13	keratin, type I cytoskeletal 13 isoform a [Homo sapiens]	1.1018	1.041	1.097	1.094	1.219	1.156	13	101
NP_002120.1	HMGB2	high mobility group protein B2 [Homo sapiens]	1.61172	0.594	1.461	1.798	1.497	1.64	13	67
NP_038470.1	STOML2	stomatin-like protein 2, mitochondrial isoform a [Homo sapiens]	0.888446	1.223	0.925	1.003	0.849	0.86	9	38
XP_024304145.1	DDX6	probable ATP-dependent RNA helicase DDX6 isoform X1 [Homo sapiens]	0.971846	0.888	0.895	0.889	0.973	0.995	13	37
NP_001035807.1	HIST2H2AA4	histone H2A type 2-A [Homo sapiens]	1.18719	0.565	0.932	0.757	1.201	1.574	8	253
NP_001028755.2	ACOT9	acyl-coenzyme A thioesterase 9, mitochondrial isoform b precursor [Homo sapiens]	0.788046	1.098	0.802	0.863	0.641	0.751	17	64
NP_001104262.1	MECP2	methyl-CpG-binding protein 2 isoform 2 [Homo sapiens]	1.37822	0.665	1.21	1.324	1.685	1.225	16	34
XP_005270751.1	MACF1	microtubule-actin cross-linking factor 1 isoform X1 [Homo sapiens]	1.06503	0.983	1.015	1.113	1.154	1.035	24	43
XP_016876581.1	FKBP3	peptidyl-prolyl cis-trans isomerase FKBP3 isoform X1 [Homo sapiens]	0.868479	1.166	0.766	0.798	1.036	0.909	10	56
XP_011539410.2	UBR4	E3 ubiquitin-protein ligase UBR4 isoform X1 [Homo sapiens]	0.933801	1.073	0.96	0.933	0.833	1.022	23	38
NP_112740.1	HNRNPDL	heterogeneous nuclear ribonucleoprotein D-like isoform a [Homo sapiens]	1.16247	0.599	1.091	0.913	0.968	1.321	9	62
XP_024306664.1	STAT3	signal transducer and activator of transcription 3 isoform X5 [Homo sapiens]	1.05741	0.775	1.063	1.142	0.768	1.098	16	38
NP_065826.3	KIAA1324	UPF0577 protein KIAA1324 isoform 1 [Homo sapiens]	0.573253	0.821	0.511	0.387	0.317	0.811	20	32
NP_071447.1	TINAGL1	tubulointerstitial nephritis antigen-like isoform 1 precursor [Homo sapiens]	1.5955	0.857	1.726	2.501	1.863	1.099	12	48
NP_006400.2	ARPC1A	actin-related protein 2/3 complex subunit 1A isoform 1 [Homo sapiens]	0.655287	1.005	0.576	0.539	0.498	0.786	13	58
NP_056308.3	KANK2	KN motif and ankyrin repeat domain-containing protein 2 isoform 1 [Homo sapiens]	1.63506	0.647	1.544	1.672	2.091	1.399	18	41
NP_006297.2	SMC1A	structural maintenance of chromosomes protein 1A isoform 1 [Homo sapiens]	1.30449	0.611	1.243	1.199	1.193	1.299	21	31
NP_006833.2	SF3B2	splicing factor 3B subunit 2 [Homo sapiens]	1.00624	0.853	0.928	0.905	0.995	1.053	22	53
NP_001273201.1	TPT1	translationally-controlled tumor protein isoform 1 [Homo sapiens]	1.0236	1.052	1.163	1.062	0.908	1.055	10	67
XP_005273449.1	ERLIN2	erlin-2 isoform X1 [Homo sapiens]	0.709542	1.124	0.665	0.729	0.582	0.718	14	66
XP_024306398.1	EIF5A	eukaryotic translation initiation factor 5A-1 isoform X1 [Homo sapiens]	0.779941	1.169	0.719	0.878	0.666	0.802	7	75
NP_001304106.1	CHCHD3	MICOS complex subunit MIC19 isoform 1 [Homo sapiens]	0.552758	2.438	0.306	0.785	1.043	0.503	13	60
NP_057123.1	RTRAF	RNA transcription, translation and transport factor protein [Homo sapiens]	0.891478	0.879	0.854	0.794	0.711	1.026	14	59
NP_001317692.1	IDH3B	isocitrate dehydrogenase [NAD] subunit beta, mitochondrial isoform e precursor [Homo sapiens]	0.519024	1.786	0.469	0.615	0.464	0.504	14	48
NP_001166176.1	EIF4G2	eukaryotic translation initiation factor 4 gamma 2 isoform 1 [Homo sapiens]	0.999186	0.904	0.975	0.881	0.974	1.076	19	43
NP_004535.1	NDUFA10	NADH dehydrogenase [ubiquinone] 1 alpha subcomplex subunit 10, mitochondrial isoform 1 precursor [Homo sapiens]	0.335088	2.535	0.251	0.429	0.336	0.296	13	56
XP_016879141.1	USP7	ubiquitin carboxyl-terminal hydrolase 7 isoform X1 [Homo sapiens]	1.03844	0.791	1.102	0.943	0.826	1.114	22	44
XP_005270085.1	PBLD	phenazine biosynthesis-like domain-containing protein isoform X1 [Homo sapiens]	0.441292	1.272	0.388	0.306	0.345	0.518	9	41
NP_000578.2	C7	complement component C7 precursor [Homo sapiens]	1.77544	0.492	2.188	1.821	1.421	1.535	15	30
NP_060697.4	UBA6	ubiquitin-like modifier-activating enzyme 6 [Homo sapiens]	0.868685	0.88	0.814	0.762	0.674	1.042	18	33
XP_005273819.1	CPT1A	carnitine O-palmitoyltransferase 1, liver isoform isoform X1 [Homo sapiens]	0.688864	1.376	0.576	0.824	0.718	0.627	17	45
NP_001229820.1	CSDE1	cold shock domain-containing protein E1 isoform 4 [Homo sapiens]	0.999922	0.944	0.943	0.948	0.979	1.078	23	50
NP_001229810.1	NAXD	ATP-dependent (S)-NAD(P)H-hydrate dehydratase isoform b [Homo sapiens]	0.510495	1.706	0.442	0.562	0.486	0.489	11	36
NP_001006.1	RPS11	40S ribosomal protein S11 [Homo sapiens]	0.60581	1.252	0.573	0.64	0.471	0.591	14	76
NP_005436.1	SMC3	structural maintenance of chromosomes protein 3 [Homo sapiens]	1.09327	0.839	1.115	1.178	0.949	1.049	23	35
XP_011519290.1	PTPN6	tyrosine-protein phosphatase non-receptor type 6 isoform X1 [Homo sapiens]	0.86618	0.767	0.835	0.955	0.534	0.879	18	50
NP_000172.2	GUSB	beta-glucuronidase isoform 1 precursor [Homo sapiens]	1.37406	0.6	1.996	1.246	0.877	1.346	14	59
NP_001253977.1	KIAA1324	UPF0577 protein KIAA1324 isoform 2 [Homo sapiens]	0.738239	1.266	1.435	0.587	0.518	0.637	17	31
NP_002058.2	GNA11	guanine nucleotide-binding protein subunit alpha-11 [Homo sapiens]	0.7807	1.183	0.78	0.73	0.745	0.81	13	53
NP_008855.1	SRSF1	serine/arginine-rich splicing factor 1 isoform 1 [Homo sapiens]	1.04026	0.76	0.951	0.895	0.883	1.232	15	78
NP_061485.1	RAC1	ras-related C3 botulinum toxin substrate 1 isoform Rac1b [Homo sapiens]	0.97905	0.815	1	1.022	0.74	0.971	9	84
NP_001072993.1	PAICS	multifunctional protein ADE2 isoform 1 [Homo sapiens]	1.09603	0.791	1.057	0.954	1.108	1.12	15	39
NP_005902.1	MAT2A	S-adenosylmethionine synthase isoform type-2 [Homo sapiens]	0.97775	0.879	0.779	0.828	1.066	1.141	14	70
XP_011514038.1	FAM3C	protein FAM3C isoform X1 [Homo sapiens]	0.558431	1.463	0.534	0.634	0.455	0.515	12	42
NP_996810.2	SYTL2	synaptotagmin-like protein 2 isoform c [Homo sapiens]	0.910208	0.67	0.641	0.484	0.796	1.692	25	37
NP_002778.1	PSMA2	proteasome subunit alpha type-2 [Homo sapiens]	0.760853	1.026	0.759	0.674	0.532	0.959	9	38
XP_011534876.1	SYNE2	nesprin-2 isoform X1 [Homo sapiens]	0.779095	0.794	0.865	0.56	0.485	0.971	25	33
NP_036339.1	HNRNPH3	heterogeneous nuclear ribonucleoprotein H3 isoform a [Homo sapiens]	1.08351	0.714	1.136	1.07	0.794	1.105	8	55
NP_001013.1	RPS19	40S ribosomal protein S19 isoform 1 [Homo sapiens]	0.726523	1.175	0.655	0.64	0.669	0.847	10	102
NP_003013.1	SH3BGRL	SH3 domain-binding glutamic acid-rich-like protein [Homo sapiens]	1.63362	0.614	1.696	1.522	1.747	1.583	8	38
NP_002737.2	MAPK3	mitogen-activated protein kinase 3 isoform 1 [Homo sapiens]	0.832036	0.861	0.762	0.625	0.588	1.225	14	61
NP_055135.1	HEBP2	heme-binding protein 2 isoform 2 [Homo sapiens]	0.811386	1.041	0.779	0.76	0.64	0.965	9	44
NP_036220.1	PGLS	6-phosphogluconolactonase [Homo sapiens]	0.821139	1.05	0.862	0.824	0.644	0.856	12	51
XP_011507706.1	TOR1AIP1	torsin-1A-interacting protein 1 isoform X2 [Homo sapiens]	1.31113	0.797	1.076	1.209	1.837	1.292	14	51
NP_001410.2	ELAVL1	ELAV-like protein 1 [Homo sapiens]	0.98783	0.799	0.951	0.854	0.799	1.157	12	48
NP_001132929.1	BCAP31	B-cell receptor-associated protein 31 isoform a [Homo sapiens]	1.22764	0.992	1.219	1.482	1.393	1.099	12	78
NP_004539.1	NDUFB10	NADH dehydrogenase [ubiquinone] 1 beta subcomplex subunit 10 [Homo sapiens]	0.496945	2.053	0.447	0.655	0.502	0.423	11	57
NP_002788.1	PSMB5	proteasome subunit beta type-5 isoform 1 [Homo sapiens]	0.880236	1.369	0.731	1.125	1.273	0.691	12	31
NP_001341605.1	PRKCD	protein kinase C delta type isoform a [Homo sapiens]	0.567964	1.028	0.47	0.482	0.304	0.881	20	40
XP_005269108.1	RAB5B	ras-related protein Rab-5B isoform X1 [Homo sapiens]	0.928851	0.858	0.861	0.896	0.761	1.009	9	50
NP_061820.1	CYCS	cytochrome c [Homo sapiens]	0.30382	3.502	0.186	0.466	0.377	0.278	8	117
NP_005310.1	HIST1H1C	histone H1.2 [Homo sapiens]	2.51032	0.503	0.701	1.078	32.814	2.046	11	211
NP_059119.2	GALNT7	N-acetylgalactosaminyltransferase 7 [Homo sapiens]	0.719716	0.749	0.628	0.434	0.504	1.054	18	59
NP_064587.1	NIT2	omega-amidase NIT2 [Homo sapiens]	0.820386	1.164	0.749	0.964	0.684	0.876	16	44
NP_001306045.1	DNPEP	aspartyl aminopeptidase isoform a [Homo sapiens]	0.838286	1.157	0.702	0.726	1.013	0.928	13	44
NP_002825.3	PTPN11	tyrosine-protein phosphatase non-receptor type 11 isoform 1 [Homo sapiens]	1.01961	1.108	0.944	1.016	1.286	0.991	22	40
XP_024307057.1	TXNL1	thioredoxin-like protein 1 isoform X1 [Homo sapiens]	0.868437	1.047	0.822	0.927	0.75	0.903	11	42
NP_005311.1	HIST1H1D	histone H1.3 [Homo sapiens]	2.48496	0.357	1.028	1.099	12.752	2.358	12	208
XP_011525954.1	CDC37	hsp90 co-chaperone Cdc37 isoform X1 [Homo sapiens]	1.15159	0.772	1.03	0.963	1.114	1.418	14	51
XP_005265733.1	SULT1B1	sulfotransferase family cytosolic 1B member 1 isoform X1 [Homo sapiens]	0.366264	1.345	0.244	0.227	0.239	0.67	14	47
NP_055398.1	LMCD1	LIM and cysteine-rich domains protein 1 isoform 1 [Homo sapiens]	1.78401	0.572	1.526	1.982	2.134	1.604	15	44
NP_002787.2	PSMB4	proteasome subunit beta type-4 [Homo sapiens]	0.938269	0.87	1.059	0.843	0.626	1.132	8	41
NP_001269210.1	PYCR1	pyrroline-5-carboxylate reductase 1, mitochondrial isoform 5 [Homo sapiens]	0.667004	1.011	0.744	0.453	0.539	0.736	11	28
NP_060692.3	PARVA	alpha-parvin [Homo sapiens]	1.78094	0.608	1.866	1.752	2.492	1.337	11	57
NP_001190174.1	RPS10	40S ribosomal protein S10 [Homo sapiens]	0.581791	1.583	0.596	0.475	0.509	0.733	14	101
XP_005246247.1	ROCK2	rho-associated protein kinase 2 isoform X1 [Homo sapiens]	1.08146	0.921	0.969	1.11	1.118	1.131	20	37
XP_011529619.1	2020-09-06	septin-6 isoform X1 [Homo sapiens]	1.03813	0.805	1.066	1.025	0.886	1.002	13	55
NP_001290430.1	CNN2	calponin-2 isoform d [Homo sapiens]	1.92095	0.609	2.318	2.723	1.942	1.302	10	70
NP_001907.3	CYC1	cytochrome c1, heme protein, mitochondrial precursor [Homo sapiens]	0.54034	2.314	0.446	0.74	0.626	0.517	10	70
NP_002779.1	PSMA3	proteasome subunit alpha type-3 isoform 1 [Homo sapiens]	0.909786	0.926	0.869	0.822	0.751	1.075	12	77
XP_016859259.1	GALNT3	polypeptide N-acetylgalactosaminyltransferase 3 isoform X1 [Homo sapiens]	0.70833	0.617	0.659	0.332	0.445	1.129	16	40
NP_000419.1	LTBP2	latent-transforming growth factor beta-binding protein 2 precursor [Homo sapiens]	4.22026	0.322	2.625	6.988	10.477	2.237	17	32
NP_009194.2	COPE	coatomer subunit epsilon isoform a [Homo sapiens]	0.633581	1.065	0.671	0.521	0.402	0.773	13	46
NP_001120963.2	ITGB2	integrin beta-2 isoform 1 precursor [Homo sapiens]	1.90572	0.69	2.892	4.002	1.279	1.17	16	40
NP_001182484.1	CLINT1	clathrin interactor 1 isoform 1 [Homo sapiens]	0.741285	1.007	0.671	0.515	0.65	1.006	16	42
NP_060037.4	NAGK	N-acetyl-D-glucosamine kinase isoform 1 [Homo sapiens]	0.960986	0.835	1.151	1.052	0.69	0.819	12	43
NP_006342.2	TIMM44	mitochondrial import inner membrane translocase subunit TIM44 [Homo sapiens]	0.668852	1.67	0.543	0.767	0.812	0.66	15	37
NP_055567.2	SPCS2	signal peptidase complex subunit 2 [Homo sapiens]	0.484099	1.505	0.462	0.519	0.321	0.52	12	65
NP_057213.2	COPS4	COP9 signalosome complex subunit 4 isoform 1 [Homo sapiens]	0.867103	1.004	0.898	0.879	0.692	0.903	12	25
NP_005414.1	TFF2	trefoil factor 2 precursor [Homo sapiens]	0.277044	0.577	0.264	0.107	0.106	0.314	6	52
NP_001229236.1	PITRM1	presequence protease, mitochondrial isoform 1 precursor [Homo sapiens]	0.894217	1.149	1.174	0.942	0.768	0.772	18	42
NP_002426.1	MPI	mannose-6-phosphate isomerase isoform 1 [Homo sapiens]	0.652717	1.07	0.652	0.529	0.461	0.797	9	28
NP_002925.1	RNASE2	non-secretory ribonuclease precursor [Homo sapiens]	0.886348	1.227	0.861	1.037	0.703	1.07	6	62
XP_005247749.1	GNB4	guanine nucleotide-binding protein subunit beta-4 isoform X1 [Homo sapiens]	1.60761	0.774	1.397	1.623	2.814	1.304	9	73
NP_057226.1	HSD17B12	very-long-chain 3-oxoacyl-CoA reductase [Homo sapiens]	0.464177	1.756	0.452	0.586	0.398	0.359	9	64
NP_001910.2	ECI1	enoyl-CoA delta isomerase 1, mitochondrial isoform 1 precursor [Homo sapiens]	0.613001	1.714	0.549	0.732	0.75	0.492	8	52
NP_006636.2	STARD10	START domain-containing protein 10 [Homo sapiens]	0.476227	1.628	0.352	0.474	0.387	0.617	10	47
NP_006612.2	AHCYL1	S-adenosylhomocysteine hydrolase-like protein 1 isoform a [Homo sapiens]	0.704082	1.294	0.681	0.707	0.66	0.705	19	56
NP_127492.1	GTF2I	general transcription factor II-I isoform 1 [Homo sapiens]	0.958252	0.739	0.869	0.768	0.763	1.174	18	47
NP_072045.1	RPS18	40S ribosomal protein S18 [Homo sapiens]	0.6324	1.238	0.608	0.622	0.47	0.705	14	76
XP_011541130.1	VWA5A	von Willebrand factor A domain-containing protein 5A isoform X1 [Homo sapiens]	0.955837	0.723	0.794	0.976	0.663	1.122	16	39
NP_005497.1	SCARB2	lysosome membrane protein 2 isoform 1 precursor [Homo sapiens]	0.668902	1.254	0.821	0.716	0.467	0.613	14	67
NP_002583.1	PCNA	proliferating cell nuclear antigen [Homo sapiens]	1.20213	0.795	1.276	1.197	0.94	1.391	10	46
NP_004274.1	RAB3D	ras-related protein Rab-3D [Homo sapiens]	0.378727	1.334	0.373	0.268	0.152	0.685	10	49
NP_002892.1	RCN1	reticulocalbin-1 precursor [Homo sapiens]	1.42792	0.67	1.17	1.375	1.399	1.768	12	74
NP_000033.2	APOH	beta-2-glycoprotein 1 precursor [Homo sapiens]	1.82685	0.507	2.306	1.676	1.472	1.815	8	56
NP_067026.3	SRPRB	signal recognition particle receptor subunit beta [Homo sapiens]	0.544754	1.529	0.638	0.63	0.459	0.398	11	45
NP_004153.2	RAB5A	ras-related protein Rab-5A isoform 1 [Homo sapiens]	0.728155	1.09	0.781	0.688	0.472	0.881	10	44
NP_001186284.1	RPL17-C18orf32	RPL17-C18orf32 protein isoform 1 [Homo sapiens]	0.621455	1.26	0.565	0.584	0.503	0.704	9	92
NP_001291278.1	PRKACA	cAMP-dependent protein kinase catalytic subunit alpha isoform 3 [Homo sapiens]	0.744081	1.263	0.843	0.857	0.634	0.629	12	56
NP_003745.1	EIF3F	eukaryotic translation initiation factor 3 subunit F [Homo sapiens]	0.815889	1.111	0.677	0.697	0.867	0.98	10	48
NP_001305754.1	HEXA	beta-hexosaminidase subunit alpha isoform 1 precursor [Homo sapiens]	0.920921	0.927	1.099	0.652	0.644	1.328	15	58
NP_001193997.1	BZW1	basic leucine zipper and W2 domain-containing protein 1 isoform 2 [Homo sapiens]	0.929086	0.925	0.965	0.899	0.772	0.957	15	63
NP_057038.2	DERA	deoxyribose-phosphate aldolase isoform 1 [Homo sapiens]	0.769642	1.07	0.778	0.676	0.599	0.918	13	41
XP_005265513.1	SLMAP	sarcolemmal membrane-associated protein isoform X1 [Homo sapiens]	2.27924	0.462	1.982	1.833	4.704	1.664	17	37
NP_005361.2	RAB8A	ras-related protein Rab-8A [Homo sapiens]	0.755581	1.056	0.67	0.707	0.609	0.902	12	73
NP_116235.2	RAB2B	ras-related protein Rab-2B isoform 1 [Homo sapiens]	1.76883	0.714	1.249	1.246	100	1.71	9	57
XP_024309900.1	DDX60	probable ATP-dependent RNA helicase DDX60 isoform X1 [Homo sapiens]	0.492503	0.888	0.405	0.208	0.266	1.148	19	35
NP_001124.1	AFM	afamin precursor [Homo sapiens]	1.62563	0.77	1.503	1.93	1.669	1.799	17	51
NP_002215.2	ITPR3	inositol 1,4,5-trisphosphate receptor type 3 [Homo sapiens]	0.90757	0.735	0.723	0.497	0.906	1.389	20	35
XP_005266191.1	SEC16A	protein transport protein Sec16A isoform X1 [Homo sapiens]	0.824082	0.989	0.741	0.756	0.711	0.943	20	33
XP_005249668.1	CBX3	chromobox protein homolog 3 isoform X1 [Homo sapiens]	1.40273	0.708	1.312	1.204	1.61	1.512	7	51
XP_011528436.1	GGT5	glutathione hydrolase 5 proenzyme isoform X4 [Homo sapiens]	1.52938	0.759	1.703	1.802	1.507	1.374	13	41
NP_000968.2	RPL13	60S ribosomal protein L13 isoform 1 [Homo sapiens]	0.77183	1.23	0.68	0.735	0.84	0.803	13	95
XP_011538278.1	TM9SF3	transmembrane 9 superfamily member 3 isoform X1 [Homo sapiens]	0.604928	0.728	0.545	0.36	0.313	0.961	10	57
NP_002547.1	OSBP	oxysterol-binding protein 1 [Homo sapiens]	0.645591	1.231	0.543	0.635	0.532	0.751	15	38
XP_006711558.1	TROVE2	60 kDa SS-A/Ro ribonucleoprotein isoform X1 [Homo sapiens]	0.960652	0.859	0.996	0.994	0.77	0.922	14	47
NP_004823.1	GSTO1	glutathione S-transferase omega-1 isoform 1 [Homo sapiens]	1.00934	0.997	0.821	1.21	0.982	1.071	12	94
NP_057122.2	SBDS	ribosome maturation protein SBDS [Homo sapiens]	1.15907	0.773	1.06	0.917	1.277	1.302	15	58
NP_001012680.1	SLC3A2	4F2 cell-surface antigen heavy chain isoform b [Homo sapiens]	0.806767	1.041	0.994	0.797	0.569	0.789	12	40
NP_065761.1	LRRC47	leucine-rich repeat-containing protein 47 [Homo sapiens]	0.794544	1.141	0.873	0.778	0.689	0.773	15	39
NP_001135888.1	AIMP1	aminoacyl tRNA synthase complex-interacting multifunctional protein 1 isoform b precursor [Homo sapiens]	0.732565	1.054	0.723	0.628	0.573	0.856	12	46
NP_005434.4	PAPSS1	bifunctional 3'-phosphoadenosine 5'-phosphosulfate synthase 1 [Homo sapiens]	0.739782	1.019	0.678	0.757	0.648	0.679	12	40
XP_016883301.1	GNAS	protein GNAS isoform X1 [Homo sapiens]	0.884987	1.044	0.916	0.817	0.82	0.924	12	56
NP_000994.1	RPLP1	60S acidic ribosomal protein P1 isoform 1 [Homo sapiens]	0.775625	1.076	1.002	0.89	0.519	0.653	3	45
NP_001191455.1	SSR4	translocon-associated protein subunit delta isoform 1 precursor [Homo sapiens]	0.504453	1.534	0.579	0.61	0.394	0.361	8	40
XP_005268061.1	INF2	inverted formin-2 isoform X1 [Homo sapiens]	0.904877	0.828	0.759	0.618	0.729	1.464	16	26
NP_001258766.1	RCN2	reticulocalbin-2 isoform b precursor [Homo sapiens]	1.029	1.055	0.791	0.909	1.479	1.145	10	37
XP_011509820.1	PTMA	prothymosin alpha isoform X1 [Homo sapiens]	2.57994	0.428	1.89	2.01	4.837	2.671	5	66
XP_005269031.1	PFKM	ATP-dependent 6-phosphofructokinase, muscle type isoform X1 [Homo sapiens]	0.78583	1.707	0.6	1.248	1.067	0.641	14	43
NP_061119.1	H2AFY2	core histone macro-H2A.2 [Homo sapiens]	0.912737	0.948	1.037	0.974	0.723	0.822	11	50
NP_001120.3	AEBP1	adipocyte enhancer-binding protein 1 precursor [Homo sapiens]	2.01848	0.496	1.994	2.206	2.325	1.626	13	38
XP_011507546.1	CTSE	cathepsin E isoform X1 [Homo sapiens]	0.613668	0.701	0.443	0.259	0.371	1.431	6	87
XP_011525681.1	LTBP4	latent-transforming growth factor beta-binding protein 4 isoform X4 [Homo sapiens]	2.4225	0.417	1.476	2.315	4.743	2.15	16	30
NP_683720.2	PSMB8	proteasome subunit beta type-8 isoform E2 precursor [Homo sapiens]	0.941173	0.819	0.943	0.862	0.636	1.171	10	41
NP_006319.1	RBM14	RNA-binding protein 14 isoform 1 [Homo sapiens]	1.16228	0.708	1.061	0.967	1.137	1.287	16	34
XP_006714592.1	PRRC1	protein PRRC1 isoform X1 [Homo sapiens]	0.833343	0.95	0.728	0.76	0.725	0.953	10	38
NP_003339.1	UBE2N	ubiquitin-conjugating enzyme E2 N [Homo sapiens]	1.04853	0.991	0.95	1.057	1.193	1.05	6	71
NP_001304700.1	RPL8	60S ribosomal protein L8 [Homo sapiens]	0.587245	1.299	0.523	0.57	0.509	0.598	14	91
NP_001123996.1	AP1M1	AP-1 complex subunit mu-1 isoform 1 [Homo sapiens]	0.768776	1.266	0.761	0.962	0.627	0.74	14	37
NP_000970.1	RPL18	60S ribosomal protein L18 isoform 1 [Homo sapiens]	0.610417	1.331	0.575	0.603	0.51	0.637	10	74
NP_068733.1	CFL2	cofilin-2 isoform 1 [Homo sapiens]	2.30591	0.586	2.211	2.698	3.936	1.624	10	69
NP_002386.1	ME1	NADP-dependent malic enzyme [Homo sapiens]	0.782014	0.781	0.608	0.432	0.631	1.378	16	44
NP_062563.3	GKN1	gastrokine-1 [Homo sapiens]	0.477951	0.988	0.267	0.209	0.582	0.758	6	409
NP_002442.2	MTAP	S-methyl-5'-thioadenosine phosphorylase [Homo sapiens]	0.972933	0.922	0.919	1.001	0.81	1.082	11	39
NP_001171488.1	DBI	acyl-CoA-binding protein isoform 4 [Homo sapiens]	0.709316	0.77	0.693	0.474	0.397	1.058	3	59
NP_001689.1	AUH	methylglutaconyl-CoA hydratase, mitochondrial isoform 1 precursor [Homo sapiens]	0.327639	2.988	0.253	0.518	0.357	0.242	13	35
NP_002074.2	GPX2	glutathione peroxidase 2 [Homo sapiens]	0.565888	0.687	0.422	0.193	0.42	1.165	13	39
XP_005247645.1	CDV3	protein CDV3 homolog isoform X1 [Homo sapiens]	1.10805	0.665	0.909	0.839	1.053	1.38	7	25
NP_057308.1	SNX9	sorting nexin-9 [Homo sapiens]	0.960608	1.119	1.061	1.031	0.932	0.901	14	46
XP_005261040.1	MX2	interferon-induced GTP-binding protein Mx2 isoform X1 [Homo sapiens]	1.16452	0.925	1.273	1.221	1.157	1.102	12	26
NP_002757.2	PRPSAP1	phosphoribosyl pyrophosphate synthase-associated protein 1 isoform 1 [Homo sapiens]	0.707078	1.181	0.759	0.713	0.532	0.726	11	29
NP_005795.2	DDX39A	ATP-dependent RNA helicase DDX39A [Homo sapiens]	0.894703	0.669	1.136	0.821	0.01	1.251	12	56
NP_000176.2	SERPIND1	heparin cofactor 2 precursor [Homo sapiens]	1.25525	0.787	1.523	1.286	0.97	1.29	13	49
NP_001805.4	CTSC	dipeptidyl peptidase 1 isoform a preproprotein [Homo sapiens]	1.17147	0.71	1.55	1.202	0.64	1.313	7	43
NP_001433.1	FABP4	fatty acid-binding protein, adipocyte [Homo sapiens]	1.67735	0.738	6.718	3.74	0.665	0.587	7	58
NP_006285.1	UQCRB	cytochrome b-c1 complex subunit 7 isoform 1 [Homo sapiens]	0.339189	2.984	0.189	0.423	0.439	0.383	10	92
NP_001527.3	PRMT1	protein arginine N-methyltransferase 1 isoform 1 [Homo sapiens]	0.886568	0.928	1.027	0.883	0.628	0.892	14	38
NP_001117.2	ADSS	adenylosuccinate synthetase isozyme 2 isoform 1 [Homo sapiens]	0.864975	1.131	0.856	1.079	0.659	0.9	14	45
NP_001624.1	AMBP	protein AMBP preproprotein [Homo sapiens]	1.35965	0.86	1.445	1.651	1.272	1.316	8	43
NP_001274069.1	TPD52	tumor protein D52 isoform 4 [Homo sapiens]	0.897713	0.68	0.714	0.607	0.781	1.171	6	34
NP_006431.2	TXNRD2	thioredoxin reductase 2, mitochondrial isoform 1 precursor [Homo sapiens]	0.184692	2.873	0.068	0.27	0.158	0.213	11	37
NP_036555.1	RPL13A	60S ribosomal protein L13a isoform 1 [Homo sapiens]	0.675288	1.283	0.657	0.646	0.61	0.695	12	88
NP_001229861.1	LSP1	lymphocyte-specific protein 1 isoform 3 [Homo sapiens]	1.76427	0.453	1.753	1.937	1.254	1.822	10	51
NP_003964.3	RPL14	60S ribosomal protein L14 [Homo sapiens]	0.588336	1.367	0.532	0.559	0.504	0.643	9	73
NP_085125.1	CYP2S1	cytochrome P450 2S1 precursor [Homo sapiens]	0.563861	0.759	0.416	0.281	0.313	1.179	12	57
XP_024303562.1	ADD3	gamma-adducin isoform X1 [Homo sapiens]	0.838922	0.975	0.731	0.674	0.784	1.051	12	42
NP_005546.2	KRT6B	keratin, type II cytoskeletal 6B [Homo sapiens]	1.25178	0.901	1.304	1.703	1.235	1.009	12	113
NP_002860.2	RAB6A	ras-related protein Rab-6A isoform a [Homo sapiens]	0.860098	0.888	0.931	0.781	0.639	0.902	12	41
NP_001185709.1	ARPC4	actin-related protein 2/3 complex subunit 4 isoform c [Homo sapiens]	0.862846	0.948	0.818	0.802	0.671	1.031	11	66
XP_016883513.1	SRC	proto-oncogene tyrosine-protein kinase Src isoform X1 [Homo sapiens]	0.830951	0.829	0.864	0.633	0.603	0.997	13	43
NP_001317629.1	TOP2B	DNA topoisomerase 2-beta isoform 1 [Homo sapiens]	1.06978	0.871	1.035	1.106	0.966	1.107	20	38
NP_000047.1	BCKDHB	2-oxoisovalerate dehydrogenase subunit beta, mitochondrial isoform 1 precursor [Homo sapiens]	0.350669	3.771	0.195	0.516	0.67	0.297	10	42
NP_066552.2	NDUFV2	NADH dehydrogenase [ubiquinone] flavoprotein 2, mitochondrial precursor [Homo sapiens]	0.519446	2.26	0.369	0.864	0.595	0.45	10	55
NP_066949.2	MPST	3-mercaptopyruvate sulfurtransferase isoform 1 [Homo sapiens]	0.711946	1.058	0.651	0.601	0.51	0.969	11	46
NP_001124321.1	CAB39	calcium-binding protein 39 [Homo sapiens]	0.724155	1.107	0.686	0.648	0.585	0.848	16	49
NP_060592.2	DARS2	aspartate--tRNA ligase, mitochondrial isoform 1 [Homo sapiens]	0.54561	1.781	0.49	0.62	0.535	0.529	13	33
XP_006715771.1	BZW2	basic leucine zipper and W2 domain-containing protein 2 isoform X1 [Homo sapiens]	0.810844	1.087	0.795	0.717	0.743	0.9	17	35
NP_000256.4	NCF1	neutrophil cytosol factor 1 [Homo sapiens]	1.73241	0.907	3.202	3.028	1.047	1.394	14	29
NP_000382.3	TPP1	tripeptidyl-peptidase 1 preproprotein [Homo sapiens]	1.33056	0.769	1.719	1.418	1.061	1.239	8	53
XP_011541083.1	C11orf54	ester hydrolase C11orf54 isoform X1 [Homo sapiens]	0.63302	1.184	0.605	0.506	0.55	0.716	10	44
NP_001203.1	C1QBP	complement component 1 Q subcomponent-binding protein, mitochondrial precursor [Homo sapiens]	0.522061	1.444	0.582	0.448	0.252	0.85	5	68
NP_003277.1	TOP1	DNA topoisomerase 1 [Homo sapiens]	1.09344	0.808	1.199	1.011	0.92	1.134	18	43
XP_016857451.1	RAP1A	ras-related protein Rap-1A isoform X2 [Homo sapiens]	0.826641	0.966	0.872	0.676	0.64	0.987	10	76
NP_006392.1	ANP32B	acidic leucine-rich nuclear phosphoprotein 32 family member B [Homo sapiens]	0.955687	0.622	0.896	0.778	0.58	1.227	9	63
NP_005490.1	UBA2	SUMO-activating enzyme subunit 2 [Homo sapiens]	1.27047	0.742	1.193	1.154	1.351	1.321	14	38
NP_000696.1	ATP4B	potassium-transporting ATPase subunit beta [Homo sapiens]	0.262399	3.565	0.171	0.555	0.351	0.133	7	84
NP_055956.1	GPD1L	glycerol-3-phosphate dehydrogenase 1-like protein [Homo sapiens]	0.535292	1.131	0.474	0.375	0.366	0.763	15	47
XP_005264641.1	DYSF	dysferlin isoform X1 [Homo sapiens]	1.30661	1.098	1.383	2.231	1.295	1.048	16	32
NP_114381.1	EIF4H	eukaryotic translation initiation factor 4H isoform 2 [Homo sapiens]	1.00385	0.775	0.792	0.714	1.116	1.251	13	66
NP_055535.2	SLK	STE20-like serine/threonine-protein kinase isoform 1 [Homo sapiens]	1.06848	0.835	1.035	0.939	0.996	1.201	17	31
XP_005245844.1	EMC1	ER membrane protein complex subunit 1 isoform X1 [Homo sapiens]	0.664432	1.42	0.757	0.829	0.443	0.661	13	25
NP_054768.2	ACAD9	acyl-CoA dehydrogenase family member 9, mitochondrial [Homo sapiens]	0.706922	1.51	0.651	0.746	0.753	0.729	17	34
NP_056988.3	EIF5B	eukaryotic translation initiation factor 5B [Homo sapiens]	0.764148	1.195	0.782	0.825	0.69	0.699	16	33
NP_005326.3	HCLS1	hematopoietic lineage cell-specific protein isoform 1 [Homo sapiens]	1.64256	0.548	1.375	1.705	1.501	1.86	14	34
NP_006550.1	KHDRBS1	KH domain-containing, RNA-binding, signal transduction-associated protein 1 isoform 1 [Homo sapiens]	1.56142	0.672	1.294	1.382	2.144	1.625	11	43
XP_005270614.1	AGL	glycogen debranching enzyme isoform X1 [Homo sapiens]	0.545464	1.542	0.451	0.523	0.496	0.637	17	33
NP_001136402.1	API5	apoptosis inhibitor 5 isoform a [Homo sapiens]	1.01396	0.867	1.016	0.857	1.005	1.06	12	43
NP_009215.1	TWF2	twinfilin-2 [Homo sapiens]	1.28104	0.625	1.41	1.336	0.862	1.328	12	42
XP_011515414.1	FAM49B	protein FAM49B isoform X1 [Homo sapiens]	1.35253	0.783	1.342	1.567	1.14	1.479	10	38
NP_001351796.1	IFI16	gamma-interferon-inducible protein 16 isoform 3 [Homo sapiens]	1.56042	0.585	1.475	1.795	1.389	1.474	16	49
XP_011528984.1	PLXNB2	plexin-B2 isoform X1 [Homo sapiens]	0.799195	1.005	0.8	0.769	0.564	0.946	21	39
XP_005249241.1	SERPINB9	serpin B9 isoform X1 [Homo sapiens]	1.35164	0.63	1.586	1.483	1.018	1.186	14	46
NP_001007.2	RPS12	40S ribosomal protein S12 [Homo sapiens]	0.740952	1.049	0.755	0.864	0.513	0.701	8	70
XP_024304570.1	CHD4	chromodomain-helicase-DNA-binding protein 4 isoform X1 [Homo sapiens]	0.931905	0.834	0.887	0.779	0.774	1.095	18	24
NP_056345.3	GORASP2	Golgi reassembly-stacking protein 2 isoform 1 [Homo sapiens]	0.728687	0.993	0.782	0.567	0.497	0.927	9	38
NP_001180414.1	LIMS1	LIM and senescent cell antigen-like-containing domain protein 1 isoform a [Homo sapiens]	1.65861	0.703	1.625	2.407	1.963	1.147	13	45
NP_006806.1	TMED2	transmembrane emp24 domain-containing protein 2 isoform 1 precursor [Homo sapiens]	0.69683	1.19	0.572	0.641	0.698	0.764	7	70
XP_005274379.1	PICALM	phosphatidylinositol-binding clathrin assembly protein isoform X1 [Homo sapiens]	1.32991	0.72	1.348	1.384	1.224	1.31	12	31
NP_000413.1	KRT17	keratin, type I cytoskeletal 17 [Homo sapiens]	5.85919	0.288	5.555	11.481	10.698	2.928	14	98
XP_024308326.1	HLA-A	LOW QUALITY PROTEIN: HLA class I histocompatibility antigen, A-1 alpha chain isoform X5 [Homo sapiens]	0.916402	1.289	1.328	0.752	0.772	1.081	8	51
NP_002115.2	HLA-DRB1	major histocompatibility complex, class II, DR beta 1 precursor [Homo sapiens]	0.953214	0.466	1.142	0.666	0.397	1.217	12	54
NP_004682.2	ATP6V0D1	V-type proton ATPase subunit d 1 [Homo sapiens]	0.937447	1.034	1.159	0.988	0.704	0.928	10	39
NP_001007074.1	RPL32	60S ribosomal protein L32 [Homo sapiens]	0.66184	1.301	0.582	0.689	0.59	0.698	10	77
XP_011543527.1	CAPN5	calpain-5 isoform X1 [Homo sapiens]	0.640317	0.759	0.542	0.423	0.306	1.159	15	35
XP_016875270.1	RPL6	60S ribosomal protein L6 isoform X1 [Homo sapiens]	0.56682	1.402	0.512	0.522	0.484	0.634	15	101
NP_001354650.1	CASK	peripheral plasma membrane protein CASK isoform 4 [Homo sapiens]	0.716047	1.227	0.697	0.718	0.639	0.722	17	39
NP_001600.1	ACADSB	short/branched chain specific acyl-CoA dehydrogenase, mitochondrial isoform 1 precursor [Homo sapiens]	0.438628	2.239	0.448	0.605	0.449	0.299	10	39
XP_011509255.1	HIBCH	3-hydroxyisobutyryl-CoA hydrolase, mitochondrial isoform X1 [Homo sapiens]	0.539463	1.726	0.366	0.495	0.627	0.695	14	56
NP_001289617.1	APOE	apolipoprotein E isoform a precursor [Homo sapiens]	1.98681	0.66	2.271	2.46	2.105	1.736	15	48
NP_005726.1	ACTR1B	beta-centractin [Homo sapiens]	0.974436	0.969	0.655	0.725	1.236	1.449	10	48
NP_659477.2	CAVIN3	caveolae-associated protein 3 [Homo sapiens]	1.4563	0.801	1.513	1.681	1.647	1.252	12	60
NP_001308969.1	NUTF2	nuclear transport factor 2 [Homo sapiens]	1.04759	0.855	1.258	0.915	0.874	1.072	5	38
NP_001229326.1	TWF1	twinfilin-1 isoform 1 [Homo sapiens]	0.842153	1.024	0.787	0.745	0.793	0.935	12	47
NP_001257905.1	IST1	IST1 homolog isoform c [Homo sapiens]	0.730474	1.05	0.831	0.447	0.645	0.912	9	49
NP_061156.1	CMAS	N-acylneuraminate cytidylyltransferase [Homo sapiens]	0.930062	0.7	0.895	0.72	0.708	1.066	12	33
NP_001238978.1	PCMT1	protein-L-isoaspartate(D-aspartate) O-methyltransferase isoform 2 [Homo sapiens]	0.910052	1.07	0.955	0.998	0.887	0.789	10	40
XP_024305442.1	ADAR	double-stranded RNA-specific adenosine deaminase isoform X1 [Homo sapiens]	1.29177	0.698	1.204	1.208	1.249	1.383	17	50
XP_016862508.1	SEC13	protein SEC13 homolog isoform X1 [Homo sapiens]	0.731516	1.086	0.646	0.679	0.629	0.823	10	46
NP_002630.2	SERPINB5	serpin B5 [Homo sapiens]	4.18785	0.595	1.503	5.115	16.851	5.933	12	41
NP_115679.2	HSDL2	hydroxysteroid dehydrogenase-like protein 2 isoform 1 [Homo sapiens]	0.575846	1.479	0.452	0.626	0.535	0.619	14	42
XP_011523104.1	LLGL2	lethal(2) giant larvae protein homolog 2 isoform X1 [Homo sapiens]	0.605977	0.987	0.597	0.433	0.336	0.929	13	28
NP_002784.1	PSMB1	proteasome subunit beta type-1 [Homo sapiens]	0.764367	1.12	0.672	0.681	0.74	0.863	9	48
NP_001489.1	GCLC	glutamate--cysteine ligase catalytic subunit isoform a [Homo sapiens]	0.691147	1.044	0.717	0.476	0.536	0.901	14	33
NP_001157940.1	TMED7-TICAM2	TRAM adaptor with GOLD domain isoform 1 precursor [Homo sapiens]	0.784118	0.96	0.706	0.732	0.656	0.837	8	48
NP_004887.2	VPS26A	vacuolar protein sorting-associated protein 26A isoform 1 [Homo sapiens]	0.998492	0.825	1.098	0.888	0.826	1.018	13	49
NP_003115.1	SPR	sepiapterin reductase [Homo sapiens]	0.424999	1.747	0.373	0.421	0.403	0.383	10	44
NP_057392.1	CMPK1	UMP-CMP kinase isoform a [Homo sapiens]	0.811156	0.711	0.543	0.401	0.738	1.555	10	50
NP_004059.2	AP2M1	AP-2 complex subunit mu isoform a [Homo sapiens]	1.18135	0.78	1.202	1.261	1.062	1.114	16	55
NP_733779.1	SKP1	S-phase kinase-associated protein 1 isoform b [Homo sapiens]	1.26997	0.84	1.163	1.214	1.429	1.374	10	34
NP_891993.1	PRKACB	cAMP-dependent protein kinase catalytic subunit beta isoform 1 [Homo sapiens]	0.489875	1.456	0.768	0.667	0.412	0.195	11	49
NP_067639.1	SCPEP1	retinoid-inducible serine carboxypeptidase precursor [Homo sapiens]	0.734469	1.413	0.885	0.815	0.485	0.862	11	35
NP_004985.2	MMP9	matrix metalloproteinase-9 preproprotein [Homo sapiens]	2.82198	0.804	7.306	9.81	1.838	1.093	15	41
NP_000975.2	RPL23A	60S ribosomal protein L23a [Homo sapiens]	0.654662	1.272	0.641	0.581	0.559	0.736	8	75
NP_001719.2	BSG	basigin isoform 1 precursor [Homo sapiens]	0.773511	1.272	0.681	0.815	0.821	0.774	9	37
NP_001006666.1	RPS6KA1	ribosomal protein S6 kinase alpha-1 isoform b [Homo sapiens]	0.779957	0.973	0.66	0.591	0.639	1.128	17	34
NP_001025180.1	RPS15A	40S ribosomal protein S15a [Homo sapiens]	0.640669	1.3	0.545	0.64	0.582	0.692	9	61
XP_011515395.1	RMDN1	regulator of microtubule dynamics protein 1 isoform X8 [Homo sapiens]	0.654791	1.835	0.598	0.789	0.717	0.653	13	53
NP_000572.2	GPX1	glutathione peroxidase 1 isoform 1 [Homo sapiens]	1.09788	0.899	1.223	1.356	0.839	1.029	10	43
NP_006798.1	CBX1	chromobox protein homolog 1 [Homo sapiens]	1.15158	0.618	1.436	1.294	0.747	0.901	4	35
NP_057390.1	DNAJB11	dnaJ homolog subfamily B member 11 precursor [Homo sapiens]	0.752121	1.082	0.809	0.888	0.523	0.694	8	32
XP_011530170.1	ARFIP1	arfaptin-1 isoform X1 [Homo sapiens]	0.891211	0.907	0.801	0.553	1.09	1.055	12	31
NP_001137434.1	CAPN8	calpain-8 [Homo sapiens]	0.590475	0.868	0.564	0.296	0.375	0.995	14	32
XP_016864628.1	DBN1	drebrin isoform X1 [Homo sapiens]	1.08885	1.432	1.296	1.736	1.262	0.772	11	26
NP_006215.1	PITPNA	phosphatidylinositol transfer protein alpha isoform [Homo sapiens]	1.04512	0.925	0.905	1.11	1.069	1.073	15	44
NP_060700.2	NUP133	nuclear pore complex protein Nup133 [Homo sapiens]	0.801562	1.016	0.927	0.749	0.644	0.752	15	20
NP_919415.2	VAPA	vesicle-associated membrane protein-associated protein A isoform 2 [Homo sapiens]	0.869059	0.932	0.871	0.71	0.773	0.965	11	63
XP_005264438.1	TMEM214	transmembrane protein 214 isoform X1 [Homo sapiens]	0.613169	1.673	0.624	0.891	0.554	0.47	15	30
NP_849193.1	STT3B	dolichyl-diphosphooligosaccharide--protein glycosyltransferase subunit STT3B [Homo sapiens]	0.546551	1.626	0.548	0.707	0.439	0.467	16	61
XP_006719799.1	GOLGA3	golgin subfamily A member 3 isoform X1 [Homo sapiens]	1.08684	0.817	1.101	0.981	0.977	1.175	16	17
NP_001008938.1	CKAP5	cytoskeleton-associated protein 5 isoform a [Homo sapiens]	0.944093	1.221	0.843	0.868	1.204	1.038	16	25
NP_003959.3	UBA3	NEDD8-activating enzyme E1 catalytic subunit isoform 1 [Homo sapiens]	0.946778	0.989	0.999	0.939	0.842	0.953	11	20
XP_005268559.1	TCOF1	treacle protein isoform X1 [Homo sapiens]	2.1273	0.507	1.571	1.981	3.759	1.887	18	32
NP_808220.1	SULT1A3	sulfotransferase 1A3 [Homo sapiens]	0.844523	0.917	0.622	0.403	0.707	2.229	10	49
NP_000977.1	RPL24	60S ribosomal protein L24 [Homo sapiens]	0.790232	1.156	0.652	0.769	0.814	0.874	11	69
NP_009200.2	STXBP3	syntaxin-binding protein 3 [Homo sapiens]	0.774988	1.186	0.724	0.713	0.682	0.943	14	30
NP_006017.1	H1FX	histone H1x [Homo sapiens]	1.42318	0.61	1.238	1.496	1.415	1.358	10	50
NP_005601.1	RBBP4	histone-binding protein RBBP4 isoform a [Homo sapiens]	1.24284	0.646	1.08	1.188	1.117	1.338	11	48
NP_073572.2	ACBD3	Golgi resident protein GCP60 [Homo sapiens]	0.99988	0.953	0.892	1.276	0.806	1.037	12	29
NP_004111.2	GBP2	guanylate-binding protein 2 [Homo sapiens]	1.37715	0.673	1.011	0.906	2.314	1.573	13	35
NP_006136.1	DNAJB1	dnaJ homolog subfamily B member 1 isoform 1 [Homo sapiens]	0.864408	0.888	0.679	0.49	1.051	1.226	19	48
NP_955392.1	TPD52L2	tumor protein D54 isoform a [Homo sapiens]	1.50876	0.617	1.384	1.468	1.579	1.504	11	43
NP_006001.5	MANF	mesencephalic astrocyte-derived neurotrophic factor precursor [Homo sapiens]	0.654835	0.934	0.786	0.66	0.352	0.616	8	58
NP_055555.1	EIF4A3	eukaryotic initiation factor 4A-III [Homo sapiens]	1.04228	0.707	1.052	1.006	0.759	1.084	14	54
XP_005267324.1	FBLN5	fibulin-5 isoform X2 [Homo sapiens]	2.17823	0.524	1.91	2.373	2.839	1.996	10	39
NP_066972.1	COTL1	coactosin-like protein [Homo sapiens]	0.78274	1.017	0.701	0.697	0.575	1.066	10	92
XP_006718110.1	GBF1	Golgi-specific brefeldin A-resistance guanine nucleotide exchange factor 1 isoform X1 [Homo sapiens]	0.914549	0.997	0.844	0.891	0.812	1.046	16	30
NP_001309906.1	SFXN1	sideroflexin-1 isoform 1 [Homo sapiens]	0.73016	1.146	0.72	0.761	0.604	0.718	11	38
NP_149124.3	CNP	2',3'-cyclic-nucleotide 3'-phosphodiesterase isoform 1 [Homo sapiens]	0.795483	0.92	0.743	0.68	0.649	0.894	15	40
XP_011509591.1	FAHD2A	fumarylacetoacetate hydrolase domain-containing protein 2A isoform X3 [Homo sapiens]	0.413126	2.205	0.364	0.507	0.499	0.289	12	32
NP_002861.1	RAB13	ras-related protein Rab-13 isoform 1 [Homo sapiens]	1.06793	0.941	0.945	1.116	1.077	1.152	11	48
NP_001005242.2	PKP2	plakophilin-2 isoform 2a [Homo sapiens]	0.77252	0.978	0.444	0.489	1.03	1.205	12	25
XP_016875261.1	RAN	GTP-binding nuclear protein Ran isoform X1 [Homo sapiens]	0.987909	0.85	0.997	0.954	0.81	1.038	8	67
NP_001035919.1	TGFB1I1	transforming growth factor beta-1-induced transcript 1 protein isoform 1 [Homo sapiens]	2.03555	0.501	1.621	2.197	3.284	1.492	10	27
NP_000081.1	COL3A1	collagen alpha-1(III) chain preproprotein [Homo sapiens]	3.54527	0.405	4.401	6.818	3.882	1.944	12	131
NP_001185648.1	RBBP7	histone-binding protein RBBP7 isoform 1 [Homo sapiens]	0.9394	0.931	0.927	0.89	0.879	0.94	12	36
XP_024309873.1	OCIAD1	OCIA domain-containing protein 1 isoform X1 [Homo sapiens]	0.661271	1.417	0.683	0.846	0.576	0.538	13	37
XP_016882687.1	UBA52	ubiquitin-60S ribosomal protein L40 isoform X1 [Homo sapiens]	1.21854	1.006	1.023	1.306	1.779	1.139	7	235
NP_005489.2	AP1M2	AP-1 complex subunit mu-2 isoform 2 [Homo sapiens]	0.380671	1.459	0.294	0.255	0.25	0.623	13	44
NP_006812.3	ACOT2	acyl-coenzyme A thioesterase 2, mitochondrial isoform 1 [Homo sapiens]	0.750216	1.188	0.79	0.748	0.693	0.689	11	36
NP_620164.1	CMBL	carboxymethylenebutenolidase homolog [Homo sapiens]	0.981668	0.371	0.586	0.448	0.816	1.58	13	64
NP_073568.2	NUCKS1	nuclear ubiquitous casein and cyclin-dependent kinase substrate 1 [Homo sapiens]	1.87635	0.558	1.38	1.396	3.267	2.062	8	32
NP_006261.1	RRAS	ras-related protein R-Ras [Homo sapiens]	1.55583	0.587	1.338	1.422	2.075	1.359	12	46
NP_000138.2	FUCA1	tissue alpha-L-fucosidase precursor [Homo sapiens]	0.47626	1.041	0.475	0.269	0.197	1.013	11	34
XP_011513768.1	RALA	ras-related protein Ral-A isoform X1 [Homo sapiens]	0.919923	0.964	0.954	0.762	0.847	1.032	10	34
NP_002808.3	PSMD13	26S proteasome non-ATPase regulatory subunit 13 isoform 1 [Homo sapiens]	0.759868	1.163	0.766	0.756	0.639	0.796	14	50
NP_733936.1	ALDH5A1	succinate-semialdehyde dehydrogenase, mitochondrial isoform 1 precursor [Homo sapiens]	0.416855	2.361	0.236	0.579	0.575	0.38	13	39
NP_001341275.1	C1R	complement C1r subcomponent isoform 2 preproprotein [Homo sapiens]	1.53109	0.74	1.601	1.792	1.439	1.507	16	27
NP_001011.1	RPS16	40S ribosomal protein S16 isoform 1 [Homo sapiens]	0.743146	1.261	0.643	0.803	0.679	0.815	10	87
NP_001132982.1	ECHDC1	ethylmalonyl-CoA decarboxylase isoform 5 [Homo sapiens]	0.629787	1.656	0.679	0.76	0.657	0.484	8	32
NP_002148.1	HSPE1	10 kDa heat shock protein, mitochondrial [Homo sapiens]	0.571406	1.651	0.478	0.525	0.579	0.691	9	111
XP_005262729.1	FAM114A1	protein NOXP20 isoform X1 [Homo sapiens]	1.17201	0.782	0.939	0.783	1.424	1.651	11	23
XP_024307972.1	SUN2	SUN domain-containing protein 2 isoform X4 [Homo sapiens]	1.14854	0.87	1.093	1.144	1.252	1.111	13	29
NP_001124192.1	AHCYL2	adenosylhomocysteinase 3 isoform b [Homo sapiens]	0.62287	1.99	0.568	0.935	0.678	0.518	15	50
NP_001189399.1	RPS10-NUDT3	RPS10-NUDT3 protein [Homo sapiens]	0.901777	1.097	0.778	0.868	1.01	0.96	14	93
NP_997636.1	PRKAR1A	cAMP-dependent protein kinase type I-alpha regulatory subunit isoform a [Homo sapiens]	0.863695	1.174	1.076	1.221	0.671	0.64	12	38
NP_938405.1	G3BP1	ras GTPase-activating protein-binding protein 1 [Homo sapiens]	1.08809	0.785	1.026	0.967	0.932	1.295	10	32
NP_699160.2	ALDH16A1	aldehyde dehydrogenase family 16 member A1 isoform 1 [Homo sapiens]	1.19233	0.857	1.207	1.377	1.119	1.11	14	27
NP_037473.3	OLA1	obg-like ATPase 1 isoform 1 [Homo sapiens]	0.84805	1.065	0.815	0.878	0.794	0.823	13	59
NP_004381.2	CTSH	pro-cathepsin H isoform a preproprotein [Homo sapiens]	1.2579	0.626	1.544	1.02	0.789	1.586	6	38
NP_001744.2	CAV1	caveolin-1 isoform alpha [Homo sapiens]	1.47815	0.803	1.548	1.613	1.771	1.281	8	81
XP_005253817.1	C1S	complement C1s subcomponent isoform X1 [Homo sapiens]	1.81951	0.632	1.789	2.211	1.86	1.709	13	39
NP_001970.2	EPHX2	bifunctional epoxide hydrolase 2 isoform a [Homo sapiens]	0.669645	1.264	0.455	0.452	0.684	1.21	12	25
NP_006793.1	SF3A3	splicing factor 3A subunit 3 isoform 1 [Homo sapiens]	1.01249	0.718	1.057	0.976	0.651	1.14	10	33
NP_001313507.1	STX7	syntaxin-7 isoform a [Homo sapiens]	1.2372	0.758	1.354	1.172	1.128	1.227	10	31
NP_001265126.1	CDK5RAP3	CDK5 regulatory subunit-associated protein 3 isoform c [Homo sapiens]	0.710828	1.158	0.772	0.649	0.53	0.791	14	46
NP_000384.2	COL5A2	collagen alpha-2(V) chain preproprotein [Homo sapiens]	5.60991	0.393	5.508	11.695	10.92	3.093	12	47
NP_006411.2	ARFGEF2	brefeldin A-inhibited guanine nucleotide-exchange protein 2 [Homo sapiens]	0.563442	1.432	0.531	0.612	0.39	0.643	17	33
XP_024304432.1	SSRP1	FACT complex subunit SSRP1 isoform X1 [Homo sapiens]	1.17068	0.654	1.216	0.949	0.988	1.261	14	30
NP_006491.2	MCAM	cell surface glycoprotein MUC18 precursor [Homo sapiens]	1.65274	0.704	1.606	1.796	2.191	1.375	13	47
NP_001827.1	CMA1	chymase isoform 1 preproprotein [Homo sapiens]	2.05265	0.441	5.061	4.252	1.238	0.603	7	27
XP_006724531.1	DMD	dystrophin isoform X1 [Homo sapiens]	1.28289	0.699	1.532	1.032	1.352	1.139	19	29
XP_005267319.1	SEC23A	protein transport protein Sec23A isoform X1 [Homo sapiens]	1.18975	0.843	1.183	1.232	1.161	1.189	15	40
XP_016868723.1	PUF60	poly(U)-binding-splicing factor PUF60 isoform X5 [Homo sapiens]	0.798767	0.985	0.805	0.717	0.596	0.929	9	23
XP_005248298.1	NADK2	NAD kinase 2, mitochondrial isoform X1 [Homo sapiens]	0.82001	1.47	0.887	1.247	0.842	0.585	13	26
NP_001351860.1	ECPAS	proteasome adapter and scaffold protein ECM29 isoform 4 [Homo sapiens]	0.85059	0.893	0.811	0.751	0.679	0.961	15	24
NP_001349700.1	CSNK2A1	casein kinase II subunit alpha isoform a [Homo sapiens]	0.826181	1.016	0.808	0.729	0.728	0.91	10	38
NP_001304267.1	2020-03-02	mitochondrial amidoxime reducing component 2 isoform a precursor [Homo sapiens]	0.368459	2.281	0.321	0.561	0.35	0.246	13	50
NP_000844.2	GSTT1	glutathione S-transferase theta-1 isoform a [Homo sapiens]	0.855977	1.368	0.939	1.209	0.788	0.703	10	38
NP_057071.2	HEBP1	heme-binding protein 1 [Homo sapiens]	0.884743	1.101	0.764	1.006	0.857	0.907	9	35
NP_003642.3	YBX3	Y-box-binding protein 3 isoform a [Homo sapiens]	1.43063	0.74	1.287	1.374	1.817	1.38	8	29
NP_892116.2	EIF5	eukaryotic translation initiation factor 5 [Homo sapiens]	0.779527	0.938	0.8	0.625	0.582	0.929	12	39
NP_001091990.1	HTATIP2	oxidoreductase HTATIP2 isoform a precursor [Homo sapiens]	0.593089	1.035	0.491	0.361	0.45	0.955	14	35
NP_000149.4	GBE1	1,4-alpha-glucan-branching enzyme [Homo sapiens]	0.778152	1.263	0.875	1.212	0.659	0.516	13	37
NP_057113.1	DHRS7	dehydrogenase/reductase SDR family member 7 isoform 1 precursor [Homo sapiens]	0.549506	1.075	0.556	0.556	0.219	0.794	6	41
NP_001287894.1	CSRP2	cysteine and glycine-rich protein 2 [Homo sapiens]	2.16398	0.432	2.557	1.902	2.218	1.901	8	35
NP_004975.2	KIF5A	kinesin heavy chain isoform 5A isoform 1 [Homo sapiens]	1.08565	1.018	0.97	1.31	1.126	1.072	12	46
NP_653247.1	JCHAIN	immunoglobulin J chain precursor [Homo sapiens]	0.317062	0.918	0.385	0.245	0.112	0.278	7	58
NP_060802.1	DDX19A	ATP-dependent RNA helicase DDX19A isoform 1 [Homo sapiens]	0.935651	0.934	0.839	0.915	0.879	0.993	13	27
NP_061984.2	HLA-DRA	HLA class II histocompatibility antigen, DR alpha chain precursor [Homo sapiens]	1.08403	0.487	1.187	0.824	0.541	1.376	6	55
NP_057614.1	RAB8B	ras-related protein Rab-8B [Homo sapiens]	0.749561	1.071	0.682	0.795	0.584	0.8	12	67
XP_005248837.1	FLOT1	flotillin-1 isoform X1 [Homo sapiens]	1.29865	0.822	1.26	1.412	1.423	1.198	14	24
NP_658985.2	NAXE	NAD(P)H-hydrate epimerase precursor [Homo sapiens]	0.732348	1.36	0.659	0.821	0.68	0.779	9	54
XP_016866762.1	DEK	protein DEK isoform X1 [Homo sapiens]	1.27044	0.585	1.354	1.139	0.994	1.262	11	42
XP_024306176.1	SULT1A1	sulfotransferase 1A1 isoform X2 [Homo sapiens]	0.835395	1.035	0.502	0.633	0.722	1.837	10	39
NP_001354216.1	PGM3	phosphoacetylglucosamine mutase isoform 1 [Homo sapiens]	0.784359	1.034	0.713	0.673	0.73	0.876	15	40
XP_011528149.1	PACSIN2	protein kinase C and casein kinase substrate in neurons protein 2 isoform X1 [Homo sapiens]	0.732628	1.452	0.598	0.756	0.842	0.805	15	43
NP_001675.3	ATP2B4	plasma membrane calcium-transporting ATPase 4 isoform 4b [Homo sapiens]	1.57781	0.654	1.509	1.672	1.928	1.313	12	32
NP_001171107.1	DAG1	dystroglycan preproprotein [Homo sapiens]	1.27174	0.857	1.278	1.232	1.468	1.233	11	34
NP_005313.1	HIST1H1B	histone H1.5 [Homo sapiens]	1.84807	0.43	1.238	1.848	1.956	2.069	8	177
NP_000311.2	QDPR	dihydropteridine reductase isoform 1 [Homo sapiens]	0.735901	1.25	0.778	0.771	0.68	0.661	11	37
XP_011515533.1	FER1L6	fer-1-like protein 6 isoform X1 [Homo sapiens]	0.633649	0.693	0.518	0.262	0.353	1.48	15	20
NP_006132.1	DYNC1LI2	cytoplasmic dynein 1 light intermediate chain 2 isoform 1 [Homo sapiens]	0.960421	0.935	0.959	0.881	0.9	1.005	13	33
NP_001309898.1	OAT	ornithine aminotransferase, mitochondrial isoform 1 precursor [Homo sapiens]	0.687367	1.537	0.523	0.724	0.721	0.861	10	27
NP_001020241.1	RPS14	40S ribosomal protein S14 [Homo sapiens]	0.68142	1.161	0.665	0.759	0.504	0.671	5	45
NP_001275897.1	ACSF2	acyl-CoA synthetase family member 2, mitochondrial isoform 1 [Homo sapiens]	0.530085	1.302	0.494	0.434	0.408	0.623	13	31
XP_016873620.1	EPS8L2	epidermal growth factor receptor kinase substrate 8-like protein 2 isoform X1 [Homo sapiens]	0.826024	0.879	0.603	0.68	0.83	0.991	15	21
NP_001310446.1	RBP4	retinol-binding protein 4 isoform a precursor [Homo sapiens]	1.24163	0.741	1.209	1.121	0.903	1.788	6	26
NP_056474.2	RSL1D1	ribosomal L1 domain-containing protein 1 [Homo sapiens]	1.44294	0.626	1.057	1.003	2.007	1.839	13	28
NP_078986.1	ISOC2	isochorismatase domain-containing protein 2 isoform 2 [Homo sapiens]	0.756128	1.167	0.842	0.749	0.659	0.693	5	30
NP_001654.1	ARF6	ADP-ribosylation factor 6 [Homo sapiens]	0.477549	1.215	0.478	0.357	0.292	0.603	7	32
NP_006160.1	NNMT	nicotinamide N-methyltransferase [Homo sapiens]	1.93268	0.591	1.942	2.326	2.856	1.234	9	41
NP_003093.2	SOD3	extracellular superoxide dismutase [Cu-Zn] preproprotein [Homo sapiens]	1.56617	0.768	1.548	1.822	1.968	1.303	7	35
NP_002801.1	PSMD4	26S proteasome non-ATPase regulatory subunit 4 isoform 2 [Homo sapiens]	0.970667	0.929	0.963	0.96	0.838	1.032	9	38
NP_005868.1	SF3A1	splicing factor 3A subunit 1 [Homo sapiens]	0.993515	0.885	0.913	0.942	0.904	1.101	14	31
NP_001350617.1	NPC2	NPC intracellular cholesterol transporter 2 isoform 1 precursor [Homo sapiens]	1.17703	0.92	1.388	1.44	0.685	1.519	6	38
NP_001630.1	APCS	serum amyloid P-component precursor [Homo sapiens]	1.30152	0.848	1.408	1.916	0.948	1.24	9	69
NP_001008.1	RPS13	40S ribosomal protein S13 [Homo sapiens]	0.621519	1.405	0.558	0.575	0.659	0.617	11	101
NP_002423.1	MNDA	myeloid cell nuclear differentiation antigen [Homo sapiens]	2.44529	0.608	6.943	6.616	1.126	1.028	12	37
NP_149100.2	PNPT1	polyribonucleotide nucleotidyltransferase 1, mitochondrial precursor [Homo sapiens]	0.76138	1.269	0.736	0.766	0.751	0.767	15	28
XP_024303707.1	AP3M1	AP-3 complex subunit mu-1 isoform X1 [Homo sapiens]	0.732113	1.125	0.782	0.711	0.57	0.747	10	25
NP_899058.1	RAB27A	ras-related protein Rab-27A [Homo sapiens]	0.609713	0.935	0.433	0.395	0.398	1.16	10	61
XP_024302876.1	XPO7	exportin-7 isoform X1 [Homo sapiens]	0.764953	1.033	0.703	0.646	0.616	0.967	13	20
NP_001244127.1	CUL3	cullin-3 isoform 3 [Homo sapiens]	1.05132	0.878	1.073	1.209	0.861	1.01	15	30
NP_000652.2	RPL9	60S ribosomal protein L9 [Homo sapiens]	0.60427	1.31	0.568	0.584	0.515	0.618	9	67
NP_001474.1	NIPSNAP2	protein NipSnap homolog 2 isoform 1 [Homo sapiens]	0.548553	1.714	0.559	0.696	0.479	0.456	10	49
NP_116139.1	ABHD14B	protein ABHD14B isoform 1 [Homo sapiens]	0.6972	1.161	0.547	0.611	0.639	0.895	8	44
NP_001306000.1	SACM1L	phosphatidylinositide phosphatase SAC1 isoform 1x [Homo sapiens]	0.685488	1.331	0.659	0.759	0.59	0.683	17	37
XP_005271380.1	NEXN	nexilin isoform X2 [Homo sapiens]	1.07014	1.599	0.993	1.261	1.568	1.145	17	47
XP_005264070.1	SULT1C2	sulfotransferase 1C2 isoform X1 [Homo sapiens]	0.439026	0.711	0.321	0.091	0.181	2.188	9	34
NP_001972.1	EPS15	epidermal growth factor receptor substrate 15 isoform A [Homo sapiens]	0.91513	0.975	0.958	0.955	0.686	0.997	12	24
XP_016872371.1	MCU	calcium uniporter protein, mitochondrial isoform X1 [Homo sapiens]	0.777647	0.721	0.646	0.424	0.496	1.508	11	27
XP_024303470.1	HINT2	histidine triad nucleotide-binding protein 2, mitochondrial isoform X1 [Homo sapiens]	0.539694	1.652	0.507	0.615	0.479	0.506	6	31
XP_005265162.1	ITIH3	inter-alpha-trypsin inhibitor heavy chain H3 isoform X1 [Homo sapiens]	1.42946	0.787	1.996	2.054	1.039	1.102	9	33
NP_005960.1	NAP1L4	nucleosome assembly protein 1-like 4 [Homo sapiens]	0.98534	0.944	0.906	0.805	1.038	1.158	8	32
NP_001244.1	CDC5L	cell division cycle 5-like protein [Homo sapiens]	1.29329	0.703	1.121	1.184	1.427	1.342	13	23
NP_055070.1	CNPY2	protein canopy homolog 2 isoform 1 precursor [Homo sapiens]	0.901293	1.08	1.092	0.887	0.722	0.918	8	45
NP_003765.2	GALNT4	polypeptide N-acetylgalactosaminyltransferase 4 [Homo sapiens]	0.92614	0.555	0.8	0.448	0.882	1.197	14	32
NP_955393.1	TPD52L2	tumor protein D54 isoform b [Homo sapiens]	1.10984	0.96	1.048	1.262	1.117	1.094	9	35
NP_006099.2	SPON1	spondin-1 precursor [Homo sapiens]	1.83431	0.64	1.653	2.63	2.141	1.427	12	25
XP_005252973.1	RHOG	rho-related GTP-binding protein RhoG isoform X1 [Homo sapiens]	1.1434	0.731	1.234	1.216	0.786	1.213	9	45
NP_055454.1	TTC37	tetratricopeptide repeat protein 37 [Homo sapiens]	0.643065	1.253	0.638	0.587	0.544	0.676	14	23
NP_000084.3	COL5A1	collagen alpha-1(V) chain isoform 1 preproprotein [Homo sapiens]	3.64993	0.501	3.612	5.498	6.623	2.467	11	57
XP_006713313.1	CHDH	choline dehydrogenase, mitochondrial isoform X1 [Homo sapiens]	0.797073	0.975	0.616	0.669	0.801	0.95	16	33
NP_003469.2	CUL5	cullin-5 [Homo sapiens]	0.967579	0.961	1.043	0.987	0.823	0.963	15	22
NP_060369.3	TESC	calcineurin B homologous protein 3 isoform 1 [Homo sapiens]	0.804372	1.001	0.73	0.724	0.672	0.947	8	26
NP_001317217.1	SMARCC2	SWI/SNF complex subunit SMARCC2 isoform d [Homo sapiens]	0.97955	0.845	0.904	0.95	0.88	1.007	13	28
NP_001275543.1	CST3	cystatin-C precursor [Homo sapiens]	0.809808	0.803	0.63	0.676	0.558	1.18	6	53
NP_001032583.1	DYNLL1	dynein light chain 1, cytoplasmic [Homo sapiens]	0.992553	0.8	0.981	0.875	0.831	1.08	5	41
NP_001193638.1	PRKAG1	5'-AMP-activated protein kinase subunit gamma-1 isoform 3 [Homo sapiens]	0.65284	1.229	0.646	0.531	0.538	0.791	12	31
NP_001129676.1	RCC2	protein RCC2 [Homo sapiens]	1.4887	0.619	1.166	1.331	1.762	1.655	16	39
XP_016876283.1	STK24	serine/threonine-protein kinase 24 isoform X1 [Homo sapiens]	0.826173	0.938	0.766	0.564	0.81	1.032	13	38
NP_055317.1	PRPF19	pre-mRNA-processing factor 19 [Homo sapiens]	1.14959	0.836	1.11	1.144	1.2	1.099	12	41
NP_653174.3	NEXN	nexilin isoform 1 [Homo sapiens]	3.98401	0.417	3.598	7.54	7.135	2.154	17	48
XP_011532899.1	ERGIC1	endoplasmic reticulum-Golgi intermediate compartment protein 1 isoform X1 [Homo sapiens]	0.454397	1.27	0.412	0.41	0.318	0.457	8	53
NP_001123579.1	KLC1	kinesin light chain 1 isoform 3 [Homo sapiens]	1.17753	0.693	1.155	1.043	0.979	1.332	11	21
XP_011511369.1	BDH1	D-beta-hydroxybutyrate dehydrogenase, mitochondrial isoform X1 [Homo sapiens]	0.330999	2.092	0.331	0.334	0.234	0.323	10	29
NP_001159430.1	GSDMB	gasdermin-B isoform 3 [Homo sapiens]	0.532479	0.753	0.57	0.345	0.224	0.735	14	33
XP_016872625.1	ME3	NADP-dependent malic enzyme, mitochondrial isoform X1 [Homo sapiens]	0.379628	2.895	0.343	0.845	0.424	0.185	14	35
NP_079472.1	GRPEL1	grpE protein homolog 1, mitochondrial precursor [Homo sapiens]	0.589236	2.458	0.394	0.91	0.776	0.628	11	34
NP_000971.1	RPL18A	60S ribosomal protein L18a [Homo sapiens]	0.681051	1.18	0.676	0.824	0.523	0.594	9	62
XP_016865212.1	SGCD	delta-sarcoglycan isoform X1 [Homo sapiens]	1.33519	0.76	1.435	1.242	1.626	1.113	8	20
NP_631961.1	TAF15	TATA-binding protein-associated factor 2N isoform 1 [Homo sapiens]	1.57613	0.457	1.198	0.916	1.944	2.079	9	63
XP_016874205.1	PTGES3	prostaglandin E synthase 3 isoform X1 [Homo sapiens]	1.10516	0.604	1.064	0.97	0.758	1.273	8	43
NP_620061.2	PGK2	phosphoglycerate kinase 2 [Homo sapiens]	0.935733	1.067	1.119	1.182	0.826	0.7	5	67
XP_005268405.1	GNPDA1	glucosamine-6-phosphate isomerase 1 isoform X1 [Homo sapiens]	1.0722	0.841	1.239	1.055	0.76	1.2	9	27
NP_055112.2	ETHE1	persulfide dioxygenase ETHE1, mitochondrial isoform 1 [Homo sapiens]	0.900185	1.162	0.731	0.833	0.951	1.185	8	31
NP_940916.2	NHLRC2	NHL repeat-containing protein 2 [Homo sapiens]	0.987333	1.062	0.887	0.969	1.32	0.879	12	25
NP_055870.2	SWAP70	switch-associated protein 70 isoform 1 [Homo sapiens]	1.24211	0.712	1.254	1.287	1.013	1.287	14	16
NP_005611.1	S100A11	protein S100-A11 [Homo sapiens]	1.43153	0.486	1.341	1.234	0.986	1.79	4	117
NP_005315.1	H3F3B	histone H3.3 [Homo sapiens]	1.03724	0.58	0.992	1.043	0.666	1.011	14	135
NP_002060.4	GNAI1	guanine nucleotide-binding protein G(i) subunit alpha-1 isoform 1 [Homo sapiens]	0.859796	1.401	1.026	1.157	0.786	0.705	10	52
NP_079105.4	PLBD1	phospholipase B-like 1 precursor [Homo sapiens]	2.09475	0.306	2.839	2.022	1.1	1.949	10	31
NP_789782.1	CHMP4B	charged multivesicular body protein 4b [Homo sapiens]	1.32263	0.749	1.106	1.297	1.351	1.565	11	33
NP_001275961.1	SERPINA4	kallistatin isoform 1 [Homo sapiens]	1.26033	0.792	1.436	1.391	0.913	1.379	10	34
NP_005119.2	DOP1B	protein dopey-2 [Homo sapiens]	0.734963	0.898	0.61	0.531	0.654	0.909	15	19
NP_005723.2	RAD50	DNA repair protein RAD50 [Homo sapiens]	1.18077	0.81	1.126	1.172	1.197	1.177	19	29
NP_036243.1	AHSA1	activator of 90 kDa heat shock protein ATPase homolog 1 isoform 1 [Homo sapiens]	0.899974	1.036	0.903	0.832	0.776	1.049	9	22
NP_055873.1	VWA8	von Willebrand factor A domain-containing protein 8 isoform a precursor [Homo sapiens]	0.596392	2.132	0.583	0.781	0.667	0.53	17	30
XP_011532633.1	OXSR1	serine/threonine-protein kinase OSR1 isoform X1 [Homo sapiens]	0.931943	1.059	0.847	0.942	0.94	0.993	10	32
NP_004397.2	DMBT1	deleted in malignant brain tumors 1 protein isoform a precursor [Homo sapiens]	2.68862	0.746	2.787	3.359	2.89	3.873	7	23
NP_006563.2	GNA13	guanine nucleotide-binding protein subunit alpha-13 isoform 1 [Homo sapiens]	1.10854	0.791	1.222	0.951	0.955	1.192	12	35
NP_009058.2	VIL1	villin-1 [Homo sapiens]	1.68631	0.806	0.952	1.187	2.577	3.772	10	20
NP_003320.2	TXN	thioredoxin isoform 1 [Homo sapiens]	0.667466	1.24	0.531	0.692	0.514	0.87	6	81
NP_001231513.1	FMC1-LUC7L2	C7orf55-LUC7L2 protein [Homo sapiens]	1.24266	0.633	1.377	1.202	0.929	1.219	13	40
NP_001243439.1	SSBP1	single-stranded DNA-binding protein, mitochondrial precursor [Homo sapiens]	0.818129	1.235	0.755	0.97	0.686	0.901	8	54
NP_002096.1	H2AFX	histone H2AX [Homo sapiens]	2.49457	0.439	1.35	1.092	13.852	2.074	8	185
NP_002786.2	PSMB3	proteasome subunit beta type-3 [Homo sapiens]	0.687348	1.107	0.695	0.64	0.444	0.858	7	45
NP_057103.2	LUC7L2	putative RNA-binding protein Luc7-like 2 isoform 1 [Homo sapiens]	0.965333	0.992	1.086	1.01	0.789	0.962	13	41
NP_002727.2	PRKAR2B	cAMP-dependent protein kinase type II-beta regulatory subunit [Homo sapiens]	1.08841	0.834	1.29	0.884	1.01	1.106	7	26
XP_024304529.1	AIP	AH receptor-interacting protein isoform X1 [Homo sapiens]	1.15156	0.742	1.117	0.943	1.119	1.272	11	22
XP_006712541.1	AGFG1	arf-GAP domain and FG repeat-containing protein 1 isoform X1 [Homo sapiens]	1.83228	0.749	1.571	1.608	3.873	1.584	9	20
NP_001124163.1	PPP3CA	serine/threonine-protein phosphatase 2B catalytic subunit alpha isoform isoform 2 [Homo sapiens]	0.977099	0.93	0.921	1.055	0.834	1.023	11	28
NP_003828.2	FBP2	fructose-1,6-bisphosphatase isozyme 2 [Homo sapiens]	0.366895	1.325	0.318	0.276	0.218	0.461	11	32
XP_011508215.1	UAP1	UDP-N-acetylhexosamine pyrophosphorylase isoform X1 [Homo sapiens]	0.733675	0.998	0.557	0.586	0.737	0.882	12	27
NP_001269516.1	H6PD	GDH/6PGL endoplasmic bifunctional protein isoform 1 precursor [Homo sapiens]	1.18499	0.68	1.096	1.197	1.059	1.143	12	22
NP_001185624.1	MFAP4	microfibril-associated glycoprotein 4 isoform 1 precursor [Homo sapiens]	3.12392	0.333	2.711	4.428	4.556	1.815	5	52
NP_000417.2	LAMA2	laminin subunit alpha-2 isoform a precursor [Homo sapiens]	0.896351	1.336	1.06	1.431	0.879	0.579	14	24
NP_002865.1	RAD23B	UV excision repair protein RAD23 homolog B isoform 1 [Homo sapiens]	0.897426	1.235	0.729	0.996	1.086	0.911	9	67
NP_004613.1	TSN	translin isoform 1 [Homo sapiens]	1.15739	0.796	1.118	1.201	1.011	1.216	8	40
NP_001243463.1	SLC25A1	tricarboxylate transport protein, mitochondrial isoform b [Homo sapiens]	0.5974	1.353	0.572	0.635	0.453	0.627	9	37
NP_112240.1	ARPC5L	actin-related protein 2/3 complex subunit 5-like protein [Homo sapiens]	0.688825	1.211	0.552	0.521	0.672	0.972	8	26
NP_005330.1	UBE2K	ubiquitin-conjugating enzyme E2 K isoform 1 [Homo sapiens]	0.729417	1.032	0.708	0.561	0.595	0.904	7	24
NP_001273942.1	GLIPR2	Golgi-associated plant pathogenesis-related protein 1 isoform e [Homo sapiens]	1.54234	0.593	1.731	1.63	1.119	1.641	8	32
NP_065143.2	ATP13A1	manganese-transporting ATPase 13A1 [Homo sapiens]	0.881187	1.042	0.931	0.937	0.699	0.908	15	27
NP_060220.3	RETSAT	all-trans-retinol 13,14-reductase precursor [Homo sapiens]	0.933043	0.882	0.808	0.664	0.84	1.382	14	28
NP_005993.1	UCHL3	ubiquitin carboxyl-terminal hydrolase isozyme L3 isoform 2 [Homo sapiens]	1.11962	0.877	1.128	1.212	1.084	1.041	8	33
NP_909122.1	RBM39	RNA-binding protein 39 isoform a [Homo sapiens]	0.986918	0.684	0.98	0.966	0.659	1.027	9	29
XP_005249200.1	MUT	methylmalonyl-CoA mutase, mitochondrial isoform X1 [Homo sapiens]	0.536865	1.934	0.407	0.59	0.63	0.57	12	29
NP_005317.2	HAGH	hydroxyacylglutathione hydrolase, mitochondrial isoform 1 precursor [Homo sapiens]	0.632382	1.974	0.542	0.752	0.813	0.603	10	36
NP_001290176.1	WDR61	WD repeat-containing protein 61 isoform a [Homo sapiens]	0.819915	1.063	0.83	0.695	0.763	0.894	7	19
NP_003678.2	PDLIM4	PDZ and LIM domain protein 4 isoform 1 [Homo sapiens]	2.8981	0.514	2.412	4.429	4.576	2.148	11	26
NP_000013.2	ADA	adenosine deaminase isoform 1 [Homo sapiens]	0.274916	3.302	0.219	0.681	0.237	0.146	14	34
NP_000020.1	AGT	angiotensinogen preproprotein [Homo sapiens]	1.11036	1.135	1.219	1.153	0.863	1.58	6	32
NP_000974.1	RPL22	60S ribosomal protein L22 [Homo sapiens]	0.61046	1.376	0.672	0.654	0.457	0.581	7	45
NP_003326.2	UBA7	ubiquitin-like modifier-activating enzyme 7 [Homo sapiens]	0.809826	0.891	0.707	0.625	0.627	1.12	12	20
NP_036228.1	APPL1	DCC-interacting protein 13-alpha [Homo sapiens]	0.851438	1.083	0.746	0.82	0.799	0.991	10	24
XP_011536695.1	NAP1L1	nucleosome assembly protein 1-like 1 isoform X1 [Homo sapiens]	0.954154	0.886	1.126	0.848	0.753	0.975	5	29
XP_024308321.1	HLA-DRB1	major histocompatibility complex, class II, DR beta 1 isoform X1 [Homo sapiens]	1.00142	1.21	0.862	1.151	1.548	0.795	8	46
XP_011518601.1	CHID1	chitinase domain-containing protein 1 isoform X1 [Homo sapiens]	0.630679	1.546	0.588	0.724	0.613	0.591	11	36
NP_277050.2	ARHGAP18	rho GTPase-activating protein 18 [Homo sapiens]	0.627757	1.532	0.647	0.689	0.558	0.6	14	30
XP_024303217.1	ALAD	delta-aminolevulinic acid dehydratase isoform X1 [Homo sapiens]	0.68124	1.692	0.59	0.754	0.798	0.699	8	48
XP_011538248.1	OGDHL	2-oxoglutarate dehydrogenase-like, mitochondrial isoform X1 [Homo sapiens]	0.285382	4.552	0.01	0.458	0.228	0.184	11	43
NP_036585.1	TBL2	transducin beta-like protein 2 isoform 1 precursor [Homo sapiens]	0.600273	1.303	0.62	0.591	0.472	0.588	11	34
NP_112496.1	HDHD3	haloacid dehalogenase-like hydrolase domain-containing protein 3 [Homo sapiens]	0.528419	1.626	0.446	0.532	0.484	0.583	10	26
NP_060864.1	ABHD10	mycophenolic acid acyl-glucuronide esterase, mitochondrial isoform 1 precursor [Homo sapiens]	0.520408	1.7	0.487	0.513	0.501	0.519	9	30
NP_001035932.1	MLPH	melanophilin isoform 2 [Homo sapiens]	0.685135	0.637	0.501	0.314	0.415	1.475	11	29
NP_001309722.1	IDE	insulin-degrading enzyme isoform 3 [Homo sapiens]	0.996754	0.932	0.903	0.901	1.026	1.098	16	26
NP_683725.1	CYB5A	cytochrome b5 isoform 1 [Homo sapiens]	0.623447	1.082	0.534	0.483	0.524	0.753	6	37
XP_006724878.1	HCFC1	host cell factor 1 isoform X1 [Homo sapiens]	1.05972	0.734	1.002	0.888	0.942	1.17	12	20
NP_006699.2	GLO1	lactoylglutathione lyase [Homo sapiens]	0.869389	0.928	0.814	0.844	0.78	0.86	9	62
NP_055182.3	FAM162A	protein FAM162A [Homo sapiens]	0.467154	2.115	0.436	0.562	0.419	0.458	7	30
XP_024308119.1	ACSL4	long-chain-fatty-acid--CoA ligase 4 isoform X2 [Homo sapiens]	0.845283	1.287	0.795	1.193	0.722	0.813	10	26
XP_011535346.1	RBM25	RNA-binding protein 25 isoform X1 [Homo sapiens]	1.15312	0.801	0.98	1.057	1.136	1.386	14	26
NP_001159976.1	ADH7	alcohol dehydrogenase class 4 mu/sigma chain isoform 1 [Homo sapiens]	0.328917	1.714	0.233	0.261	0.314	0.345	13	33
XP_024301813.1	LNPEP	leucyl-cystinyl aminopeptidase isoform X1 [Homo sapiens]	0.794716	0.977	0.811	0.792	0.592	0.815	11	20
NP_001010905.1	C6orf58	protein LEG1 homolog precursor [Homo sapiens]	1.646	0.15	1.527	0.362	1.097	2.993	10	32
XP_005269298.1	SART3	squamous cell carcinoma antigen recognized by T-cells 3 isoform X1 [Homo sapiens]	1.14893	0.615	0.975	0.924	1.015	1.347	15	29
NP_002023.2	FTH1	ferritin heavy chain [Homo sapiens]	2.09322	0.702	1.278	5.902	3.777	0.99	9	27
NP_006658.1	PGRMC1	membrane-associated progesterone receptor component 1 isoform 1 [Homo sapiens]	1.01242	0.895	1.047	1.002	0.795	1.141	7	33
NP_064583.2	CCDC47	coiled-coil domain-containing protein 47 precursor [Homo sapiens]	0.771876	1.154	0.776	0.663	0.676	0.91	11	21
XP_016870505.1	SET	protein SET isoform X2 [Homo sapiens]	1.77662	0.444	1.66	1.328	100	2.846	8	50
XP_024306246.1	RHOT2	mitochondrial Rho GTPase 2 isoform X1 [Homo sapiens]	0.615416	1.554	0.673	0.713	0.449	0.636	8	22
NP_060140.2	OTUB1	ubiquitin thioesterase OTUB1 [Homo sapiens]	0.891361	1.062	0.857	0.926	0.789	0.956	9	43
NP_004472.1	GALNT2	polypeptide N-acetylgalactosaminyltransferase 2 precursor [Homo sapiens]	1.0485	0.708	1.062	1.037	0.722	1.13	13	30
XP_005245570.1	ANP32E	acidic leucine-rich nuclear phosphoprotein 32 family member E isoform X1 [Homo sapiens]	1.22602	0.645	1.469	1.347	0.78	1.159	6	26
NP_001815.2	CKM	creatine kinase M-type [Homo sapiens]	0.31541	3.423	0.187	0.536	0.359	0.297	12	40
NP_001344607.1	LGALS3	galectin-3 isoform 3 [Homo sapiens]	0.931829	0.715	0.811	0.67	0.795	1.166	9	67
NP_005331.1	HINT1	histidine triad nucleotide-binding protein 1 [Homo sapiens]	0.888164	1.037	0.821	0.937	0.822	0.906	6	40
XP_005263784.1	RALB	ras-related protein Ral-B isoform X1 [Homo sapiens]	0.841728	1.182	0.744	1.098	0.686	0.89	9	34
NP_001032726.1	BTF3	transcription factor BTF3 isoform A [Homo sapiens]	0.955061	0.84	0.83	0.921	0.735	1.188	8	26
NP_003747.1	EIF3H	eukaryotic translation initiation factor 3 subunit H [Homo sapiens]	0.944778	0.88	0.969	1.091	0.589	1.064	8	32
NP_001138350.1	IMPA1	inositol monophosphatase 1 isoform 2 [Homo sapiens]	0.7853	1.194	0.737	0.85	0.618	0.921	10	26
XP_005264337.1	HK2	hexokinase-2 isoform X1 [Homo sapiens]	0.879737	1.752	1.076	1.367	0.734	0.855	12	33
XP_005253946.1	OAS3	2'-5'-oligoadenylate synthase 3 isoform X1 [Homo sapiens]	1.08834	0.736	1.157	0.986	0.718	1.371	12	25
XP_011523725.1	ABCC3	canalicular multispecific organic anion transporter 2 isoform X1 [Homo sapiens]	0.64423	0.952	0.568	0.396	0.381	1.229	10	19
NP_000684.2	ALDH1A3	aldehyde dehydrogenase family 1 member A3 isoform 1 [Homo sapiens]	1.79245	0.532	2.281	2.265	1.284	1.486	11	48
NP_002900.2	REG1A	lithostathine-1-alpha precursor [Homo sapiens]	1.9328	0.655	0.937	4.743	4.375	0.909	5	38
NP_002474.4	CEACAM6	carcinoembryonic antigen-related cell adhesion molecule 6 preproprotein [Homo sapiens]	1.90986	0.684	4.624	4.271	1.098	0.802	6	20
NP_612403.2	HNRNPLL	heterogeneous nuclear ribonucleoprotein L-like isoform 1 [Homo sapiens]	1.13588	0.813	0.976	0.941	1.342	1.249	11	24
NP_002756.1	PRPS2	ribose-phosphate pyrophosphokinase 2 isoform 2 [Homo sapiens]	0.517814	1.476	0.495	0.512	0.381	0.57	11	36
NP_000999.1	RPS4Y1	40S ribosomal protein S4, Y isoform 1 [Homo sapiens]	0.602329	1.31	0.638	0.433	0.338	1.11	9	62
XP_006719477.1	NACA	nascent polypeptide-associated complex subunit alpha isoform X1 [Homo sapiens]	0.878588	0.857	0.837	0.844	0.632	1.005	4	33
NP_004719.2	DDX21	nucleolar RNA helicase 2 isoform 1 [Homo sapiens]	1.35233	0.698	1.372	1.166	1.392	1.418	13	29
NP_002328.1	LRPAP1	alpha-2-macroglobulin receptor-associated protein precursor [Homo sapiens]	1.24759	0.952	1.363	1.219	1.274	1.357	14	37
NP_000972.1	RPL19	60S ribosomal protein L19 isoform 1 [Homo sapiens]	0.636774	1.493	0.535	0.568	0.69	0.745	8	63
NP_000476.1	APRT	adenine phosphoribosyltransferase isoform a [Homo sapiens]	0.595389	1.281	0.548	0.55	0.454	0.7	10	49
NP_001191215.1	MUC1	mucin-1 isoform 10 precursor [Homo sapiens]	0.856267	0.585	0.887	0.362	0.572	1.465	5	62
NP_001135757.1	RPS24	40S ribosomal protein S24 isoform d [Homo sapiens]	0.694447	1.257	0.684	0.635	0.637	0.733	5	60
XP_011512416.1	C6	complement component C6 isoform X1 [Homo sapiens]	1.58218	0.69	1.547	1.719	1.701	1.515	12	26
NP_001353250.1	AFDN	afadin isoform 7 [Homo sapiens]	0.948896	0.926	0.889	0.745	1.004	1.071	17	20
NP_057215.3	RAB10	ras-related protein Rab-10 [Homo sapiens]	0.697717	1.09	0.667	0.6	0.556	0.81	11	75
NP_001990.2	FBN2	fibrillin-2 precursor [Homo sapiens]	0.985492	0.535	0.474	0.474	1.569	1.415	11	49
NP_002097.1	H2AFZ	histone H2A.Z [Homo sapiens]	0.914738	0.704	1.097	0.907	0.561	0.809	5	78
NP_001303260.1	ABHD14A-ACY1	ABHD14A-ACY1 readthrough (NMD candidate) [Homo sapiens]	0.801087	1.217	0.669	0.728	0.675	1.222	13	28
NP_006695.1	SUGT1	protein SGT1 homolog isoform A [Homo sapiens]	1.34077	0.674	1.335	1.443	1.176	1.288	11	22
NP_001171062.1	PPP2R2A	serine/threonine-protein phosphatase 2A 55 kDa regulatory subunit B alpha isoform isoform 2 [Homo sapiens]	0.8805	1.01	0.901	0.85	0.672	1.037	14	21
XP_016855583.1	NUDC	nuclear migration protein nudC isoform X1 [Homo sapiens]	1.09971	0.744	0.992	0.814	1.017	1.458	10	38
NP_009145.1	SEC63	translocation protein SEC63 homolog [Homo sapiens]	0.671933	1.194	0.698	0.702	0.482	0.692	11	24
NP_001120683.1	SHTN1	shootin-1 isoform a [Homo sapiens]	0.72165	0.949	0.655	0.598	0.527	0.9	12	20
NP_004791.1	TM9SF2	transmembrane 9 superfamily member 2 precursor [Homo sapiens]	0.780512	0.877	0.861	0.657	0.572	0.785	10	47
NP_001240312.1	RPL15	60S ribosomal protein L15 isoform 1 [Homo sapiens]	0.662794	1.298	0.545	0.608	0.711	0.706	12	75
NP_001244941.2	FDXR	NADPH:adrenodoxin oxidoreductase, mitochondrial isoform 3 precursor [Homo sapiens]	0.52128	2.071	0.571	0.543	0.459	0.561	11	23
NP_001304160.1	MTCH2	mitochondrial carrier homolog 2 isoform 1x [Homo sapiens]	0.672067	1.135	0.681	0.639	0.55	0.651	9	29
NP_001167575.1	CD14	monocyte differentiation antigen CD14 precursor [Homo sapiens]	1.17169	0.832	1.641	1.513	0.716	1.032	10	28
XP_016871599.1	ANK3	ankyrin-3 isoform X1 [Homo sapiens]	0.860052	1.362	0.746	0.661	1.532	0.848	13	22
NP_003081.2	SNRPA1	U2 small nuclear ribonucleoprotein A' [Homo sapiens]	1.07523	0.729	1.139	0.978	0.787	1.194	10	30
NP_008939.1	RTN4	reticulon-4 isoform C [Homo sapiens]	0.292078	2.225	0.107	0.495	0.139	0.646	6	51
NP_001290182.1	ACAT2	acetyl-CoA acetyltransferase, cytosolic isoform 2 [Homo sapiens]	0.789265	1.078	0.707	0.698	0.637	1.051	9	31
NP_872353.2	TMED4	transmembrane emp24 domain-containing protein 4 isoform 1 precursor [Homo sapiens]	0.771334	1.19	0.664	0.719	0.763	0.892	7	27
NP_004081.1	DUSP3	dual specificity protein phosphatase 3 [Homo sapiens]	1.4363	0.84	1.4	1.561	1.966	1.194	7	22
NP_002706.1	PPP2CA	serine/threonine-protein phosphatase 2A catalytic subunit alpha isoform isoform 1 [Homo sapiens]	0.896271	0.738	0.801	0.89	0.597	1.005	10	28
NP_006784.1	PRDX3	thioredoxin-dependent peroxide reductase, mitochondrial isoform a precursor [Homo sapiens]	0.495834	1.771	0.488	0.508	0.475	0.451	7	56
NP_001336850.1	RPL27	60S ribosomal protein L27 [Homo sapiens]	0.683389	1.215	0.656	0.666	0.596	0.695	8	56
NP_005044.1	RAD23A	UV excision repair protein RAD23 homolog A isoform 1 [Homo sapiens]	1.0597	0.849	1.08	1.088	0.901	1.07	9	58
NP_001101.1	ADAM10	disintegrin and metalloproteinase domain-containing protein 10 isoform 1 preproprotein [Homo sapiens]	0.692704	0.922	0.679	0.574	0.512	0.736	12	29
NP_063940.1	DIABLO	diablo homolog, mitochondrial isoform 1 precursor [Homo sapiens]	0.710729	1.229	0.627	0.642	0.642	0.864	10	32
NP_066565.1	NMT1	glycylpeptide N-tetradecanoyltransferase 1 [Homo sapiens]	0.923413	1.005	0.842	0.854	0.925	1.016	11	17
NP_002926.2	RNASE3	eosinophil cationic protein precursor [Homo sapiens]	1.27734	1.117	0.762	1.362	2.076	1.767	9	57
NP_003746.2	EIF3G	eukaryotic translation initiation factor 3 subunit G [Homo sapiens]	0.888474	1.081	0.821	0.834	0.995	0.878	8	30
XP_011517567.1	PTBP3	polypyrimidine tract-binding protein 3 isoform X1 [Homo sapiens]	1.87961	0.612	2.025	2.549	1.967	1.414	8	31
NP_001303969.1	GLB1	beta-galactosidase isoform d precursor [Homo sapiens]	0.969654	0.833	1.092	0.839	0.668	1.166	8	32
NP_817092.1	PPM1G	protein phosphatase 1G [Homo sapiens]	1.36607	0.627	1.613	1.11	1.179	1.413	11	22
NP_001073275.1	PGA3	pepsin A-3 preproprotein [Homo sapiens]	0.184003	5.112	0.185	0.295	0.222	0.089	9	227
NP_001304889.1	XRN2	5'-3' exoribonuclease 2 isoform 1 [Homo sapiens]	1.0447	0.92	1.153	1.271	0.804	0.972	11	17
XP_011512864.1	HLA-DRB5	major histocompatibility complex, class II, DR beta 5 isoform X1 [Homo sapiens]	0.884472	0.667	0.837	0.889	0.535	0.907	8	38
NP_001353454.1	ATP2B1	plasma membrane calcium-transporting ATPase 1 isoform 2 [Homo sapiens]	0.93273	0.919	0.892	0.858	0.767	1.105	10	21
NP_004154.2	RAB27B	ras-related protein Rab-27B [Homo sapiens]	0.653968	0.751	0.528	0.298	0.497	1.148	9	35
NP_037365.2	STK39	STE20/SPS1-related proline-alanine-rich protein kinase [Homo sapiens]	0.798308	0.85	0.773	0.546	0.609	1.071	10	17
NP_001008530.1	LGMN	legumain isoform 1 preproprotein [Homo sapiens]	1.00203	0.71	0.985	0.683	0.482	2.214	6	27
NP_001342338.1	HIST2H3PS2	histone cluster 2 H3 pseudogene 2 [Homo sapiens]	1.81704	0.384	1.231	1.561	2.161	1.831	11	124
NP_001244047.1	CASP1	caspase-1 isoform alpha precursor [Homo sapiens]	0.965745	0.816	0.895	0.971	0.622	1.269	11	30
NP_055484.3	NUP93	nuclear pore complex protein Nup93 isoform 1 [Homo sapiens]	1.042	0.882	0.906	0.886	1.169	1.155	13	25
XP_005251191.1	ARFGEF1	brefeldin A-inhibited guanine nucleotide-exchange protein 1 isoform X1 [Homo sapiens]	0.781848	1.036	0.899	0.858	0.309	1.273	15	25
XP_005255597.1	UBE2I	SUMO-conjugating enzyme UBC9 isoform X1 [Homo sapiens]	1.22424	0.599	1.513	1.064	0.896	1.14	6	26
XP_005269082.1	PRPH	peripherin isoform X1 [Homo sapiens]	1.19071	0.799	1.724	1.117	1.162	0.855	9	60
NP_001295.2	CPD	carboxypeptidase D isoform 1 precursor [Homo sapiens]	0.615353	0.888	0.441	0.376	0.51	0.926	14	18
NP_003860.3	CES2	cocaine esterase isoform 1 precursor [Homo sapiens]	0.804597	1.093	0.606	0.429	0.68	2.083	11	28
NP_005309.1	H1F0	histone H1.0 [Homo sapiens]	0.990066	0.642	1.181	0.85	0.63	0.967	5	88
NP_055557.2	TM9SF4	transmembrane 9 superfamily member 4 isoform 1 precursor [Homo sapiens]	0.67586	1.147	0.624	0.56	0.601	0.769	10	27
NP_001035879.1	PSPC1	paraspeckle component 1 isoform 1 [Homo sapiens]	0.934571	0.98	1.153	0.816	0.734	1.014	12	26
NP_003080.2	SNRNP70	U1 small nuclear ribonucleoprotein 70 kDa isoform 1 [Homo sapiens]	1.25507	0.717	1.189	1.051	1.319	1.354	14	35
NP_057058.2	CRYL1	lambda-crystallin homolog isoform 1 [Homo sapiens]	0.721188	1.435	0.661	0.852	0.687	0.723	9	30
XP_011528279.1	ADSL	adenylosuccinate lyase isoform X1 [Homo sapiens]	1.0378	0.987	0.969	1.028	1.04	1.147	9	21
NP_057048.2	TPPP3	tubulin polymerization-promoting protein family member 3 [Homo sapiens]	2.23018	0.415	1.639	1.105	3.975	3.174	9	32
NP_001186797.1	GLRX3	glutaredoxin-3 isoform 1 [Homo sapiens]	0.929335	0.949	0.836	0.713	0.99	1.114	8	20
NP_006140.1	LGALS4	galectin-4 [Homo sapiens]	0.808809	0.635	0.531	0.429	0.539	1.791	8	64
XP_016878010.1	TJP1	tight junction protein ZO-1 isoform X1 [Homo sapiens]	1.2153	0.754	1.442	1.168	1.089	1.09	13	26
NP_443204.1	LRG1	leucine-rich alpha-2-glycoprotein precursor [Homo sapiens]	1.37555	0.7	1.462	1.517	1.09	1.428	9	38
NP_005397.1	ROCK1	rho-associated protein kinase 1 [Homo sapiens]	1.27685	0.783	1.161	1.344	1.323	1.289	13	26
XP_016870502.1	SET	protein SET isoform X1 [Homo sapiens]	1.05848	0.638	0.935	0.966	0.763	1.228	8	47
XP_005249684.1	AGR3	anterior gradient protein 3 isoform X1 [Homo sapiens]	1.14135	0.615	0.655	0.421	1.577	2.737	6	81
NP_057318.2	ACSL5	long-chain-fatty-acid--CoA ligase 5 isoform a [Homo sapiens]	0.798832	1.005	0.671	0.499	0.712	1.374	7	19
NP_001354.1	DKC1	H/ACA ribonucleoprotein complex subunit DKC1 isoform 1 [Homo sapiens]	1.02177	0.843	0.974	0.993	0.89	1.089	9	32
NP_060377.1	LAMTOR1	ragulator complex protein LAMTOR1 [Homo sapiens]	0.754107	1.368	0.887	0.758	0.55	0.902	5	11
NP_057417.3	SRRM2	serine/arginine repetitive matrix protein 2 [Homo sapiens]	1.28881	0.675	1.123	1.073	1.391	1.431	14	25
NP_064708.1	COQ9	ubiquinone biosynthesis protein COQ9, mitochondrial precursor [Homo sapiens]	0.484632	2.042	0.431	0.678	0.511	0.367	7	31
NP_000378.1	SLC25A20	mitochondrial carnitine/acylcarnitine carrier protein [Homo sapiens]	0.525901	1.818	0.508	0.659	0.465	0.47	12	29
NP_006852.1	RAB35	ras-related protein Rab-35 isoform 1 [Homo sapiens]	0.932723	0.735	1.056	0.88	0.584	0.957	7	38
XP_005256407.1	GPS1	COP9 signalosome complex subunit 1 isoform X6 [Homo sapiens]	0.842235	1.141	0.872	1.008	0.742	0.74	12	22
NP_001861.2	CPA3	mast cell carboxypeptidase A preproprotein [Homo sapiens]	1.96534	0.518	4.386	3.571	1.508	0.643	11	56
NP_005773.3	ALYREF	THO complex subunit 4 [Homo sapiens]	0.932188	1.167	0.915	0.848	1.18	0.896	7	31
XP_005253288.1	CD44	CD44 antigen isoform X1 [Homo sapiens]	1.55007	0.555	1.598	1.84	1.267	1.335	7	36
NP_001284505.1	PEA15	astrocytic phosphoprotein PEA-15 isoform a [Homo sapiens]	1.29685	0.665	1.37	1.19	1.073	1.396	5	27
NP_001002.1	RPS7	40S ribosomal protein S7 [Homo sapiens]	0.702403	1.171	0.657	0.739	0.567	0.726	8	73
XP_024302603.1	AGK	acylglycerol kinase, mitochondrial isoform X1 [Homo sapiens]	0.731798	1.38	0.678	0.862	0.673	0.735	11	27
NP_001825.1	CLTB	clathrin light chain B isoform a [Homo sapiens]	0.984031	1.029	0.893	0.864	1.101	1.117	12	52
NP_001131026.1	MCTS1	malignant T-cell-amplified sequence 1 isoform 2 [Homo sapiens]	0.866203	1.019	0.952	0.924	0.698	0.808	6	21
NP_036601.2	PRPF6	pre-mRNA-processing factor 6 [Homo sapiens]	1.31943	0.677	1.29	1.582	1.134	1.168	16	20
NP_003625.2	NIPSNAP1	protein NipSnap homolog 1 isoform 1 [Homo sapiens]	0.589957	1.655	0.55	0.815	0.555	0.476	10	28
NP_056290.3	FAM98A	protein FAM98A isoform 1 [Homo sapiens]	1.2644	1.057	1.223	2.639	1.089	0.971	9	16
NP_065120.2	RAB25	ras-related protein Rab-25 precursor [Homo sapiens]	0.643934	1.033	0.455	0.321	0.753	1.039	10	41
NP_004716.1	BUB3	mitotic checkpoint protein BUB3 isoform a [Homo sapiens]	0.980269	0.859	0.915	0.973	0.779	1.12	10	27
NP_114414.2	EIF2A	eukaryotic translation initiation factor 2A isoform 1 [Homo sapiens]	0.738648	1.273	0.78	0.847	0.636	0.665	11	24
NP_037415.1	MAT2B	methionine adenosyltransferase 2 subunit beta isoform 1 [Homo sapiens]	0.842328	0.937	0.745	0.786	0.699	0.97	10	26
NP_003038.2	SLC9A1	sodium/hydrogen exchanger 1 [Homo sapiens]	0.622256	0.96	0.494	0.35	0.499	1.038	8	24
XP_011526998.1	MAPRE1	microtubule-associated protein RP/EB family member 1 isoform X1 [Homo sapiens]	1.16456	0.799	1.253	1.08	1.016	1.245	9	40
XP_024305360.1	MIA2	cTAGE family member 5 isoform X1 [Homo sapiens]	0.988726	0.921	0.815	0.815	1.184	1.105	13	22
NP_620073.2	GNAO1	guanine nucleotide-binding protein G(o) subunit alpha isoform b [Homo sapiens]	0.997267	1.066	0.994	1.133	1.178	0.792	8	29
NP_055385.3	ARFGAP3	ADP-ribosylation factor GTPase-activating protein 3 isoform 1 [Homo sapiens]	0.803306	1	0.686	0.643	0.87	0.872	11	28
NP_060225.4	NSUN2	tRNA (cytosine(34)-C(5))-methyltransferase isoform 1 [Homo sapiens]	1.35816	0.581	1.419	1.749	0.908	1.193	12	21
NP_002473.2	NASP	nuclear autoantigenic sperm protein isoform 2 [Homo sapiens]	1.39998	0.652	1.253	1.23	1.523	1.49	9	20
NP_003135.2	SSR1	translocon-associated protein subunit alpha isoform 1 precursor [Homo sapiens]	0.48933	1.583	0.633	0.582	0.297	0.407	4	41
NP_001289958.1	PKP3	plakophilin-3 isoform PKP3b [Homo sapiens]	0.750233	0.863	0.611	0.396	0.543	1.559	12	30
NP_001122388.1	TOMM40	mitochondrial import receptor subunit TOM40 homolog [Homo sapiens]	0.782456	1.193	0.845	0.755	0.648	0.846	8	18
NP_001350461.1	GIMAP4	GTPase IMAP family member 4 isoform 2 [Homo sapiens]	1.28589	0.654	1.205	1.013	1.319	1.429	10	28
NP_001139748.2	NCEH1	neutral cholesterol ester hydrolase 1 isoform a [Homo sapiens]	0.406605	1.941	0.533	0.386	0.198	0.53	7	20
NP_001015880.1	PAPSS2	bifunctional 3'-phosphoadenosine 5'-phosphosulfate synthase 2 isoform b [Homo sapiens]	1.3715	0.761	1.234	1.47	1.575	1.293	10	22
NP_065123.1	EIF5A2	eukaryotic translation initiation factor 5A-2 [Homo sapiens]	0.757655	2.359	0.607	1.448	1.169	0.574	5	53
NP_001928.2	DPT	dermatopontin precursor [Homo sapiens]	1.92726	0.551	2.475	2.916	1.279	1.588	7	36
NP_004538.2	NDUFB4	NADH dehydrogenase [ubiquinone] 1 beta subcomplex subunit 4 isoform 1 [Homo sapiens]	0.531501	2.105	0.452	0.677	0.785	0.371	6	30
NP_112487.1	SLIRP	SRA stem-loop-interacting RNA-binding protein, mitochondrial isoform 1 precursor [Homo sapiens]	0.679867	1.703	0.603	0.824	0.683	0.728	7	32
XP_016872416.1	PTER	phosphotriesterase-related protein isoform X1 [Homo sapiens]	0.329956	1.485	0.354	0.241	0.15	0.453	11	28
NP_055083.1	MAPRE2	microtubule-associated protein RP/EB family member 2 isoform 1 [Homo sapiens]	1.23285	0.659	1.048	0.908	1.319	1.496	9	29
NP_001303240.1	RPL35A	60S ribosomal protein L35a [Homo sapiens]	0.593364	1.183	0.521	0.503	0.526	0.63	11	53
NP_001094096.1	ERLIN1	erlin-1 isoform a [Homo sapiens]	0.890595	0.898	0.77	0.705	0.816	1.135	11	32
XP_005248160.1	RBM47	RNA-binding protein 47 isoform X1 [Homo sapiens]	0.6697	1.019	0.66	0.603	0.383	0.902	8	27
NP_001171846.1	PCYT2	ethanolamine-phosphate cytidylyltransferase isoform 1 [Homo sapiens]	0.776093	1.028	0.71	0.627	0.724	0.9	10	24
NP_001278413.1	CEACAM5	carcinoembryonic antigen-related cell adhesion molecule 5 isoform 1 preproprotein [Homo sapiens]	2.56513	0.588	3.572	6.241	2.405	1.215	6	22
NP_000388.2	CYBB	cytochrome b-245 heavy chain [Homo sapiens]	2.17959	0.66	2.931	3.408	1.791	1.816	10	30
NP_001265472.1	C8B	complement component C8 beta chain isoform 2 [Homo sapiens]	1.45774	0.733	1.627	1.999	1.24	1.195	11	24
XP_016873239.1	ARRB1	beta-arrestin-1 isoform X1 [Homo sapiens]	0.678262	1.103	0.581	0.703	0.54	0.717	9	27
NP_001035997.2	COASY	bifunctional coenzyme A synthase isoform c [Homo sapiens]	0.540557	1.704	0.459	0.569	0.528	0.57	9	28
NP_056230.1	MPC2	mitochondrial pyruvate carrier 2 [Homo sapiens]	0.373521	2.919	0.284	0.6	0.422	0.296	5	43
NP_001258708.1	PSMD6	26S proteasome non-ATPase regulatory subunit 6 isoform 1 [Homo sapiens]	0.903847	1.041	0.966	1.006	0.767	0.842	12	36
NP_004996.1	NDUFB9	NADH dehydrogenase [ubiquinone] 1 beta subcomplex subunit 9 isoform 1 [Homo sapiens]	0.561025	2.081	0.498	0.746	0.683	0.456	8	31
NP_005552.3	LAMP1	lysosome-associated membrane glycoprotein 1 precursor [Homo sapiens]	1.424	0.843	1.756	1.861	1.25	1.206	7	45
XP_005266116.1	PMPCA	mitochondrial-processing peptidase subunit alpha isoform X1 [Homo sapiens]	0.717716	1.467	0.669	0.942	0.662	0.669	10	23
NP_000276.2	PEPD	xaa-Pro dipeptidase isoform 1 [Homo sapiens]	1.1195	0.841	1.053	1.021	1.131	1.218	9	28
NP_002449.2	MUC5B	mucin-5B precursor [Homo sapiens]	0.864756	0.881	2.552	0.755	0.01	0.629	6	44
XP_016875801.1	FARP1	FERM, ARHGEF and pleckstrin domain-containing protein 1 isoform X2 [Homo sapiens]	0.820326	1.05	0.817	0.67	0.897	0.795	11	19
NP_001258665.1	COPZ1	coatomer subunit zeta-1 isoform 4 [Homo sapiens]	0.613894	1.13	0.547	0.474	0.525	0.725	5	21
NP_001350420.1	ZC3HAV1	zinc finger CCCH-type antiviral protein 1 isoform 3 [Homo sapiens]	0.957646	0.94	0.843	0.776	1.155	1.003	12	18
NP_001003701.1	ATP5PF	ATP synthase-coupling factor 6, mitochondrial isoform b precursor [Homo sapiens]	0.407875	2.908	0.28	0.711	0.527	0.312	4	26
NP_031401.1	TARDBP	TAR DNA-binding protein 43 [Homo sapiens]	1.01927	0.622	0.957	0.808	0.752	1.177	8	24
NP_872413.1	VSIG1	V-set and immunoglobulin domain-containing protein 1 isoform 2 precursor [Homo sapiens]	0.226925	1.298	0.272	0.175	0.03	0.552	4	38
NP_001265387.1	COBLL1	cordon-bleu protein-like 1 isoform 1 [Homo sapiens]	0.549441	1.783	0.509	0.604	0.567	0.512	14	19
NP_002196.4	ITGA5	integrin alpha-5 precursor [Homo sapiens]	1.9374	0.618	1.955	2.058	2.943	1.426	11	31
XP_016884289.1	ARSA	arylsulfatase A isoform X1 [Homo sapiens]	0.891303	0.979	0.914	0.965	0.714	0.873	7	22
NP_112233.2	SFXN3	sideroflexin-3 [Homo sapiens]	1.0351	0.958	1.009	1.062	0.956	1.111	11	28
NP_005427.2	CCDC6	coiled-coil domain-containing protein 6 [Homo sapiens]	1.14352	0.873	1.13	0.935	1.159	1.397	13	27
NP_982289.1	AK4	adenylate kinase 4, mitochondrial isoform a [Homo sapiens]	0.756323	0.971	0.629	0.504	0.799	0.95	8	34
NP_116185.2	SYAP1	synapse-associated protein 1 [Homo sapiens]	0.728894	1.188	0.576	0.587	0.79	0.916	9	25
XP_024304579.1	GALNT6	polypeptide N-acetylgalactosaminyltransferase 6 isoform X1 [Homo sapiens]	1.14177	0.667	0.711	0.742	1.585	1.548	11	23
NP_004588.1	SNRPD2	small nuclear ribonucleoprotein Sm D2 isoform 1 [Homo sapiens]	0.986086	0.805	1.057	0.887	0.705	1.137	8	33
NP_000535.3	TAP2	antigen peptide transporter 2 isoform 1 [Homo sapiens]	1.51692	0.62	1.1	1.407	1.898	1.693	10	26
NP_057049.5	NDUFA13	NADH dehydrogenase [ubiquinone] 1 alpha subcomplex subunit 13 [Homo sapiens]	0.649314	1.726	0.651	0.793	0.668	0.578	6	46
XP_016873357.1	PC	pyruvate carboxylase, mitochondrial isoform X1 [Homo sapiens]	0.769885	1.727	0.755	0.963	0.868	0.74	13	18
XP_005254336.1	GALK2	N-acetylgalactosamine kinase isoform X1 [Homo sapiens]	0.513804	1.454	0.432	0.466	0.362	0.713	11	20
NP_001824.1	CLTA	clathrin light chain A isoform a [Homo sapiens]	1.05907	0.948	0.967	1.195	0.897	1.219	10	34
NP_001002026.1	CLDN18	claudin-18 isoform 2 [Homo sapiens]	0.453952	1.072	0.232	0.285	0.398	0.786	7	66
NP_003078.2	SNCG	gamma-synuclein isoform 1 [Homo sapiens]	1.45294	0.809	2.116	2.045	1.163	1.042	8	16
XP_024305640.1	FAH	fumarylacetoacetase isoform X1 [Homo sapiens]	0.852508	1.12	1.031	1.09	0.577	0.777	8	28
XP_005272318.1	CTBP1	C-terminal-binding protein 1 isoform X1 [Homo sapiens]	1.10962	0.744	1.28	1.19	0.781	1.052	11	26
NP_945353.1	ARHGEF1	rho guanine nucleotide exchange factor 1 isoform 1 [Homo sapiens]	1.30401	0.663	1.087	1.234	1.37	1.358	13	26
XP_011531650.1	FAM3D	protein FAM3D isoform X1 [Homo sapiens]	0.212033	0.63	0.279	0.028	0.046	0.753	7	34
NP_066301.1	SNTB1	beta-1-syntrophin [Homo sapiens]	0.847121	1.052	0.975	0.861	0.876	0.623	12	26
NP_001264890.1	STIM1	stromal interaction molecule 1 isoform 1 precursor [Homo sapiens]	0.835898	1.158	0.852	0.875	0.857	0.74	13	27
NP_001258963.1	STXBP2	syntaxin-binding protein 2 isoform c [Homo sapiens]	0.816952	1.076	0.818	0.84	0.6	0.951	13	21
NP_001020.2	RPS26	40S ribosomal protein S26 [Homo sapiens]	0.676624	1.132	0.703	0.634	0.523	0.689	5	55
XP_005269346.1	DLG1	disks large homolog 1 isoform X1 [Homo sapiens]	0.828203	1.205	0.719	0.802	0.941	0.865	11	19
NP_055095.2	DNAJC8	dnaJ homolog subfamily C member 8 [Homo sapiens]	1.29016	0.612	1.226	1.174	1.12	1.357	11	32
NP_002863.1	RAC2	ras-related C3 botulinum toxin substrate 2 [Homo sapiens]	0.887184	0.749	0.864	1.176	0.455	0.89	7	60
NP_004521.1	MMP2	72 kDa type IV collagenase isoform 1 preproprotein [Homo sapiens]	3.00213	0.521	3.33	7.51	2.784	1.823	12	20
NP_001354463.1	CAMK2G	calcium/calmodulin-dependent protein kinase type II subunit gamma isoform 27 [Homo sapiens]	1.58202	0.723	1.447	1.544	2.163	1.481	10	35
NP_002877.2	RAP2B	ras-related protein Rap-2b [Homo sapiens]	1.12666	0.57	1.339	1.019	0.6	1.264	7	23
NP_005549.2	LAD1	ladinin-1 [Homo sapiens]	1.15708	0.795	0.936	0.911	1.353	1.429	12	26
NP_002077.1	GRB2	growth factor receptor-bound protein 2 isoform 1 [Homo sapiens]	1.3728	0.712	1.366	1.444	1.251	1.408	11	35
NP_060297.1	SARS2	serine--tRNA ligase, mitochondrial isoform b precursor [Homo sapiens]	0.927331	1.268	0.955	1.281	1.035	0.688	9	22
NP_000415.2	KRT5	keratin, type II cytoskeletal 5 [Homo sapiens]	1.31919	0.877	1.658	1.589	1.372	0.97	10	79
XP_016866296.1	HLA-E	HLA class I histocompatibility antigen, alpha chain E isoform X1 [Homo sapiens]	0.862067	0.774	1.061	0.771	0.37	1.214	5	31
NP_006547.1	PMVK	phosphomevalonate kinase isoform 1 [Homo sapiens]	0.996128	0.86	1.031	0.874	0.813	1.151	10	28
NP_002802.2	PSMD7	26S proteasome non-ATPase regulatory subunit 7 [Homo sapiens]	0.890502	1.038	0.942	1.027	0.7	0.857	8	22
NP_057225.2	DYNC1LI1	cytoplasmic dynein 1 light intermediate chain 1 isoform 1 [Homo sapiens]	0.735485	1.017	0.767	0.627	0.56	0.813	12	22
NP_000553.1	C8A	complement component C8 alpha chain preproprotein [Homo sapiens]	1.62486	0.617	1.73	2.032	1.501	1.321	10	16
NP_003592.3	SMARCA5	SWI/SNF-related matrix-associated actin-dependent regulator of chromatin subfamily A member 5 [Homo sapiens]	1.17933	0.568	1.213	1.117	0.796	1.203	13	21
NP_006546.1	YKT6	synaptobrevin homolog YKT6 isoform 1 [Homo sapiens]	0.645232	1.355	0.655	0.666	0.482	0.721	9	30
NP_001340027.1	PRPSAP2	phosphoribosyl pyrophosphate synthase-associated protein 2 isoform 6 [Homo sapiens]	0.844728	0.955	0.841	0.865	0.61	0.926	10	23
NP_003468.2	PDHX	pyruvate dehydrogenase protein X component, mitochondrial isoform 1 precursor [Homo sapiens]	0.415883	2.536	0.312	0.74	0.433	0.315	11	39
NP_110382.3	TMX1	thioredoxin-related transmembrane protein 1 precursor [Homo sapiens]	0.77776	0.954	0.769	0.62	0.639	0.892	8	43
NP_001353173.1	GOLGA2	golgin subfamily A member 2 isoform 1 [Homo sapiens]	0.794545	1.036	0.706	0.684	0.67	1.014	10	18
NP_789839.1	PSME3	proteasome activator complex subunit 3 isoform 2 [Homo sapiens]	1.14346	0.719	1.136	0.93	0.967	1.375	7	17
NP_002258.2	KPNA3	importin subunit alpha-4 [Homo sapiens]	1.06019	0.842	1.119	1.019	0.887	1.115	7	17
NP_001129667.1	TNPO2	transportin-2 isoform 2 [Homo sapiens]	1.02227	1.014	1.048	1.044	0.972	1.064	11	25
NP_000952.1	PTGIS	prostacyclin synthase precursor [Homo sapiens]	2.55285	0.433	5.995	5.057	1.526	1.014	10	24
XP_011538672.2	ENTPD1	ectonucleoside triphosphate diphosphohydrolase 1 isoform X1 [Homo sapiens]	1.37811	0.69	1.428	1.344	1.252	1.427	10	26
XP_005252155.1	SH3GLB2	endophilin-B2 isoform X4 [Homo sapiens]	0.8301	0.784	0.721	0.621	0.723	0.957	12	30
XP_016864475.1	SUB1	activated RNA polymerase II transcriptional coactivator p15 isoform X1 [Homo sapiens]	0.795557	0.704	1.081	0.784	0.453	0.584	5	41
XP_011527207.1	ACSS2	acetyl-coenzyme A synthetase, cytoplasmic isoform X1 [Homo sapiens]	0.501977	1.166	0.47	0.422	0.253	0.744	12	36
NP_001207.2	CA9	carbonic anhydrase 9 precursor [Homo sapiens]	0.359386	2.299	0.225	0.33	0.618	0.299	8	41
NP_064555.2	NCLN	nicalin isoform 1 precursor [Homo sapiens]	0.496233	1.565	0.422	0.585	0.402	0.475	10	24
NP_036265.3	COPG2	coatomer subunit gamma-2 isoform 1 [Homo sapiens]	0.853865	0.967	0.884	0.811	0.712	0.862	11	31
XP_016882419.1	MAP1S	microtubule-associated protein 1S isoform X1 [Homo sapiens]	1.28533	0.709	1.115	1.148	1.488	1.306	11	22
NP_054891.2	PHPT1	14 kDa phosphohistidine phosphatase isoform 3 [Homo sapiens]	1.37536	1.292	0.902	1.409	4.033	1.243	7	39
NP_110416.1	HM13	minor histocompatibility antigen H13 isoform 1 [Homo sapiens]	0.699661	1.377	0.622	0.672	0.732	0.755	9	36
NP_001304986.1	CFI	complement factor I isoform 1 preproprotein [Homo sapiens]	1.15489	0.731	1.157	1.117	0.873	1.332	10	19
NP_005600.1	PYGM	glycogen phosphorylase, muscle form isoform 1 [Homo sapiens]	0.680872	1.124	0.743	0.395	0.535	1.052	12	41
NP_001009552.1	PPP2CB	serine/threonine-protein phosphatase 2A catalytic subunit beta isoform [Homo sapiens]	1.01503	0.8	0.972	0.847	0.935	1.119	10	20
NP_002504.2	NME3	nucleoside diphosphate kinase 3 precursor [Homo sapiens]	0.689868	1.152	0.728	0.636	0.531	0.734	10	26
NP_000936.1	PPP3R1	calcineurin subunit B type 1 [Homo sapiens]	1.26844	0.771	1.298	1.464	1.118	1.192	6	18
NP_002678.3	PNN	pinin [Homo sapiens]	1.63431	0.7	1.403	1.733	2.185	1.537	12	25
NP_002341.1	LYN	tyrosine-protein kinase Lyn isoform A [Homo sapiens]	0.92526	0.973	1.008	0.987	0.782	0.848	12	32
NP_005133.2	CBLIF	gastric intrinsic factor precursor [Homo sapiens]	0.275721	2.806	0.254	0.524	0.331	0.101	6	25
NP_009167.1	CHP1	calcineurin B homologous protein 1 [Homo sapiens]	0.668612	1.369	0.572	0.563	0.687	0.825	6	25
NP_000294.1	PMM2	phosphomannomutase 2 [Homo sapiens]	0.608941	1.387	0.523	0.546	0.666	0.611	11	30
NP_067075.1	RAB18	ras-related protein Rab-18 isoform 1 [Homo sapiens]	0.789313	1.165	0.727	0.777	0.715	0.883	9	26
XP_005246300.1	LANCL1	lanC-like protein 1 isoform X1 [Homo sapiens]	0.89934	0.998	0.913	1.128	0.801	0.709	8	24
NP_006712.2	ADK	adenosine kinase isoform b [Homo sapiens]	0.832366	1.019	0.812	0.77	0.754	0.862	10	27
NP_002815.3	PTMS	parathymosin isoform 2 [Homo sapiens]	2.32123	0.562	2.078	2.846	2.878	2.221	4	35
NP_059980.2	TMED9	transmembrane emp24 domain-containing protein 9 precursor [Homo sapiens]	0.521602	1.275	0.553	0.524	0.331	0.512	7	35
NP_003216.1	TFF1	trefoil factor 1 precursor [Homo sapiens]	0.609879	0.442	0.451	0.213	0.319	1.218	4	59
XP_011513776.1	BLVRA	biliverdin reductase A isoform X1 [Homo sapiens]	1.01546	1.015	1.098	1.089	0.934	0.981	9	34
NP_006100.2	PRMT5	protein arginine N-methyltransferase 5 isoform a [Homo sapiens]	0.891986	0.929	0.922	0.832	0.713	0.96	12	25
NP_000981.1	RPL27A	60S ribosomal protein L27a [Homo sapiens]	0.684186	1.24	0.715	0.806	0.521	0.619	6	52
NP_079079.1	TUBAL3	tubulin alpha chain-like 3 isoform 1 [Homo sapiens]	1.44107	1.122	1.112	2.337	2.553	1.051	5	41
NP_060654.1	ARL8B	ADP-ribosylation factor-like protein 8B [Homo sapiens]	0.868164	1.165	1.038	1.146	0.631	0.767	6	29
NP_003817.1	NAPG	gamma-soluble NSF attachment protein [Homo sapiens]	0.765631	0.969	0.776	0.64	0.617	0.832	10	25
NP_001189414.1	HSPE1-MOB4	HSPE1-MOB4 protein [Homo sapiens]	1.39723	0.678	0.864	0.84	3.334	1.495	7	54
NP_001008895.1	CUL4A	cullin-4A isoform 1 [Homo sapiens]	0.948093	0.999	0.908	0.843	0.954	1.048	12	20
NP_004121.2	GYG1	glycogenin-1 isoform 1 [Homo sapiens]	0.962323	0.993	1.15	1.263	0.645	0.875	7	25
XP_011539258.1	EPB41	protein 4.1 isoform X1 [Homo sapiens]	0.77391	0.988	0.91	0.475	0.575	1.104	11	22
NP_036345.2	MLYCD	malonyl-CoA decarboxylase, mitochondrial [Homo sapiens]	0.504791	2.163	0.454	0.713	0.572	0.383	8	13
NP_001352526.1	PRPF40A	pre-mRNA-processing factor 40 homolog A isoform 5 [Homo sapiens]	1.09428	0.76	1.157	0.993	0.868	1.196	12	26
NP_005198.1	CRKL	crk-like protein [Homo sapiens]	0.940276	0.879	1.004	0.808	0.76	1.049	10	21
NP_056284.1	NIPSNAP3A	protein NipSnap homolog 3A isoform 1 [Homo sapiens]	0.611495	1.369	0.713	0.573	0.437	0.655	7	35
XP_024309834.1	FDPS	farnesyl pyrophosphate synthase isoform X1 [Homo sapiens]	0.802938	1.043	0.762	0.746	0.642	0.953	7	26
NP_003749.2	EIF3J	eukaryotic translation initiation factor 3 subunit J isoform 1 [Homo sapiens]	0.986354	1.081	1.079	1.164	0.905	0.888	10	22
NP_005995.2	UQCRH	cytochrome b-c1 complex subunit 6, mitochondrial isoform 1 precursor [Homo sapiens]	0.498373	2.747	0.168	0.703	1.125	0.636	6	30
NP_112485.1	FAHD1	acylpyruvase FAHD1, mitochondrial isoform 2 [Homo sapiens]	0.753726	1.742	0.529	0.774	1.176	0.881	8	34
NP_009096.2	SF3A2	splicing factor 3A subunit 2 [Homo sapiens]	1.51004	0.686	0.978	1.291	2.419	1.766	8	25
XP_005262461.1	HTATSF1	HIV Tat-specific factor 1 isoform X1 [Homo sapiens]	1.45099	0.594	1.416	1.088	1.552	1.598	13	24
NP_115683.3	C9orf64	queuosine salvage protein isoform 1 [Homo sapiens]	0.72282	1.002	0.71	0.697	0.504	0.793	12	25
XP_016865579.1	CD74	HLA class II histocompatibility antigen gamma chain isoform X2 [Homo sapiens]	0.99326	0.53	0.817	0.592	0.779	1.356	6	30
NP_005491.1	SAE1	SUMO-activating enzyme subunit 1 isoform a [Homo sapiens]	1.15123	0.677	1.154	1.022	1.038	1.118	11	24
XP_005268417.1	FAM114A2	protein FAM114A2 isoform X1 [Homo sapiens]	0.812134	1.18	0.94	0.998	0.614	0.723	8	12
NP_005889.3	CAPRIN1	caprin-1 isoform 1 [Homo sapiens]	1.05217	0.959	1.059	1.094	0.882	1.213	7	23
NP_004291.1	ACP1	low molecular weight phosphotyrosine protein phosphatase isoform c [Homo sapiens]	0.784003	1.192	0.871	0.755	0.676	0.794	5	30
NP_004308.2	ASNA1	ATPase ASNA1 [Homo sapiens]	0.832055	1.062	0.894	0.764	0.746	0.828	10	32
XP_005273905.1	FKBP2	peptidyl-prolyl cis-trans isomerase FKBP2 isoform X1 [Homo sapiens]	0.722232	1.237	0.713	0.662	0.67	0.769	7	31
NP_003121.1	SRI	sorcin isoform A [Homo sapiens]	1.25266	0.598	1.471	1.126	0.937	1.19	8	34
NP_001026854.1	SRSF7	serine/arginine-rich splicing factor 7 isoform 1 [Homo sapiens]	1.06543	0.743	1.005	0.872	0.953	1.222	9	47
XP_011524280.1	LAMA3	laminin subunit alpha-3 isoform X1 [Homo sapiens]	1.6989	0.758	1.161	1.681	2.468	2.228	11	23
NP_004347.1	CD81	CD81 antigen isoform 1 [Homo sapiens]	1.36088	0.692	1.899	1.57	1.118	0.969	4	17
NP_000108.1	EMD	emerin [Homo sapiens]	1.2756	0.824	1.174	1.222	1.521	1.275	8	29
NP_068817.1	SEC24A	protein transport protein Sec24A isoform 1 [Homo sapiens]	0.716135	1.131	0.682	0.713	0.565	0.775	11	28
NP_001193769.1	TGOLN2	trans-Golgi network integral membrane protein 2 isoform 2 precursor [Homo sapiens]	1.21353	0.953	1.156	1.196	1.754	1.036	11	19
XP_005245715.1	UBAP2L	ubiquitin-associated protein 2-like isoform X1 [Homo sapiens]	1.37691	0.829	1.142	1.369	1.768	1.485	8	17
NP_075385.1	MARCKSL1	MARCKS-related protein [Homo sapiens]	1.02416	0.639	0.742	0.503	1.065	1.816	5	13
XP_006719132.1	KRAS	GTPase KRas isoform X1 [Homo sapiens]	0.897758	1.724	0.881	1.146	1.189	0.837	5	22
NP_001020262.1	ABCF1	ATP-binding cassette sub-family F member 1 isoform a [Homo sapiens]	1.02252	0.961	0.858	1.111	0.975	1.155	11	20
NP_004584.1	TRA2B	transformer-2 protein homolog beta isoform 1 [Homo sapiens]	1.13121	0.757	0.955	0.885	1.237	1.345	7	29
NP_005848.2	ZMPSTE24	CAAX prenyl protease 1 homolog [Homo sapiens]	0.85096	1.014	0.853	0.745	0.724	0.983	8	22
XP_011531289.1	EIF2AK2	interferon-induced, double-stranded RNA-activated protein kinase isoform X1 [Homo sapiens]	1.29303	0.73	1.319	1.505	1.052	1.265	9	22
NP_037377.1	VPS4A	vacuolar protein sorting-associated protein 4A [Homo sapiens]	0.835054	1.16	0.737	0.877	0.969	0.752	11	37
NP_001016.1	RPS23	40S ribosomal protein S23 [Homo sapiens]	0.62147	1.293	0.575	0.587	0.511	0.696	6	31
NP_004070.3	CTSS	cathepsin S isoform 1 preproprotein [Homo sapiens]	1.49067	0.427	1.586	1.278	0.798	1.94	9	46
NP_001287789.1	DDX46	probable ATP-dependent RNA helicase DDX46 isoform 1 [Homo sapiens]	0.997914	0.888	0.849	0.883	1.051	1.115	13	25
NP_150596.1	SEC11C	signal peptidase complex catalytic subunit SEC11C isoform 1 [Homo sapiens]	0.226878	2.236	0.167	0.409	0.128	0.153	8	41
NP_620354.1	REG3A	regenerating islet-derived protein 3-alpha precursor [Homo sapiens]	0.619552	1.902	0.416	1.181	0.379	0.931	5	31
NP_000437.3	PON1	serum paraoxonase/arylesterase 1 precursor [Homo sapiens]	1.09576	0.882	1.178	0.977	0.902	1.343	7	20
NP_037390.2	PYCARD	apoptosis-associated speck-like protein containing a CARD isoform a [Homo sapiens]	1.23299	0.667	1.355	1.126	0.781	1.594	6	27
NP_996790.3	PRKAA1	5'-AMP-activated protein kinase catalytic subunit alpha-1 isoform 2 [Homo sapiens]	0.841799	1.134	0.895	1.097	0.644	0.757	12	26
NP_004729.1	VAPB	vesicle-associated membrane protein-associated protein B/C isoform 1 [Homo sapiens]	0.993168	1.071	0.95	0.874	1.146	1.089	8	45
NP_002790.1	PSMB7	proteasome subunit beta type-7 precursor [Homo sapiens]	0.84471	1.094	0.746	0.98	0.779	0.825	6	41
NP_055706.1	PDAP1	28 kDa heat- and acid-stable phosphoprotein [Homo sapiens]	1.69585	0.768	1.269	1.463	3.421	1.695	7	33
NP_037468.1	SEC61A1	protein transport protein Sec61 subunit alpha isoform 1 [Homo sapiens]	0.610628	1.452	0.619	0.732	0.546	0.499	7	46
NP_002804.2	PSMD9	26S proteasome non-ATPase regulatory subunit 9 isoform 1 [Homo sapiens]	1.10863	1.002	1.085	1.148	1.265	1.066	7	25
XP_005250774.1	PMPCB	mitochondrial-processing peptidase subunit beta isoform X1 [Homo sapiens]	0.559725	1.692	0.5	0.604	0.519	0.593	9	27
NP_001005742.1	GBA	glucosylceramidase isoform 1 precursor [Homo sapiens]	0.741255	1.233	1.05	0.837	0.481	0.653	11	30
NP_076997.1	TMEM109	transmembrane protein 109 precursor [Homo sapiens]	0.966492	1.157	0.817	0.935	1.312	0.975	5	28
XP_016880222.1	ANKFY1	rabankyrin-5 isoform X1 [Homo sapiens]	0.834105	0.956	1.016	0.923	0.507	0.812	12	24
XP_005246217.1	HPCAL1	hippocalcin-like protein 1 isoform X1 [Homo sapiens]	0.679155	1.279	0.658	0.666	0.624	0.675	8	31
XP_016857341.1	COQ8A	atypical kinase COQ8A, mitochondrial isoform X1 [Homo sapiens]	0.355437	2.037	0.316	0.474	0.304	0.254	6	22
NP_000908.2	P4HA1	prolyl 4-hydroxylase subunit alpha-1 isoform 1 precursor [Homo sapiens]	1.17091	1.041	1.289	1.486	1.16	1.031	8	11
NP_000091.1	CSTB	cystatin-B [Homo sapiens]	0.880656	0.71	0.906	0.576	0.571	1.264	3	26
XP_016882424.1	PPP5C	serine/threonine-protein phosphatase 5 isoform X1 [Homo sapiens]	1.00637	1.008	0.963	1.027	1.052	1.003	9	30
NP_071933.2	ATG3	ubiquitin-like-conjugating enzyme ATG3 isoform 1 [Homo sapiens]	0.852997	1.196	0.865	0.985	0.692	0.916	6	27
XP_011515885.1	UBE2V2	ubiquitin-conjugating enzyme E2 variant 2 isoform X1 [Homo sapiens]	1.08008	0.872	1.038	1.009	1.086	1.127	8	49
NP_000895.2	NQO2	ribosyldihydronicotinamide dehydrogenase [quinone] isoform 1 [Homo sapiens]	0.939289	1.246	1.042	1.517	0.921	0.625	6	14
NP_001137359.1	COPS2	COP9 signalosome complex subunit 2 isoform 2 [Homo sapiens]	1.06423	0.922	1.001	0.955	1.369	0.96	11	30
NP_003113.2	SPINK1	serine protease inhibitor Kazal-type 1 precursor [Homo sapiens]	0.726903	0.591	0.513	0.363	0.433	1.484	4	35
NP_001686.1	ATP6V1C1	V-type proton ATPase subunit C 1 [Homo sapiens]	1.34203	0.918	1.498	1.376	1.602	1.209	11	29
NP_003245.1	TIMP1	metalloproteinase inhibitor 1 precursor [Homo sapiens]	2.2806	0.576	2.883	3.546	2.035	1.712	6	19
XP_024308591.1	GMPPA	mannose-1-phosphate guanyltransferase alpha isoform X1 [Homo sapiens]	0.657252	1.131	0.574	0.522	0.499	0.928	10	38
NP_821067.1	PTPA	serine/threonine-protein phosphatase 2A activator isoform b [Homo sapiens]	0.970903	1.029	0.812	0.863	1.129	1.124	11	41
NP_056229.2	RPL36	60S ribosomal protein L36 [Homo sapiens]	0.624717	1.36	0.603	0.582	0.503	0.733	7	49
XP_016881116.1	EPB41L3	band 4.1-like protein 3 isoform X14 [Homo sapiens]	2.0329	0.574	1.776	2.328	2.698	1.789	13	30
NP_031383.1	COG2	conserved oligomeric Golgi complex subunit 2 isoform 1 [Homo sapiens]	0.665897	1.168	0.607	0.574	0.56	0.784	7	15
NP_000364.1	UMPS	uridine 5'-monophosphate synthase [Homo sapiens]	0.701025	1.096	0.621	0.738	0.587	0.689	8	20
NP_954673.1	TMEM189-UBE2V1	TMEM189-UBE2V1 fusion protein [Homo sapiens]	0.970014	0.996	1.011	0.952	0.905	0.98	8	48
NP_001227.1	CBR3	carbonyl reductase [NADPH] 3 [Homo sapiens]	1.34814	0.733	1.638	1.598	1.168	1.068	7	35
NP_000150.1	GCDH	glutaryl-CoA dehydrogenase, mitochondrial isoform a precursor [Homo sapiens]	0.490428	2.289	0.341	0.514	0.733	0.506	5	31
NP_005717.3	TSFM	elongation factor Ts, mitochondrial isoform 2 precursor [Homo sapiens]	0.733981	1.598	0.717	1.087	0.577	0.756	8	17
NP_002873.1	RANBP1	ran-specific GTPase-activating protein isoform 2 [Homo sapiens]	0.99814	0.634	1.006	0.657	0.702	1.354	7	24
NP_116246.2	LACTB	serine beta-lactamase-like protein LACTB, mitochondrial isoform a precursor [Homo sapiens]	0.765006	0.937	0.834	0.754	0.492	0.794	9	20
XP_005257062.1	CYGB	cytoglobin isoform X1 [Homo sapiens]	0.946904	0.935	1.095	0.864	0.657	1.144	11	28
NP_001306164.1	RPL34	60S ribosomal protein L34 [Homo sapiens]	0.664814	1.178	0.494	0.578	0.678	0.791	7	54
XP_011527866.1	LSS	lanosterol synthase isoform X1 [Homo sapiens]	0.695483	1.277	0.664	0.637	0.556	0.884	12	18
NP_000984.1	RPL31	60S ribosomal protein L31 isoform 1 [Homo sapiens]	0.80453	1.202	0.689	0.743	0.863	0.918	10	51
NP_653164.2	RPIA	ribose-5-phosphate isomerase [Homo sapiens]	0.773594	0.86	0.651	0.615	0.578	1.03	9	24
XP_024307215.1	FTL	ferritin light chain isoform X1 [Homo sapiens]	1.6157	0.785	1.322	3.232	2.428	0.834	7	24
NP_958931.1	KLC4	kinesin light chain 4 isoform b [Homo sapiens]	1.13085	0.776	0.806	0.726	1.865	1.315	8	13
NP_002259.1	KPNA4	importin subunit alpha-3 [Homo sapiens]	0.862514	1.121	1.009	0.923	0.711	0.806	6	14
NP_002429.1	MRC1	macrophage mannose receptor 1 precursor [Homo sapiens]	0.939504	1.091	1.169	1.353	0.697	0.725	11	17
NP_004126.1	IDH3G	isocitrate dehydrogenase [NAD] subunit gamma, mitochondrial isoform a precursor [Homo sapiens]	0.510006	1.678	0.495	0.569	0.426	0.482	9	19
NP_004235.4	CD163	scavenger receptor cysteine-rich type 1 protein M130 isoform a precursor [Homo sapiens]	1.38103	0.764	1.839	2.149	0.796	1.22	11	28
XP_024304075.1	ENAH	protein enabled homolog isoform X3 [Homo sapiens]	1.72762	0.879	1.252	1.848	4.078	1.431	10	25
NP_001136120.1	SAR1A	GTP-binding protein SAR1a [Homo sapiens]	0.682145	1.174	0.698	0.635	0.495	0.79	7	33
NP_001276737.1	CRYAB	alpha-crystallin B chain isoform 1 [Homo sapiens]	1.37941	1.041	1.382	1.496	2.076	1.211	8	37
NP_005660.4	REEP5	receptor expression-enhancing protein 5 [Homo sapiens]	0.685406	1.469	0.576	0.744	0.705	0.736	7	49
NP_071413.1	GOLPH3	Golgi phosphoprotein 3 [Homo sapiens]	0.937199	0.843	0.905	0.83	0.874	0.926	8	23
NP_996896.1	ELOB	elongin-B isoform b [Homo sapiens]	0.944543	0.976	0.924	0.951	0.812	1.03	7	34
XP_005268069.1	GNPNAT1	glucosamine 6-phosphate N-acetyltransferase isoform X1 [Homo sapiens]	0.741055	1.058	0.685	0.511	0.726	0.931	6	20
NP_003016.1	SH3GL1	endophilin-A2 isoform 1 [Homo sapiens]	1.6654	0.709	1.477	1.603	2.539	1.51	12	38
NP_061980.1	MYDGF	myeloid-derived growth factor precursor [Homo sapiens]	0.642295	0.946	0.714	0.535	0.341	0.794	6	41
XP_011513778.1	TNS3	tensin-3 isoform X2 [Homo sapiens]	0.959309	1.078	1.058	0.997	0.921	0.9	8	21
NP_061326.1	NDUFA12	NADH dehydrogenase [ubiquinone] 1 alpha subcomplex subunit 12 isoform a [Homo sapiens]	0.455913	1.979	0.421	0.58	0.434	0.367	8	24
XP_016873335.1	PAK1	serine/threonine-protein kinase PAK 1 isoform X1 [Homo sapiens]	0.629751	0.98	0.567	0.418	0.481	0.852	8	22
XP_006717116.1	OSTF1	osteoclast-stimulating factor 1 isoform X1 [Homo sapiens]	1.12783	0.714	1.07	1.18	0.752	1.371	7	12
NP_001269951.1	GMPR2	GMP reductase 2 isoform 4 [Homo sapiens]	0.640554	1.341	0.47	0.598	0.547	0.941	9	31
NP_476516.1	NAA15	N-alpha-acetyltransferase 15, NatA auxiliary subunit [Homo sapiens]	0.786362	0.986	0.752	0.68	0.615	0.942	14	26
NP_001316719.1	GPX3	glutathione peroxidase 3 isoform 2 precursor [Homo sapiens]	2.16541	0.607	1.99	2.793	3.551	1.463	7	37
XP_016874257.1	OSBPL8	oxysterol-binding protein-related protein 8 isoform X4 [Homo sapiens]	0.953151	0.918	1.109	0.974	0.72	0.927	8	19
NP_001015.1	RPS21	40S ribosomal protein S21 [Homo sapiens]	0.989756	0.933	0.976	1.045	0.921	0.943	5	50
NP_000989.1	RPL37A	60S ribosomal protein L37a [Homo sapiens]	0.779134	1.005	0.808	0.79	0.781	0.578	7	35
NP_001853.2	COX5B	cytochrome c oxidase subunit 5B, mitochondrial precursor [Homo sapiens]	0.316401	2.94	0.19	0.515	0.348	0.273	5	63
NP_000433.4	PECAM1	platelet endothelial cell adhesion molecule precursor [Homo sapiens]	1.33409	0.822	1.445	1.678	1.323	1.084	11	22
XP_024307187.1	FARSA	phenylalanine--tRNA ligase alpha subunit isoform X1 [Homo sapiens]	0.675814	1.301	0.587	0.683	0.667	0.687	9	24
NP_002849.1	ABCD3	ATP-binding cassette sub-family D member 3 isoform a [Homo sapiens]	0.666343	1.076	0.586	0.435	0.487	1.139	11	25
XP_024304387.1	SCYL1	N-terminal kinase-like protein isoform X1 [Homo sapiens]	0.795987	1.011	0.793	0.669	0.651	0.936	11	17
NP_001308917.1	ENTPD5	ectonucleoside triphosphate diphosphohydrolase 5 isoform 1 precursor [Homo sapiens]	0.709637	0.858	0.57	0.356	0.565	1.346	10	22
NP_056997.1	TXNDC12	thioredoxin domain-containing protein 12 precursor [Homo sapiens]	0.813024	0.963	0.878	0.863	0.55	0.821	5	23
NP_054745.1	DCPS	m7GpppX diphosphatase isoform 2 [Homo sapiens]	0.969858	0.74	1.038	0.81	0.758	0.996	8	20
XP_006713535.1	TFG	protein TFG isoform X1 [Homo sapiens]	0.996321	0.898	0.804	0.895	1.116	1.097	7	19
NP_058642.1	F11R	junctional adhesion molecule A isoform 1 precursor [Homo sapiens]	0.705864	1.052	0.691	0.609	0.507	0.864	9	30
NP_005796.1	PSMD14	26S proteasome non-ATPase regulatory subunit 14 [Homo sapiens]	0.90773	1.053	0.811	0.809	0.938	1.056	9	36
XP_005256758.2	SERPINF2	alpha-2-antiplasmin isoform X2 [Homo sapiens]	1.34705	0.876	1.269	1.594	1.492	1.286	11	20
NP_000054.2	C2	complement C2 isoform 1 preproprotein [Homo sapiens]	1.45888	0.674	1.745	1.737	1.074	1.369	9	13
NP_000973.2	RPL21	60S ribosomal protein L21 [Homo sapiens]	0.708827	1.304	0.647	0.646	0.691	0.81	8	62
XP_006710867.2	RAP1GAP	rap1 GTPase-activating protein 1 isoform X1 [Homo sapiens]	0.325936	3.41	0.141	0.603	0.48	0.31	8	14
NP_001427.2	FBL	rRNA 2'-O-methyltransferase fibrillarin [Homo sapiens]	1.24818	0.635	1.302	1.031	1.211	1.184	9	24
NP_036277.2	DTYMK	thymidylate kinase isoform 1 [Homo sapiens]	0.738141	1.066	0.691	0.561	0.7	0.861	11	17
NP_258412.1	ITPA	inosine triphosphate pyrophosphatase isoform a [Homo sapiens]	0.919379	0.927	0.923	0.778	0.706	1.201	7	23
XP_005262745.1	SEC24B	protein transport protein Sec24B isoform X1 [Homo sapiens]	0.830537	1.12	0.665	0.711	0.986	0.949	10	18
NP_899050.1	RAB23	ras-related protein Rab-23 [Homo sapiens]	2.77747	0.463	2.202	4.777	4.14	1.761	7	16
NP_002515.1	NRAS	GTPase NRas [Homo sapiens]	0.675842	1.014	0.56	0.504	0.546	0.929	5	21
XP_006711236.1	BROX	BRO1 domain-containing protein BROX isoform X3 [Homo sapiens]	1.06104	0.775	0.965	0.941	1.014	1.13	7	19
NP_000867.2	IGF2R	cation-independent mannose-6-phosphate receptor precursor [Homo sapiens]	1.14049	0.918	1.179	1.337	1.017	1.104	10	16
NP_006294.2	AIMP2	aminoacyl tRNA synthase complex-interacting multifunctional protein 2 isoform a [Homo sapiens]	0.75601	1.128	0.699	0.689	0.668	0.866	7	23
XP_024305248.1	CRIP2	cysteine-rich protein 2 isoform X1 [Homo sapiens]	1.80616	0.491	2.306	1.54	1.415	1.881	4	24
XP_016871749.1	ARL3	ADP-ribosylation factor-like protein 3 isoform X1 [Homo sapiens]	1.08326	0.758	1.066	0.982	0.911	1.187	7	18
NP_057132.2	ISOC1	isochorismatase domain-containing protein 1 [Homo sapiens]	0.662247	1.177	0.535	0.552	0.69	0.735	6	26
NP_001302460.1	RPL26	60S ribosomal protein L26 [Homo sapiens]	0.648293	1.27	0.575	0.68	0.588	0.632	10	58
NP_005056.3	SEL1L	protein sel-1 homolog 1 isoform 1 precursor [Homo sapiens]	1.16397	0.891	1.187	1.283	1.097	1.14	8	13
NP_005594.2	ATP8B1	phospholipid-transporting ATPase IC [Homo sapiens]	0.652977	0.901	0.492	0.469	0.405	1.145	9	20
XP_005253223.1	ARFGAP2	ADP-ribosylation factor GTPase-activating protein 2 isoform X1 [Homo sapiens]	0.741676	1.117	0.558	0.71	0.701	0.901	12	18
XP_006719365.1	TNS2	tensin-2 isoform X1 [Homo sapiens]	0.974288	1.068	1.05	1.276	0.982	0.713	9	19
NP_060810.2	CPPED1	serine/threonine-protein phosphatase CPPED1 isoform a [Homo sapiens]	1.25819	0.986	1.297	1.814	1.112	1.188	8	21
XP_011514713.1	PRSS1	trypsin-1 isoform X1 [Homo sapiens]	1.40394	1.069	1.282	1.657	2.05	1.339	3	80
XP_016857363.1	PTGFRN	prostaglandin F2 receptor negative regulator isoform X1 [Homo sapiens]	1.52688	0.561	1.675	1.62	1.236	1.389	12	17
NP_057626.2	STK26	serine/threonine-protein kinase 26 isoform 1 [Homo sapiens]	0.729325	1.312	0.505	0.751	0.774	0.923	10	27
NP_008826.1	HNMT	histamine N-methyltransferase isoform 1 [Homo sapiens]	0.925954	0.812	0.859	0.926	0.683	1.017	9	34
NP_006828.2	COPS5	COP9 signalosome complex subunit 5 [Homo sapiens]	0.700704	1.336	0.84	0.716	0.547	0.685	8	20
NP_001188408.1	CORO7-PAM16	CORO7-PAM16 protein [Homo sapiens]	1.1091	0.826	1.096	1.169	0.874	1.237	10	22
NP_076424.1	DDRGK1	DDRGK domain-containing protein 1 [Homo sapiens]	1.15471	1.155	0.755	0.987	2.966	1.075	6	28
NP_001747.3	SERPINA6	corticosteroid-binding globulin precursor [Homo sapiens]	1.19353	0.71	1.229	1.028	1	1.362	9	22
NP_055969.1	MESD	LRP chaperone MESD precursor [Homo sapiens]	0.746532	1.112	0.69	0.79	0.538	0.88	8	41
NP_060357.1	CZIB	UPF0587 protein C1orf123 isoform 1 [Homo sapiens]	1.08161	0.8	1.04	0.917	1.117	1.114	7	27
XP_005271584.1	THYN1	thymocyte nuclear protein 1 isoform X1 [Homo sapiens]	1.17436	0.636	1	0.87	1.192	1.369	11	25
NP_003721.2	RNASET2	ribonuclease T2 precursor [Homo sapiens]	0.789367	0.881	1.08	0.673	0.338	1.101	7	26
NP_000838.3	GSTA3	glutathione S-transferase A3 isoform 1 [Homo sapiens]	0.247811	6.354	0.01	0.334	0.282	0.166	6	58
NP_775882.2	FAM98B	protein FAM98B [Homo sapiens]	0.88518	0.785	0.832	0.72	0.743	0.959	8	14
XP_011526494.1	SLC5A5	sodium/iodide cotransporter isoform X1 [Homo sapiens]	0.411776	1.532	0.35	0.265	0.28	0.699	8	23
NP_002785.1	PSMB2	proteasome subunit beta type-2 isoform 1 [Homo sapiens]	0.890668	0.827	0.925	0.924	0.528	1.027	7	27
NP_078969.3	ECHDC3	enoyl-CoA hydratase domain-containing protein 3, mitochondrial precursor [Homo sapiens]	0.486861	2.163	0.567	0.754	0.551	0.251	7	18
XP_011523401.1	FKBP10	peptidyl-prolyl cis-trans isomerase FKBP10 isoform X1 [Homo sapiens]	3.8755	0.378	4.974	6.255	5.69	1.863	8	25
NP_078932.2	COLGALT1	procollagen galactosyltransferase 1 precursor [Homo sapiens]	1.35675	0.937	1.458	1.673	1.483	1.192	11	24
NP_004273.1	BAG2	BAG family molecular chaperone regulator 2 [Homo sapiens]	3.08675	0.453	2.953	5.212	6.357	1.3	9	28
NP_004036.1	ATOX1	copper transport protein ATOX1 [Homo sapiens]	1.03373	0.995	1.103	1.193	0.925	0.962	5	29
NP_981944.1	STMN1	stathmin isoform a [Homo sapiens]	1.63918	0.575	1.47	1.869	1.688	1.466	8	53
NP_060206.2	THUMPD1	THUMP domain-containing protein 1 [Homo sapiens]	0.934936	0.697	1.009	0.793	0.649	0.959	9	18
NP_001310548.1	UNC45A	protein unc-45 homolog A isoform 2 [Homo sapiens]	1.0598	0.937	1.284	1.038	0.936	1.004	10	20
NP_003155.2	STX5	syntaxin-5 isoform 1 [Homo sapiens]	0.707761	1.035	0.779	0.58	0.525	0.775	6	12
NP_002652.2	PLCG2	1-phosphatidylinositol 4,5-bisphosphate phosphodiesterase gamma-2 [Homo sapiens]	0.696167	1.057	0.926	0.969	0.383	0.503	10	18
NP_001350475.1	PGLYRP2	N-acetylmuramoyl-L-alanine amidase isoform 2 precursor [Homo sapiens]	1.24713	0.784	1.7	1.297	1.057	1.015	6	22
NP_001001975.1	ATP5F1D	ATP synthase subunit delta, mitochondrial precursor [Homo sapiens]	0.312645	2.83	0.144	0.482	0.476	0.257	4	37
NP_067027.1	ENOPH1	enolase-phosphatase E1 isoform 1 [Homo sapiens]	0.982256	1.13	0.814	0.962	1.262	1.046	6	18
NP_055217.2	UQCRQ	cytochrome b-c1 complex subunit 8 [Homo sapiens]	0.458128	2.528	0.288	0.53	0.714	0.469	7	34
NP_037391.2	TAGLN3	transgelin-3 [Homo sapiens]	0.635703	1.654	0.164	100	3.395	0.776	3	60
XP_011514829.1	BPGM	bisphosphoglycerate mutase isoform X1 [Homo sapiens]	1.02163	1.261	1.267	0.841	1.035	1.273	10	15
NP_001339621.1	SLC39A11	zinc transporter ZIP11 isoform 1 [Homo sapiens]	1.07249	0.742	0.894	0.932	1.196	1.056	6	14
XP_016858330.1	VAMP3	vesicle-associated membrane protein 3 isoform X1 [Homo sapiens]	1.08449	0.92	0.886	1.033	1.442	1.045	4	16
XP_011509100.1	FHL2	four and a half LIM domains protein 2 isoform X1 [Homo sapiens]	1.70446	0.509	1.341	1.471	1.99	1.864	9	22
XP_005245422.1	CGN	cingulin isoform X1 [Homo sapiens]	0.866645	1.082	0.706	0.594	0.92	1.369	12	16
NP_002584.2	PCOLCE	procollagen C-endopeptidase enhancer 1 precursor [Homo sapiens]	2.06726	0.733	2.38	3.505	1.835	1.806	9	13
NP_001308427.1	2020-09-10	septin-10 isoform 4 [Homo sapiens]	0.847571	1.011	1.248	0.761	0.858	0.541	7	16
NP_037366.1	EIF3K	eukaryotic translation initiation factor 3 subunit K isoform 1 [Homo sapiens]	0.954071	1.026	0.803	0.869	1.134	1.022	6	20
XP_005247145.1	PDCD10	programmed cell death protein 10 isoform X1 [Homo sapiens]	0.863839	0.98	0.872	0.88	0.64	0.961	9	25
NP_006279.2	THY1	thy-1 membrane glycoprotein preproprotein [Homo sapiens]	1.74949	0.545	2.092	1.901	1.345	1.668	3	27
NP_112576.1	SH3BGRL3	SH3 domain-binding glutamic acid-rich-like protein 3 [Homo sapiens]	1.5303	0.73	1.079	1.341	1.848	2.292	5	59
NP_003925.1	FUBP3	far upstream element-binding protein 3 [Homo sapiens]	0.941019	0.859	0.85	0.793	0.906	1.037	12	33
NP_001289856.1	PRG2	bone marrow proteoglycan isoform 1 preproprotein [Homo sapiens]	1.24494	1.506	1.055	1.901	1.899	1.182	8	27
NP_036463.1	MSRA	mitochondrial peptide methionine sulfoxide reductase isoform a precursor [Homo sapiens]	0.764516	1.486	0.668	0.867	0.817	0.82	7	18
XP_011544158.2	NDUFAB1	acyl carrier protein, mitochondrial isoform X1 [Homo sapiens]	0.395324	2.302	0.363	0.468	0.369	0.354	3	38
NP_005267.2	GPD1	glycerol-3-phosphate dehydrogenase [NAD(+)], cytoplasmic isoform 1 [Homo sapiens]	1.13713	1.015	1.874	1.513	0.619	1.099	9	17
NP_004991.1	NDUFA5	NADH dehydrogenase [ubiquinone] 1 alpha subcomplex subunit 5 isoform 1 [Homo sapiens]	0.524978	1.957	0.518	0.958	0.523	0.301	4	26
NP_060707.2	CCAR1	cell division cycle and apoptosis regulator protein 1 isoform a [Homo sapiens]	1.15427	0.758	1.139	1.252	0.969	1.122	12	27
NP_078939.3	NPEPL1	probable aminopeptidase NPEPL1 isoform 1 [Homo sapiens]	1.06319	0.963	1.039	1.022	0.99	1.244	7	13
NP_002755.1	PRPS1	ribose-phosphate pyrophosphokinase 1 isoform 1 [Homo sapiens]	0.826352	1.152	0.832	0.763	0.907	0.771	11	31
XP_011526206.1	DAZAP1	DAZ-associated protein 1 isoform X1 [Homo sapiens]	0.928503	0.951	0.895	0.918	0.813	0.983	4	14
NP_006824.2	COPS6	COP9 signalosome complex subunit 6 [Homo sapiens]	0.733447	1.139	0.898	0.623	0.509	0.851	8	22
NP_001598.1	ACAA1	3-ketoacyl-CoA thiolase, peroxisomal isoform a [Homo sapiens]	0.816806	1.271	0.894	0.816	0.68	0.932	5	17
NP_003681.1	PRKRA	interferon-inducible double-stranded RNA-dependent protein kinase activator A isoform 1 [Homo sapiens]	1.07762	0.998	1.069	1.267	1.144	0.936	7	15
XP_011529161.1	APOOL	MICOS complex subunit MIC27 isoform X2 [Homo sapiens]	0.601028	1.81	0.626	0.853	0.552	0.482	10	26
NP_085056.2	CYB5B	cytochrome b5 type B [Homo sapiens]	0.87365	1.023	1.573	0.835	0.456	0.869	5	15
NP_004992.2	NDUFA7	NADH dehydrogenase [ubiquinone] 1 alpha subcomplex subunit 7 [Homo sapiens]	0.453045	2.189	0.349	0.528	0.5	0.453	7	35
XP_011542487.1	LBR	lamin-B receptor isoform X1 [Homo sapiens]	1.35203	0.72	1.301	1.458	1.283	1.339	10	25
NP_006829.1	METAP2	methionine aminopeptidase 2 isoform 1 [Homo sapiens]	1.86625	0.684	1.671	1.529	3.276	1.853	7	15
NP_003125.3	SRP14	signal recognition particle 14 kDa protein isoform 1 [Homo sapiens]	0.976238	0.831	1.041	0.916	0.732	1.056	6	34
NP_055127.2	VSIG2	V-set and immunoglobulin domain-containing protein 2 isoform 1 precursor [Homo sapiens]	0.407734	1.007	0.282	0.185	0.231	0.94	6	22
NP_002601.1	PDK1	[Pyruvate dehydrogenase (acetyl-transferring)] kinase isozyme 1, mitochondrial isoform 2 precursor [Homo sapiens]	0.436184	2.008	0.44	0.588	0.362	0.338	8	18
NP_002487.1	NDUFS8	NADH dehydrogenase [ubiquinone] iron-sulfur protein 8, mitochondrial precursor [Homo sapiens]	0.555927	1.945	0.471	0.755	0.611	0.475	7	32
NP_001138500.2	PALM3	paralemmin-3 isoform 1 [Homo sapiens]	0.399263	1.93	0.234	0.464	0.413	0.436	8	9
NP_001691.1	AZU1	azurocidin preproprotein [Homo sapiens]	1.94527	0.812	4.566	4.771	1.017	1.019	5	23
NP_002014.2	FMOD	fibromodulin precursor [Homo sapiens]	2.56102	0.472	3.078	5.745	2.394	1.225	6	23
NP_055199.1	ACAD8	isobutyryl-CoA dehydrogenase, mitochondrial [Homo sapiens]	0.532441	1.613	0.592	0.615	0.441	0.43	8	18
NP_004868.1	GMFG	glia maturation factor gamma isoform 1 [Homo sapiens]	1.16469	0.823	1.212	1.849	0.7	1.124	7	27
NP_055428.1	FAF2	FAS-associated factor 2 [Homo sapiens]	0.932671	1.111	0.918	0.94	0.906	1.003	7	11
NP_937859.1	SNRPB	small nuclear ribonucleoprotein-associated proteins B and B' isoform B' [Homo sapiens]	0.936989	0.843	0.815	0.837	0.849	1.052	8	35
NP_000345.2	SERPINA7	thyroxine-binding globulin precursor [Homo sapiens]	1.16553	0.934	1.16	1.138	1.092	1.39	9	29
NP_057111.1	LACTB2	endoribonuclease LACTB2 [Homo sapiens]	1.18718	1.12	1.238	1.335	1.222	1.307	9	16
NP_001138986.1	SCRN1	secernin-1 isoform b [Homo sapiens]	1.36459	0.848	1.215	1.771	1.915	0.973	8	22
NP_001014446.1	OCIAD2	OCIA domain-containing protein 2 isoform 1 [Homo sapiens]	0.619823	1.086	0.476	0.344	0.463	1.312	7	32
NP_002792.1	PSMB10	proteasome subunit beta type-10 precursor [Homo sapiens]	1.27297	0.492	1.157	1.378	0.535	1.928	4	26
XP_024309466.1	RPL29	60S ribosomal protein L29 isoform X1 [Homo sapiens]	0.884448	1.31	0.498	0.658	2.158	1.004	6	49
XP_005268896.1	ITGA7	integrin alpha-7 isoform X1 [Homo sapiens]	1.73266	0.881	1.703	2.33	3.261	1.064	10	19
NP_004937.1	DOCK2	dedicator of cytokinesis protein 2 [Homo sapiens]	1.0127	0.727	1.25	1.017	0.721	0.845	10	16
NP_078849.1	ARMT1	protein-glutamate O-methyltransferase isoform a [Homo sapiens]	0.689206	1.161	0.724	0.632	0.499	0.79	8	21
NP_899199.2	ASNS	asparagine synthetase [glutamine-hydrolyzing] isoform a [Homo sapiens]	0.45092	2.205	0.482	0.576	0.406	0.365	11	23
NP_001014809.1	CRMP1	dihydropyrimidinase-related protein 1 isoform 1 [Homo sapiens]	1.34119	0.533	1.365	1.145	0.859	1.721	7	35
XP_005253361.1	FGD4	FYVE, RhoGEF and PH domain-containing protein 4 isoform X1 [Homo sapiens]	0.399194	2.384	0.293	0.426	0.432	0.449	11	23
NP_001171908.1	NDUFS5	NADH dehydrogenase [ubiquinone] iron-sulfur protein 5 [Homo sapiens]	0.473944	1.849	0.403	0.556	0.465	0.424	6	29
NP_067038.1	RPRD1B	regulation of nuclear pre-mRNA domain-containing protein 1B [Homo sapiens]	0.934164	0.761	1.049	0.672	0.678	1.134	5	18
NP_001120662.1	CSK	tyrosine-protein kinase CSK [Homo sapiens]	1.09244	0.707	1.002	1.018	0.849	1.269	10	27
NP_778235.1	HIST2H2AB	histone H2A type 2-B [Homo sapiens]	1.34163	0.617	1.031	1.071	1.558	1.561	8	124
XP_011537005.1	STAT6	signal transducer and activator of transcription 6 isoform X1 [Homo sapiens]	0.967773	0.835	0.831	0.8	0.902	1.183	10	17
XP_011512318.2	RAI14	ankycorbin isoform X1 [Homo sapiens]	1.62951	0.707	1.428	1.87	2.339	1.298	8	11
NP_705618.1	NUP155	nuclear pore complex protein Nup155 isoform 1 [Homo sapiens]	0.827567	1.029	0.876	0.839	0.644	0.843	8	15
NP_006747.1	TCEA1	transcription elongation factor A protein 1 isoform 1 [Homo sapiens]	1.14792	0.757	0.945	0.784	1.46	1.394	8	29
NP_653237.1	CHCHD4	mitochondrial intermembrane space import and assembly protein 40 isoform 2 [Homo sapiens]	0.439687	2.536	0.296	0.581	0.503	0.481	5	16
NP_060095.2	ITLN1	intelectin-1 precursor [Homo sapiens]	0.641546	3.565	0.109	0.298	3.047	3.894	8	20
XP_024307564.1	TECR	very-long-chain enoyl-CoA reductase isoform X8 [Homo sapiens]	0.836692	1.052	0.815	0.758	0.81	0.864	12	35
NP_004049.3	CAPS	calcyphosin isoform a [Homo sapiens]	0.587664	1.047	0.414	0.298	0.573	1.04	7	16
XP_005247338.1	ABI3BP	target of Nesh-SH3 isoform X1 [Homo sapiens]	1.97617	0.413	2.337	1.833	1.722	1.69	10	28
[truncated: 2,848 more rows]

## Sheet: Intestinal subtype
Table S3: List of proteins identified in this study
Accession	Gene symbol	Protein name	Fold change (Tumor/Normal)	Abundance Ratio: (126) / (129N)	Abundance Ratio: (127N) / (129C)	Abundance Ratio: (127C) / (130N)	Abundance Ratio: (128N) / (130C)	Abundance Ratio: (128C) / (131)	# Peptides	# PSMs		Sample Identifier	Tumor	Adjacent norrmal
XP_005251037.1	PLEC	plectin isoform X5 [Homo sapiens]	0.872896	1.383	0.679	1.188	0.566	0.801	410	1274		Patient 1	126	129N
XP_005251033.1	PLEC	plectin isoform X3 [Homo sapiens]	1.13554	1.334	0.662	1.118	1.481	1.291	411	1273		Patient 2	127N	129C
XP_005251039.1	PLEC	plectin isoform X8 [Homo sapiens]	1.01911	2.035	0.522	1.094	1.045	0.905	409	1273		Patient 3	127C	130N
XP_011515432.1	PLEC	plectin isoform X2 [Homo sapiens]	1.03671	1.13	1.118	1.065	0.961	0.928	407	1266		Patient 4	128N	130C
XP_016873759.1	AHNAK	neuroblast differentiation-associated protein AHNAK isoform X1 [Homo sapiens]	1.01988	1.306	1.002	0.983	0.885	0.97	262	1363		Patient 5	128C	131
NP_002465.1	MYH11	myosin-11 isoform SM1A [Homo sapiens]	1.19204	0.837	0.38	1.021	2.675	2.772	184	1646
NP_074035.1	MYH11	myosin-11 isoform SM2A [Homo sapiens]	1.17239	1.123	0.411	1.012	1.686	2.812	181	1646
NP_001035202.1	MYH11	myosin-11 isoform SM2B [Homo sapiens]	1.12751	0.178	0.094	1.291	19.288	4.402	180	1631
XP_016884292.1	MYH9	myosin-9 isoform X1 [Homo sapiens]	1.27166	2.177	0.851	1.212	1.177	1.259	181	1544
NP_001104026.1	FLNA	filamin-A isoform 2 [Homo sapiens]	1.38508	1.5	0.483	1.182	2.671	2.229	176	1425
XP_006717311.1	SPTAN1	spectrin alpha chain, non-erythrocytic 1 isoform X5 [Homo sapiens]	0.893906	0.734	1.099	0.877	0.916	0.882	190	670
XP_006717316.1	SPTAN1	spectrin alpha chain, non-erythrocytic 1 isoform X11 [Homo sapiens]	1.09389	1.097	1.075	0.974	1.195	1.14	188	665
NP_001291288.1	MUC5AC	mucin-5AC precursor [Homo sapiens]	0.535187	0.529	0.353	0.891	0.314	0.84	163	963
NP_006280.3	TLN1	talin-1 [Homo sapiens]	1.28439	1.221	0.912	1.125	1.858	1.503	158	663
NP_004360.2	COL6A3	collagen alpha-3(VI) chain isoform 1 precursor [Homo sapiens]	1.22518	2.011	0.427	1.099	1.864	1.569	173	984
XP_005264575.1	SPTBN1	spectrin beta chain, non-erythrocytic 1 isoform X2 [Homo sapiens]	0.923171	0.761	1.202	0.871	0.942	0.894	174	618
NP_001448.2	FLNB	filamin-B isoform 2 [Homo sapiens]	1.2354	1.592	4.385	1.097	0.424	0.886	153	660
NP_001157789.1	FLNB	filamin-B isoform 1 [Homo sapiens]	1.03586	1.001	1.513	1.045	0.792	0.951	153	661
XP_005246122.1	COL6A3	collagen alpha-3(VI) chain isoform X3 [Homo sapiens]	1.13436	1.538	0.24	1.004	2.771	1.829	169	975
NP_001367.2	DYNC1H1	cytoplasmic dynein 1 heavy chain 1 [Homo sapiens]	0.965146	0.906	1.082	0.994	0.893	0.963	229	606
NP_842565.2	SPTBN1	spectrin beta chain, non-erythrocytic 1 isoform 2 [Homo sapiens]	1.01592	0.901	1.046	0.984	0.916	1.272	159	559
XP_016856611.1	HSPG2	basement membrane-specific heparan sulfate proteoglycan core protein isoform X4 [Homo sapiens]	1.14798	1.121	0.78	1.027	1.56	1.421	166	528
NP_000375.2	APOB	apolipoprotein B-100 precursor [Homo sapiens]	1.09866	1.309	1.453	1.165	0.904	0.799	173	488
NP_000468.1	ALB	serum albumin preproprotein [Homo sapiens]	1.05817	1.968	0.644	1.404	0.853	0.875	93	2868
NP_000055.2	C3	complement C3 preproprotein [Homo sapiens]	1.01495	1.684	0.689	1.202	0.892	0.867	115	640
NP_001449.3	FLNC	filamin-C isoform a [Homo sapiens]	1.32999	1.158	0.538	1.064	2.539	2.471	139	513
XP_011525622.1	MYH14	myosin-14 isoform X1 [Homo sapiens]	0.878667	0.799	0.48	1.093	0.904	1.379	138	433
NP_001352542.1	RRBP1	ribosome-binding protein 1 isoform 1 [Homo sapiens]	0.928812	0.988	1.055	0.952	0.985	0.708	111	524
NP_002017.1	FN1	fibronectin isoform 3 preproprotein [Homo sapiens]	2.06493	2.108	4.901	1.349	2.161	1.249	109	599
NP_054706.1	VCL	vinculin isoform meta-VCL [Homo sapiens]	1.19522	1.238	0.531	1.154	2.087	1.539	105	570
XP_011522182.1	MYH10	myosin-10 isoform X3 [Homo sapiens]	1.8198	3.374	1.801	1.765	1.575	1.18	118	503
XP_005257069.1	CLTC	clathrin heavy chain 1 isoform X1 [Homo sapiens]	0.954618	0.857	1.173	0.94	0.964	0.87	96	420
NP_001243211.1	KRT8	keratin, type II cytoskeletal 8 isoform 1 [Homo sapiens]	0.799295	0.575	0.679	0.86	0.764	1.272	79	913
XP_011533736.1	COL12A1	collagen alpha-1(XII) chain isoform X1 [Homo sapiens]	1.81031	5.55	0.889	1.598	2.002	1.229	125	319
NP_008835.5	PRKDC	DNA-dependent protein kinase catalytic subunit isoform 1 [Homo sapiens]	1.21244	0.99	1.691	1.144	1.224	1.119	162	378
NP_004406.2	DSP	desmoplakin isoform I [Homo sapiens]	0.949246	0.595	1.189	0.952	1.372	0.834	163	385
NP_004915.2	ACTN4	alpha-actinin-4 isoform 1 [Homo sapiens]	1.20189	1.042	1.378	1.032	1.433	1.18	76	625
NP_001036041.1	RRBP1	ribosome-binding protein 1 isoform 2 [Homo sapiens]	0.96616	0.944	1.08	0.898	1.372	0.671	76	393
XP_006717563.1	VIM	vimentin isoform X1 [Homo sapiens]	1.33353	2.241	0.832	1.235	1.383	1.324	73	808
XP_006723469.1	ACTN4	alpha-actinin-4 isoform X1 [Homo sapiens]	1.00342	0.62	2.936	0.947	0.957	0.618	76	610
NP_001092.1	ACTB	actin, cytoplasmic 1 [Homo sapiens]	1.05698	1.143	0.761	1.042	1.074	1.357	45	1512
NP_000129.3	FBN1	fibrillin-1 preproprotein [Homo sapiens]	1.06039	1.388	0.33	1.535	1.506	1.267	94	368
NP_733821.1	LMNA	lamin isoform A [Homo sapiens]	1.13295	1.653	0.675	1.158	1.277	1.131	84	532
NP_001123477.1	ACTN1	alpha-actinin-1 isoform c [Homo sapiens]	1.42933	1.352	0.607	1.206	2.965	2.034	64	582
NP_001093.1	ACTN1	alpha-actinin-1 isoform b [Homo sapiens]	1.09014	1.006	0.784	1.047	2.236	0.834	64	571
NP_001918.3	DES	desmin [Homo sapiens]	1.15826	0.654	0.399	0.95	2.193	3.828	66	589
XP_005252029.1	TNC	tenascin isoform X5 [Homo sapiens]	1.28099	1.851	0.821	1.334	1.233	1.379	84	302
XP_011543356.1	NUMA1	nuclear mitotic apparatus protein 1 isoform X1 [Homo sapiens]	1.08305	1.001	1.229	0.931	1.206	1.078	108	233
XP_016870167.1	TNC	tenascin isoform X1 [Homo sapiens]	1.75389	3.78	0.714	1.301	2.245	2.104	84	302
NP_001305963.1	DSP	desmoplakin isoform Ia [Homo sapiens]	0.775902	0.329	1.835	1.233	0.694	0.545	123	301
NP_001269554.1	LMNA	lamin isoform C [Homo sapiens]	1.13246	1.379	0.694	1.158	0.99	1.696	81	513
NP_003861.1	IQGAP1	ras GTPase-activating-like protein IQGAP1 [Homo sapiens]	0.99791	1.081	0.913	1.066	0.881	1.067	83	336
NP_001604.1	ACTA2	actin, aortic smooth muscle [Homo sapiens]	0.914095	0.943	0.542	1.022	0.985	1.244	41	1422
NP_001334352.1	A2M	alpha-2-macroglobulin isoform a precursor [Homo sapiens]	0.931925	1.35	0.685	1.245	0.828	0.736	66	401
NP_003881.2	FCGBP	IgGFc-binding protein precursor [Homo sapiens]	0.64269	0.79	0.407	1.335	0.281	0.909	82	296
NP_003290.1	HSP90B1	endoplasmin precursor [Homo sapiens]	0.776963	0.813	0.846	0.785	0.639	0.82	61	603
NP_001341632.1	TF	serotransferrin isoform 2 [Homo sapiens]	1.13227	2.138	0.791	1.433	0.889	0.864	61	797
XP_024302189.1	HSP90AB1	heat shock protein HSP 90-beta isoform X1 [Homo sapiens]	1.36239	0.958	2.994	1.091	1.392	1.078	58	473
NP_001054.2	TF	serotransferrin isoform 1 precursor [Homo sapiens]	1.16648	1.906	0.808	1.382	1.069	0.948	62	797
NP_009057.1	VCP	transitional endoplasmic reticulum ATPase isoform 1 [Homo sapiens]	1.02007	0.961	1.144	0.986	1.019	1	64	311
XP_006720633.1	PKM	pyruvate kinase PKM isoform X1 [Homo sapiens]	1.38964	1.111	0.932	4.037	0.996	1.245	48	632
XP_005252032.1	TNC	tenascin isoform X16 [Homo sapiens]	1.90155	1.198	0.365	1.367	8.31	4.995	68	264
NP_954657.1	KRT18	keratin, type I cytoskeletal 18 [Homo sapiens]	0.782948	0.536	0.659	0.887	0.722	1.301	59	490
NP_005338.1	HSPA5	endoplasmic reticulum chaperone BiP precursor [Homo sapiens]	0.764411	0.756	0.894	0.857	0.66	0.682	52	495
NP_001091.1	ACTA1	actin, alpha skeletal muscle [Homo sapiens]	1.13448	1.05	0.508	1.095	1.672	1.929	41	1309
NP_004902.1	PDIA4	protein disulfide-isomerase A4 precursor [Homo sapiens]	0.72693	0.778	0.734	0.766	0.626	0.741	52	366
NP_002267.2	KRT19	keratin, type I cytoskeletal 19 [Homo sapiens]	0.889493	0.661	0.791	0.925	0.863	1.333	58	509
XP_005247428.1	GOLGB1	golgin subfamily B member 1 isoform X1 [Homo sapiens]	0.907549	0.869	1.051	0.882	0.926	0.823	98	148
NP_001017963.2	HSP90AA1	heat shock protein HSP 90-alpha isoform 1 [Homo sapiens]	1.15751	0.899	1.797	1.187	1.004	1.078	50	446
XP_006716714.1	COL14A1	collagen alpha-1(XIV) chain isoform X1 [Homo sapiens]	1.0848	3.592	0.399	1.002	1.148	0.91	65	295
XP_006716248.1	PDIA4	protein disulfide-isomerase A4 isoform X1 [Homo sapiens]	0.723416	1.125	0.527	0.698	0.63	0.762	51	349
XP_011541100.1	HSPA8	heat shock cognate 71 kDa protein isoform X1 [Homo sapiens]	1.07468	0.948	1.456	1.08	0.91	1.057	48	470
NP_001193725.1	PKM	pyruvate kinase PKM isoform c [Homo sapiens]	1.38158	1.493	0.504	2.078	1.631	1.972	46	576
NP_005336.3	HSPA1A	heat shock 70 kDa protein 1A [Homo sapiens]	0.946785	0.861	0.91	0.954	0.998	1.019	49	328
NP_004125.3	HSPA9	stress-70 protein, mitochondrial precursor [Homo sapiens]	0.856761	0.658	1.343	0.868	0.927	0.649	53	304
NP_000692.2	ATP1A1	sodium/potassium-transporting ATPase subunit alpha-1 isoform a [Homo sapiens]	0.837666	0.747	1.073	0.822	0.793	0.789	54	248
NP_006624.2	IQGAP2	ras GTPase-activating-like protein IQGAP2 isoform 1 [Homo sapiens]	0.533662	0.48	0.576	0.565	0.495	0.559	71	220
NP_006816.2	CKAP4	cytoskeleton-associated protein 4 [Homo sapiens]	0.930456	1.508	0.832	0.909	0.8	0.766	54	248
NP_001677.2	ATP5F1B	ATP synthase subunit beta, mitochondrial precursor [Homo sapiens]	0.634068	0.524	0.919	0.656	0.663	0.489	34	328
NP_004095.4	FASN	fatty acid synthase [Homo sapiens]	1.01061	0.774	1.44	1.008	1.076	0.871	81	183
XP_005269750.1	MYOF	myoferlin isoform X1 [Homo sapiens]	1.23367	1.836	0.704	1.292	1.256	1.363	87	184
NP_002284.3	LAMC1	laminin subunit gamma-1 precursor [Homo sapiens]	1.33294	1.03	1.381	0.973	1.868	1.626	68	236
XP_006710598.1	MACF1	microtubule-actin cross-linking factor 1 isoform X16 [Homo sapiens]	1.07863	1.077	1.193	1.032	1.136	0.968	98	141
NP_001002029.3	C4B	complement C4-B preproprotein [Homo sapiens]	1.01625	1.48	0.707	1.151	0.961	0.935	73	285
NP_001839.2	COL6A1	collagen alpha-1(VI) chain precursor [Homo sapiens]	1.18742	1.815	0.446	1.097	1.716	1.55	55	299
NP_001338929.1	LOC110384692	complement C4A (Rodgers blood group)-like preproprotein [Homo sapiens]	0.931437	1.308	0.581	1.089	1.039	0.816	73	287
XP_016869381.1	EPPK1	epiplakin isoform X3 [Homo sapiens]	0.948949	0.826	0.704	1.346	0.898	1.094	82	166
XP_005266431.1	LCP1	plastin-2 isoform X1 [Homo sapiens]	0.981017	1.091	0.685	0.98	0.81	1.53	46	222
NP_001146.2	ANXA6	annexin A6 isoform 1 [Homo sapiens]	1.40163	1.527	0.429	1.112	3.881	1.91	61	306
NP_149129.2	CALD1	caldesmon isoform 1 [Homo sapiens]	1.61933	2.14	0.564	1.322	2.929	2.379	60	303
NP_005304.3	PDIA3	protein disulfide-isomerase A3 precursor [Homo sapiens]	0.865678	0.839	1.147	0.915	0.723	0.764	41	391
NP_001020029.1	SPTB	spectrin beta chain, erythrocytic isoform a [Homo sapiens]	0.918683	1.069	0.95	1.047	0.78	0.789	90	156
NP_002334.2	LTF	lactotransferrin isoform 1 preproprotein [Homo sapiens]	1.06649	0.968	0.676	0.934	0.947	2.385	55	270
NP_001350043.1	ANXA6	annexin A6 isoform 3 [Homo sapiens]	1.07103	1.467	0.628	0.973	1.13	1.391	61	305
XP_006720201.1	KTN1	kinectin isoform X1 [Homo sapiens]	1.15812	1.017	1.302	1.257	1.265	0.989	82	181
NP_006079.1	TUBB4B	tubulin beta-4B chain [Homo sapiens]	0.976842	0.795	1.311	0.887	0.984	0.977	29	457
NP_001093640.1	IMMT	MICOS complex subunit MIC60 isoform 3 [Homo sapiens]	0.857941	0.559	0.56	0.788	1.859	1.014	54	212
XP_005264167.1	IMMT	MICOS complex subunit MIC60 isoform X2 [Homo sapiens]	0.748915	0.608	0.924	0.765	0.963	0.569	54	212
NP_001952.1	EEF2	elongation factor 2 [Homo sapiens]	0.909822	0.819	0.906	1.002	0.898	0.935	54	310
XP_011508218.1	SPTA1	spectrin alpha chain, erythrocytic 1 isoform X1 [Homo sapiens]	0.905384	1.09	1.055	1.003	0.718	0.735	87	150
NP_004362.2	COPA	coatomer subunit alpha isoform 2 [Homo sapiens]	0.895062	0.882	1.073	0.859	0.833	0.849	67	205
NP_059447.2	MVP	major vault protein isoform 1 [Homo sapiens]	0.834795	0.902	0.398	1.012	0.962	1.163	58	233
NP_000695.2	ATP4A	potassium-transporting ATPase alpha chain 1 [Homo sapiens]	0.494878	0.38	0.955	0.505	0.804	0.201	52	212
NP_005132.2	FGB	fibrinogen beta chain isoform 1 preproprotein [Homo sapiens]	1.22373	2.317	0.961	1.19	1.134	0.914	38	418
NP_821133.1	TUBB	tubulin beta chain isoform b [Homo sapiens]	1.16412	1.132	1.372	1.095	1.066	1.178	29	449
XP_024308018.1	ACO2	aconitate hydratase, mitochondrial isoform X1 [Homo sapiens]	0.599089	0.461	0.896	0.615	0.758	0.401	44	233
NP_004437.2	EPRS	bifunctional glutamate/proline--tRNA ligase [Homo sapiens]	0.905514	0.843	0.951	0.993	0.864	0.885	59	165
NP_000499.1	FGA	fibrinogen alpha chain isoform alpha-E preproprotein [Homo sapiens]	1.26303	2.844	1.046	1.221	1.025	0.865	52	488
NP_001276674.1	GAPDH	glyceraldehyde-3-phosphate dehydrogenase isoform 1 [Homo sapiens]	1.14068	1.019	1.415	1.094	1.073	1.142	26	454
NP_001352707.1	TPM1	tropomyosin alpha-1 chain isoform 15 [Homo sapiens]	1.39173	1.192	0.471	1.235	3.23	2.329	49	679
NP_001273594.1	POSTN	periostin isoform 5 precursor [Homo sapiens]	1.10805	2.404	0.551	0.992	1.403	0.906	43	253
NP_955472.1	HSPD1	60 kDa heat shock protein, mitochondrial [Homo sapiens]	1.013	0.572	2.125	0.944	1.176	0.789	36	306
XP_011537116.1	EEA1	early endosome antigen 1 isoform X1 [Homo sapiens]	1.20471	1.383	1.165	1.066	1.309	1.127	68	137
XP_016870579.1	TPM2	tropomyosin beta chain isoform X2 [Homo sapiens]	1.52774	1.385	0.475	1.413	3.711	2.414	45	572
NP_573566.2	LRPPRC	leucine-rich PPR motif-containing protein, mitochondrial precursor [Homo sapiens]	0.93689	0.601	1.732	0.904	1.038	0.738	68	205
NP_004334.1	CALR	calreticulin precursor [Homo sapiens]	0.810947	0.851	0.75	0.914	0.729	0.824	31	323
NP_003283.2	TPR	nucleoprotein TPR [Homo sapiens]	1.14326	1.013	1.424	1.061	1.136	1.122	81	167
NP_000177.2	CFH	complement factor H isoform a precursor [Homo sapiens]	1.17835	1.905	0.765	1.25	1.248	1	56	202
XP_011527753.1	COL6A2	collagen alpha-2(VI) chain isoform X1 [Homo sapiens]	1.15176	1.604	0.461	1.038	1.791	1.477	43	241
XP_006723859.1	LAMA5	laminin subunit alpha-5 isoform X1 [Homo sapiens]	1.04274	0.89	0.558	0.967	1.542	1.666	74	127
NP_005564.1	LMNB1	lamin-B1 isoform 1 [Homo sapiens]	0.987726	1.093	0.812	1.015	0.851	1.226	57	231
NP_001184223.1	DPYSL3	dihydropyrimidinase-related protein 3 isoform 1 [Homo sapiens]	1.64898	2.141	1.178	1.401	2.111	1.635	39	209
NP_000680.2	ALDH1A1	retinal dehydrogenase 1 [Homo sapiens]	0.414118	0.318	0.536	0.545	0.37	0.353	35	337
NP_000549.1	HBA1	hemoglobin subunit alpha [Homo sapiens]	0.766792	0.951	1.004	0.983	0.497	0.569	17	1268
NP_001814.2	CKB	creatine kinase B-type isoform 1 [Homo sapiens]	0.925942	0.488	4.279	0.676	1.234	0.391	27	375
XP_016868141.1	CALD1	caldesmon isoform X3 [Homo sapiens]	1.75201	4.184	0.817	1.615	2.678	1.117	49	243
NP_004037.1	ATP5F1A	ATP synthase subunit alpha, mitochondrial isoform a precursor [Homo sapiens]	0.605034	0.434	0.963	0.623	0.651	0.478	46	365
NP_001129408.1	POSTN	periostin isoform 4 precursor [Homo sapiens]	0.999381	2.24	0.603	0.944	0.843	0.927	40	230
NP_001060.1	TUBB2A	tubulin beta-2A chain isoform 1 [Homo sapiens]	0.918626	1.04	0.915	0.891	0.7	1.104	28	388
NP_000909.2	P4HB	protein disulfide-isomerase precursor [Homo sapiens]	0.720842	0.825	0.805	0.846	0.571	0.607	46	352
XP_005265184.1	LAMB2	laminin subunit beta-2 isoform X1 [Homo sapiens]	1.14829	0.999	0.536	0.983	1.781	2.127	60	147
NP_001002858.1	ANXA2	annexin A2 isoform 1 [Homo sapiens]	1.06761	1.329	0.642	1.189	1.085	1.26	36	365
XP_011529261.1	MSN	moesin isoform X1 [Homo sapiens]	1.17737	1.366	0.646	1.14	1.478	1.523	49	341
NP_055205.2	SND1	staphylococcal nuclease domain-containing protein 1 [Homo sapiens]	0.891059	0.695	1.382	0.877	0.938	0.711	55	206
XP_011534408.1	UTRN	utrophin isoform X5 [Homo sapiens]	0.939021	0.942	0.933	0.895	1.038	0.894	89	132
XP_016867006.1	AKAP12	A-kinase anchor protein 12 isoform X1 [Homo sapiens]	1.37757	2.282	0.537	1.286	2.289	1.376	52	95
NP_001018007.1	TPM1	tropomyosin alpha-1 chain isoform Tpm1.4sm [Homo sapiens]	1.26727	1.011	0.379	1.099	2.922	2.659	45	651
XP_024308600.1	HDLBP	vigilin isoform X1 [Homo sapiens]	0.924821	0.998	1.014	0.98	0.799	0.853	61	189
NP_149130.1	CALD1	caldesmon isoform 4 [Homo sapiens]	1.30114	0.977	1.423	0.774	4.029	0.861	47	236
NP_003370.2	EZR	ezrin [Homo sapiens]	0.792646	0.561	1.117	0.877	0.954	0.598	55	315
NP_064505.1	UGGT1	UDP-glucose:glycoprotein glucosyltransferase 1 precursor [Homo sapiens]	0.763634	0.759	0.788	0.826	0.702	0.749	52	158
NP_002448.4	MUC2	mucin-2 precursor [Homo sapiens]	1.20087	1.133	0.275	6.237	0.805	1.598	57	160
NP_054733.2	SNRNP200	U5 small nuclear ribonucleoprotein 200 kDa helicase [Homo sapiens]	1.07612	0.916	1.431	1.059	0.975	1.067	69	140
NP_001243000.2	RNF213	E3 ubiquitin-protein ligase RNF213 isoform 3 [Homo sapiens]	1.03182	0.953	0.751	0.967	1.166	1.447	90	130
XP_016867690.1	LAMB1	laminin subunit beta-1 isoform X1 [Homo sapiens]	1.39423	1.108	2.258	1.043	1.662	1.213	63	172
NP_001273596.1	POSTN	periostin isoform 7 precursor [Homo sapiens]	1.13628	2.186	0.658	1.068	1.251	0.986	37	213
NP_000282.1	PGK1	phosphoglycerate kinase 1 [Homo sapiens]	1.10847	0.871	0.868	1.33	1.283	1.299	29	269
NP_005134.1	HP	haptoglobin isoform 1 preproprotein [Homo sapiens]	0.915078	1.542	0.569	1.249	0.804	0.728	30	347
NP_478054.2	COL6A2	collagen alpha-2(VI) chain isoform 2C2a precursor [Homo sapiens]	0.877812	1.392	0.48	1.071	0.732	0.993	36	175
NP_001257328.1	TUBA1A	tubulin alpha-1A chain isoform 1 [Homo sapiens]	1.18793	1.12	1.353	1.081	1.171	1.234	32	298
NP_663780.2	SYNM	synemin isoform A [Homo sapiens]	1.33226	0.908	0.584	0.989	2.269	3.535	76	172
NP_938149.2	GANAB	neutral alpha-glucosidase AB isoform 3 precursor [Homo sapiens]	0.912654	0.939	0.963	0.905	0.816	0.947	45	185
NP_000079.2	COL1A1	collagen alpha-1(I) chain preproprotein [Homo sapiens]	1.41712	3.882	0.322	1.353	2.44	1.383	47	418
NP_001230106.1	ALDOA	fructose-bisphosphate aldolase A isoform 2 [Homo sapiens]	1.02229	0.962	0.89	0.997	1.116	1.173	29	265
NP_001419.1	ENO1	alpha-enolase isoform 1 [Homo sapiens]	1.11911	0.961	1.544	1.175	1.019	0.988	33	395
NP_001894.2	CTNNA1	catenin alpha-1 isoform 1 [Homo sapiens]	0.727849	0.625	0.867	0.756	0.755	0.659	48	156
NP_004073.2	DCTN1	dynactin subunit 1 isoform 1 [Homo sapiens]	0.878185	0.911	0.716	0.977	0.823	0.996	54	122
NP_037506.2	PDCD6IP	programmed cell death 6-interacting protein isoform 1 [Homo sapiens]	0.878524	0.783	0.872	0.91	0.861	0.979	53	192
XP_011510737.1	CP	ceruloplasmin isoform X1 [Homo sapiens]	1.05108	1.713	0.698	1.265	0.964	0.879	41	201
NP_001257376.1	ACADVL	very long-chain specific acyl-CoA dehydrogenase, mitochondrial isoform 3 [Homo sapiens]	0.583929	0.478	0.616	0.626	0.69	0.533	39	177
NP_004512.1	KIF5B	kinesin-1 heavy chain [Homo sapiens]	1.11441	1.022	1.226	1.095	1.3	0.965	52	139
NP_001137533.1	COPB1	coatomer subunit beta [Homo sapiens]	0.899492	0.955	0.99	0.909	0.775	0.884	41	149
NP_000168.1	GSN	gelsolin isoform a precursor [Homo sapiens]	0.884052	1.026	0.544	0.921	0.876	1.2	44	301
XP_011534876.1	SYNE2	nesprin-2 isoform X1 [Homo sapiens]	0.848451	0.762	0.864	0.887	0.719	1.047	82	100
NP_057212.1	COPG1	coatomer subunit gamma-1 [Homo sapiens]	0.897503	0.907	1.033	0.866	0.825	0.872	40	125
NP_001348.2	DHX9	ATP-dependent RNA helicase A [Homo sapiens]	1.12479	0.907	1.537	1.034	1.151	1.084	48	145
NP_001303938.1	CLIC6	chloride intracellular channel protein 6 isoform 1 [Homo sapiens]	0.473609	0.333	1.024	0.51	0.677	0.203	32	134
XP_024308602.1	ANXA4	annexin A4 isoform X1 [Homo sapiens]	1.00793	0.742	1.262	0.904	1.05	1.171	41	263
NP_001290043.1	TUBA1C	tubulin alpha-1C chain isoform a [Homo sapiens]	1.15912	1.018	1.696	1.093	1.032	1.075	31	248
XP_011532356.1	TKT	transketolase isoform X1 [Homo sapiens]	0.990193	0.862	0.978	0.921	0.989	1.241	32	187
NP_003741.1	EIF3A	eukaryotic translation initiation factor 3 subunit A [Homo sapiens]	0.987209	0.815	1.233	0.94	1.021	0.972	80	187
NP_002145.3	HSPA4	heat shock 70 kDa protein 4 [Homo sapiens]	0.970583	0.98	0.868	1.066	0.848	1.121	47	140
NP_000357.3	TPM1	tropomyosin alpha-1 chain isoform Tpm1.5cy [Homo sapiens]	1.46551	2.016	1.022	1.301	2.081	1.211	41	472
NP_068656.2	FGG	fibrinogen gamma chain isoform gamma-B precursor [Homo sapiens]	1.24426	2.572	1	1.192	1.087	0.895	29	264
XP_016874792.1	LRP1	prolow-density lipoprotein receptor-related protein 1 isoform X1 [Homo sapiens]	1.27544	1.717	1.208	1.133	1.245	1.155	76	127
NP_001265118.1	TPM3	tropomyosin alpha-3 chain isoform Tpm3.5cy [Homo sapiens]	1.13935	0.798	2.081	0.887	1.339	0.973	42	421
NP_001276058.1	TUBB4A	tubulin beta-4A chain isoform 3 [Homo sapiens]	1.37091	1.367	1.409	1.254	1.503	1.335	25	311
NP_002941.1	RPN1	dolichyl-diphosphooligosaccharide--protein glycosyltransferase subunit 1 precursor [Homo sapiens]	0.781919	0.749	1.018	0.773	0.748	0.662	46	202
NP_005991.1	TUBA4A	tubulin alpha-4A chain isoform 1 [Homo sapiens]	0.895138	0.705	0.744	0.951	0.979	1.175	28	231
NP_116126.3	LMNB2	lamin-B2 [Homo sapiens]	0.975096	0.957	0.696	1.015	1.173	1.112	56	206
NP_002532.2	OGDH	2-oxoglutarate dehydrogenase, mitochondrial isoform 1 precursor [Homo sapiens]	0.68174	0.497	0.919	0.704	0.839	0.545	45	132
NP_001288155.1	TPM2	tropomyosin beta chain isoform Tpm2.3 [Homo sapiens]	1.44949	1.072	0.469	1.21	3.964	2.655	37	499
NP_001276978.1	USO1	general vesicular transport factor p115 isoform 1 [Homo sapiens]	0.856591	0.924	1.032	0.819	0.717	0.823	42	100
XP_024309300.1	MYLK	myosin light chain kinase, smooth muscle isoform X1 [Homo sapiens]	1.2475	1.128	0.472	1.143	2.448	2.028	44	175
NP_001138632.1	TPM4	tropomyosin alpha-4 chain isoform Tpm4.1cy [Homo sapiens]	1.49959	2.701	0.782	1.531	1.641	1.431	39	473
XP_006722928.1	TPM4	tropomyosin alpha-4 chain isoform X1 [Homo sapiens]	0.880182	1.218	0.85	0.922	0.695	0.796	39	452
NP_001036817.1	TPM3	tropomyosin alpha-3 chain isoform Tpm3.7cy [Homo sapiens]	1.19027	1.238	1.328	1.141	1.244	1.024	42	417
NP_006827.1	GCN1	eIF-2-alpha kinase activator GCN1 [Homo sapiens]	0.928986	0.814	1.331	0.874	0.763	0.958	78	130
NP_000173.2	HADHA	trifunctional enzyme subunit alpha, mitochondrial precursor [Homo sapiens]	0.678518	0.561	0.715	0.699	0.825	0.62	37	175
NP_002853.2	PYGB	glycogen phosphorylase, brain form [Homo sapiens]	0.945095	0.927	0.761	0.958	0.81	1.377	46	167
NP_004757.1	COPB2	coatomer subunit beta' [Homo sapiens]	0.840507	0.918	0.966	0.824	0.706	0.812	48	134
NP_065872.1	VPS13C	vacuolar protein sorting-associated protein 13C isoform 2A [Homo sapiens]	0.804719	0.879	0.703	0.804	0.775	0.876	71	101
XP_024308837.1	TNS1	tensin-1 isoform X2 [Homo sapiens]	1.13163	0.965	0.548	1.008	2.233	1.558	57	132
NP_008977.1	EMILIN1	EMILIN-1 precursor [Homo sapiens]	1.00595	1.059	0.529	1.046	1.506	1.166	43	154
NP_001294951.1	TNS1	tensin-1 isoform 2 [Homo sapiens]	1.14481	0.921	0.895	1.276	1.29	1.449	56	130
NP_733765.1	ATP2A2	sarcoplasmic/endoplasmic reticulum calcium ATPase 2 isoform b [Homo sapiens]	1.02027	0.893	1.024	1.007	1.035	1.162	47	146
NP_061883.1	KRT20	keratin, type I cytoskeletal 20 [Homo sapiens]	0.586968	0.685	0.27	0.812	0.612	0.758	43	212
NP_001337404.1	CAP1	adenylyl cyclase-associated protein 1 isoform a [Homo sapiens]	0.977165	1.129	0.768	1.057	0.819	1.189	31	190
XP_016876859.1	SERPINA1	alpha-1-antitrypsin isoform X1 [Homo sapiens]	1.05856	1.776	0.726	1.34	0.823	0.935	27	583
XP_016885266.1	UBA1	ubiquitin-like modifier-activating enzyme 1 isoform X1 [Homo sapiens]	1.05175	1	0.934	1.133	1.029	1.183	43	197
NP_005959.2	HNRNPM	heterogeneous nuclear ribonucleoprotein M isoform a [Homo sapiens]	1.12689	0.951	1.263	1.2	1.133	1.112	54	180
NP_006436.3	PRPF8	pre-mRNA-processing-splicing factor 8 [Homo sapiens]	1.01781	0.915	1.189	1.013	0.955	1.038	64	121
NP_059830.1	WDR1	WD repeat-containing protein 1 isoform 1 [Homo sapiens]	0.986482	0.956	0.914	0.967	0.999	1.107	31	172
XP_016872585.1	HYOU1	hypoxia up-regulated protein 1 isoform X2 [Homo sapiens]	0.747432	0.694	0.96	0.804	0.706	0.616	44	149
NP_001304946.1	APOA1	apolipoprotein A-I isoform 1 preproprotein [Homo sapiens]	0.985894	1.702	0.727	1.275	0.776	0.759	31	339
NP_056991.2	LAP3	cytosol aminopeptidase [Homo sapiens]	1.04971	0.912	0.775	1.009	1.179	1.514	32	156
NP_001352205.1	TNXB	tenascin-X isoform 3 precursor [Homo sapiens]	1.06133	1.095	0.554	1.093	1.651	1.232	62	98
NP_006112.3	KRT1	keratin, type II cytoskeletal 1 [Homo sapiens]	1.00273	1.022	1.245	1.09	0.844	0.866	46	170
XP_016872584.1	HYOU1	hypoxia up-regulated protein 1 isoform X1 [Homo sapiens]	0.578557	0.556	0.424	0.629	0.568	0.768	44	146
XP_011533826.1	EPB41L2	band 4.1-like protein 2 isoform X1 [Homo sapiens]	1.03853	1.063	0.729	1.163	1.297	1.032	48	118
NP_001309294.1	HK1	hexokinase-1 isoform a [Homo sapiens]	0.753201	0.624	0.781	0.788	0.934	0.677	54	160
XP_016859290.1	GFPT1	glutamine--fructose-6-phosphate aminotransferase [isomerizing] 1 isoform X1 [Homo sapiens]	0.798021	0.726	0.882	1.037	0.612	0.794	38	140
NP_000292.1	PLG	plasminogen isoform 1 precursor [Homo sapiens]	1.13601	1.526	0.812	1.231	1.213	1.021	43	110
XP_011532966.1	CANX	calnexin isoform X3 [Homo sapiens]	0.868593	0.785	0.795	1.003	0.954	0.829	34	202
XP_024307077.1	TRIM28	transcription intermediary factor 1-beta isoform X1 [Homo sapiens]	1.41279	1.045	3.186	1.209	1.278	1.097	37	152
NP_001354766.1	TPM4	tropomyosin alpha-4 chain isoform 4 [Homo sapiens]	1.55817	2.616	1.023	1.555	1.588	1.392	37	436
NP_060090.2	ILF3	interleukin enhancer-binding factor 3 isoform d [Homo sapiens]	1.09769	1.052	1.147	1.169	1.121	1.007	36	139
NP_055874.2	TLN2	talin-2 [Homo sapiens]	0.982777	1.044	0.856	1.009	1.075	0.948	59	121
NP_005262.1	GLUD1	glutamate dehydrogenase 1, mitochondrial isoform a precursor [Homo sapiens]	0.869689	0.726	1.323	0.812	0.862	0.741	34	171
XP_016861890.1	MAP4	microtubule-associated protein 4 isoform X22 [Homo sapiens]	1.22666	1.752	1.282	1.118	1.003	1.102	47	148
NP_003312.3	TUFM	elongation factor Tu, mitochondrial isoform 1 precursor [Homo sapiens]	0.779315	0.554	1.066	0.781	0.861	0.723	28	143
NP_001269316.1	IDH1	isocitrate dehydrogenase [NADP] cytoplasmic [Homo sapiens]	1.04433	0.79	2.381	0.881	0.878	0.854	25	240
XP_016869299.1	YWHAZ	14-3-3 protein zeta/delta isoform X1 [Homo sapiens]	0.993198	0.934	1.083	1.151	0.751	1.106	24	274
NP_001184222.1	DPYSL2	dihydropyrimidinase-related protein 2 isoform 1 [Homo sapiens]	1.13437	1.395	0.733	1.401	0.997	1.316	32	141
NP_000134.2	FH	fumarate hydratase, mitochondrial [Homo sapiens]	0.64589	0.536	0.898	0.669	0.726	0.482	24	142
NP_006477.3	FBLN1	fibulin-1 isoform D precursor [Homo sapiens]	1.97539	3.302	1.967	1.763	1.989	1.319	33	135
NP_006077.2	TUBB3	tubulin beta-3 chain isoform 1 [Homo sapiens]	1.3223	1.757	0.84	1.259	1.583	1.376	21	267
XP_011523957.1	LAMA1	laminin subunit alpha-1 isoform X1 [Homo sapiens]	1.4494	1.016	6.185	0.976	1.193	0.874	65	112
NP_001116105.1	CPS1	carbamoyl-phosphate synthase [ammonia], mitochondrial isoform a precursor [Homo sapiens]	0.734756	1.488	0.153	1.098	0.834	1.027	51	109
XP_005248331.1	NNT	NAD(P) transhydrogenase, mitochondrial isoform X1 [Homo sapiens]	0.549647	0.389	0.778	0.59	0.83	0.338	42	173
XP_016884687.1	HUWE1	E3 ubiquitin-protein ligase HUWE1 isoform X8 [Homo sapiens]	1.07262	0.91	1.064	1.165	1.123	1.118	61	101
NP_001609.2	PARP1	poly [ADP-ribose] polymerase 1 [Homo sapiens]	1.03665	0.936	1.14	1.037	0.955	1.134	47	125
XP_011511125.1	LPP	lipoma-preferred partner isoform X1 [Homo sapiens]	1.21901	0.971	0.721	0.999	2.434	1.578	24	102
NP_001596.2	AARS	alanine--tRNA ligase, cytoplasmic [Homo sapiens]	0.993821	0.914	1.348	0.942	0.961	0.869	42	126
XP_005248777.1	MYO6	unconventional myosin-VI isoform X2 [Homo sapiens]	0.719667	0.584	0.616	0.795	0.807	0.836	46	90
XP_005265126.1	GOLGA4	golgin subfamily A member 4 isoform X1 [Homo sapiens]	0.91354	0.755	1.09	0.839	1	0.921	51	81
NP_006576.2	CCT8	T-complex protein 1 subunit theta isoform 1 [Homo sapiens]	0.997846	0.925	1.194	1.049	0.805	1.058	37	147
NP_001245218.1	SELENBP1	methanethiol oxidase isoform 3 [Homo sapiens]	0.568036	0.592	0.587	0.596	0.497	0.574	30	159
XP_005268883.1	HNRNPA1	heterogeneous nuclear ribonucleoprotein A1 isoform X1 [Homo sapiens]	1.15816	0.899	1.865	1.212	0.939	1.093	25	189
NP_001290.2	CNN1	calponin-1 isoform 1 [Homo sapiens]	1.61622	1.614	0.58	1.282	3.318	2.775	21	152
NP_001152759.1	TPI1	triosephosphate isomerase isoform 2 [Homo sapiens]	1.0491	1.024	1.466	0.943	0.957	0.94	21	232
NP_001377.1	DPYSL2	dihydropyrimidinase-related protein 2 isoform 2 [Homo sapiens]	1.26805	1.793	1.902	1.785	0.542	0.991	30	140
XP_006718788.1	TNKS1BP1	182 kDa tankyrase-1-binding protein isoform X1 [Homo sapiens]	0.913763	0.889	1.064	0.859	0.853	0.919	50	87
NP_001987.2	FBLN1	fibulin-1 isoform C precursor [Homo sapiens]	1.76446	1.764	2.485	1.698	2.055	1.119	28	115
NP_001351766.1	MTHFD1	C-1-tetrahydrofolate synthase, cytoplasmic isoform 2 [Homo sapiens]	0.983996	0.806	1.003	1.186	0.85	1.132	42	108
NP_001078927.1	CTNND1	catenin delta-1 isoform 1ABC [Homo sapiens]	0.8024	0.693	0.943	0.784	0.776	0.835	52	131
NP_004930.1	DDX1	ATP-dependent RNA helicase DDX1 [Homo sapiens]	0.96622	0.896	1.242	0.917	0.993	0.833	37	115
NP_110437.2	TXNDC5	thioredoxin domain-containing protein 5 isoform 1 precursor [Homo sapiens]	0.676592	0.901	0.514	0.737	0.489	0.849	30	154
NP_001073027.1	HNRNPUL2	heterogeneous nuclear ribonucleoprotein U-like protein 2 [Homo sapiens]	1.01885	0.985	1.046	0.97	1.023	1.075	39	109
NP_001280142.1	TUBB	tubulin beta chain isoform c [Homo sapiens]	0.553338	1.063	0.726	0.3	0.614	0.364	16	261
NP_001231533.1	DPYSL2	dihydropyrimidinase-related protein 2 isoform 3 [Homo sapiens]	1.50478	2.258	1.023	1.473	1.09	2.079	29	135
NP_001900.1	CTSD	cathepsin D preproprotein [Homo sapiens]	0.968924	0.846	0.866	1.019	0.95	1.203	20	151
XP_005249786.1	HNRNPA2B1	heterogeneous nuclear ribonucleoproteins A2/B1 isoform X1 [Homo sapiens]	1.10418	0.978	1.344	1.323	0.813	1.161	28	243
NP_060918.2	CAND1	cullin-associated NEDD8-dissociated protein 1 isoform 1 [Homo sapiens]	1.0241	0.978	1.071	0.995	1.014	1.066	45	135
NP_000886.1	LTA4H	leukotriene A-4 hydrolase isoform 1 [Homo sapiens]	0.846498	0.796	0.937	0.866	0.684	0.984	32	121
NP_005436.1	SMC3	structural maintenance of chromosomes protein 3 [Homo sapiens]	1.2252	1.023	1.903	1.061	1.153	1.158	55	98
NP_000414.2	KRT2	keratin, type II cytoskeletal 2 epidermal [Homo sapiens]	1.04338	0.969	1.28	0.955	0.976	1.067	40	123
NP_001129497.1	PLS3	plastin-3 isoform 1 [Homo sapiens]	1.20283	1.746	0.946	1.236	1.452	0.85	35	141
NP_114032.2	HNRNPU	heterogeneous nuclear ribonucleoprotein U isoform a [Homo sapiens]	1.11546	0.954	1.304	1.128	1.107	1.112	31	137
NP_002159.2	IDH2	isocitrate dehydrogenase [NADP], mitochondrial isoform 1 precursor [Homo sapiens]	0.478183	0.29	0.946	0.49	0.803	0.232	29	196
NP_000681.2	ALDH2	aldehyde dehydrogenase, mitochondrial isoform 1 precursor [Homo sapiens]	0.616921	0.58	0.594	0.629	0.513	0.804	30	186
NP_000217.2	KRT9	keratin, type I cytoskeletal 9 [Homo sapiens]	0.960451	0.888	1.175	1.059	0.879	0.842	29	98
NP_663782.2	AP1B1	AP-1 complex subunit beta-1 isoform b [Homo sapiens]	1.00174	0.666	0.883	0.808	1.622	1.31	39	107
NP_886553.3	EIF4G1	eukaryotic translation initiation factor 4 gamma 1 isoform 1 [Homo sapiens]	1.22052	0.953	2.437	1.183	0.93	1.061	51	143
NP_001352710.1	TPM1	tropomyosin alpha-1 chain isoform 18 [Homo sapiens]	0.783922	0.869	0.539	1.039	0.831	0.731	37	373
NP_001001522.1	TAGLN	transgelin [Homo sapiens]	1.36386	1.471	0.47	1.297	2.504	2.104	25	401
NP_004376.2	VCAN	versican core protein isoform 1 precursor [Homo sapiens]	1.79642	3.709	0.907	1.652	3.032	1.11	39	153
NP_001181875.1	EIF4G1	eukaryotic translation initiation factor 4 gamma 1 isoform 6 [Homo sapiens]	1.13049	0.933	1.885	0.999	1.087	0.967	51	145
NP_001269581.1	STIP1	stress-induced-phosphoprotein 1 isoform a [Homo sapiens]	1.12183	0.924	1.745	1.001	1.052	1.047	43	182
NP_001159921.1	ITIH4	inter-alpha-trypsin inhibitor heavy chain H4 isoform 2 precursor [Homo sapiens]	1.02784	1.498	0.742	1.24	0.908	0.916	32	92
NP_002499.2	NID1	nidogen-1 precursor [Homo sapiens]	1.16006	0.942	1.106	0.93	1.418	1.528	41	120
NP_001118.3	AP1B1	AP-1 complex subunit beta-1 isoform a [Homo sapiens]	0.896704	0.816	1.091	0.873	0.816	0.914	39	106
XP_016870990.1	SORBS1	sorbin and SH3 domain-containing protein 1 isoform X6 [Homo sapiens]	1.0093	0.656	0.459	0.891	1.961	1.993	47	103
NP_001186071.1	EIF3C	eukaryotic translation initiation factor 3 subunit C isoform a [Homo sapiens]	0.981322	0.815	1.253	0.977	0.921	0.989	39	101
NP_596867.1	ITGB1	integrin beta-1 isoform 1A precursor [Homo sapiens]	1.2623	1.099	0.705	1.143	2.032	1.782	30	122
NP_001157569.1	VCAN	versican core protein isoform 3 precursor [Homo sapiens]	1.49107	4.038	0.914	1.284	2.433	0.639	38	150
NP_066964.1	XRCC5	X-ray repair cross-complementing protein 5 [Homo sapiens]	1.00315	0.911	1.148	1.098	0.878	1.009	37	130
NP_005989.3	CCT3	T-complex protein 1 subunit gamma isoform a [Homo sapiens]	0.99762	0.929	1.224	1.057	0.834	0.988	33	133
NP_001351609.1	TPM3	tropomyosin alpha-3 chain isoform 11 [Homo sapiens]	1.11041	1.063	1.418	1.043	1.171	0.916	36	415
NP_001460.1	XRCC6	X-ray repair cross-complementing protein 6 isoform 1 [Homo sapiens]	1.04528	0.892	1.19	1.137	1.013	1.021	37	134
NP_002206.2	ITIH1	inter-alpha-trypsin inhibitor heavy chain H1 isoform a preproprotein [Homo sapiens]	1.12715	1.626	0.635	1.204	1.403	1.043	22	91
NP_001393.1	EEF1A1	elongation factor 1-alpha 1 [Homo sapiens]	1.06986	0.861	1.287	1.151	1.131	0.972	25	211
XP_005252020.1	HNRNPK	heterogeneous nuclear ribonucleoprotein K isoform X3 [Homo sapiens]	1.13449	0.972	1.299	1.122	1.162	1.141	28	151
NP_002152.2	IARS	isoleucine--tRNA ligase, cytoplasmic [Homo sapiens]	0.89878	0.743	1.121	0.931	0.874	0.864	40	100
NP_000080.2	COL1A2	collagen alpha-2(I) chain precursor [Homo sapiens]	1.40463	3.574	0.401	1.348	2.17	1.303	35	254
NP_005909.2	MDH2	malate dehydrogenase, mitochondrial isoform 1 precursor [Homo sapiens]	0.891664	0.552	2.398	0.749	0.982	0.58	22	218
NP_000509.1	HBB	hemoglobin subunit beta [Homo sapiens]	0.794691	0.985	0.97	1.018	0.531	0.614	16	915
NP_001290203.1	ACLY	ATP-citrate synthase isoform 3 [Homo sapiens]	1.1258	1.131	1.385	1.017	1.104	1.027	41	100
NP_006301.3	NPEPPS	puromycin-sensitive aminopeptidase isoform 1 [Homo sapiens]	1.05634	0.991	1.275	0.97	1.007	1.063	42	116
NP_001074419.1	MYO1C	unconventional myosin-Ic isoform b [Homo sapiens]	0.941299	0.855	0.726	0.925	1.203	1.071	47	126
NP_570849.2	OPA1	dynamin-like 120 kDa protein, mitochondrial isoform 7 [Homo sapiens]	0.878591	0.759	1.207	0.772	0.988	0.75	42	91
NP_001269633.1	PDIA6	protein disulfide-isomerase A6 isoform a [Homo sapiens]	0.839576	0.93	0.795	0.884	0.835	0.763	25	151
NP_001485.2	GDI2	rab GDP dissociation inhibitor beta isoform 1 [Homo sapiens]	0.972874	0.976	1.005	1.028	0.803	1.078	31	164
NP_004035.2	ATIC	bifunctional purine biosynthesis protein PURH [Homo sapiens]	0.988932	0.825	1.225	0.962	0.923	1.055	35	105
NP_009058.2	VIL1	villin-1 [Homo sapiens]	1.29699	1.019	0.707	1.929	1.822	1.449	39	108
NP_000604.1	HPX	hemopexin precursor [Homo sapiens]	0.992241	1.616	0.692	1.181	0.857	0.851	27	211
NP_000120.2	F13A1	coagulation factor XIII A chain precursor [Homo sapiens]	0.781638	0.798	0.694	0.841	0.769	0.815	31	85
XP_006718761.1	CAPN1	calpain-1 catalytic subunit isoform X1 [Homo sapiens]	0.894097	0.922	0.739	0.926	0.888	1.019	38	127
NP_001407.1	EIF4A1	eukaryotic initiation factor 4A-I isoform 1 [Homo sapiens]	1.09796	0.923	1.677	1.062	0.988	0.983	30	142
NP_005580.1	ALDH6A1	methylmalonate-semialdehyde dehydrogenase [acylating], mitochondrial isoform 1 precursor [Homo sapiens]	0.804572	0.525	2.676	0.637	0.812	0.464	29	109
NP_001191236.1	GC	vitamin D-binding protein isoform 3 precursor [Homo sapiens]	1.12395	1.896	0.617	1.394	1.079	1.02	31	154
NP_001739.3	CAPN2	calpain-2 catalytic subunit isoform 1 [Homo sapiens]	0.783595	0.827	0.609	0.83	0.84	0.841	32	104
NP_001741.4	CAST	calpastatin isoform a [Homo sapiens]	0.9728	1.508	0.613	1.19	0.701	1.13	34	100
XP_005245422.1	CGN	cingulin isoform X1 [Homo sapiens]	1.1405	0.706	2.553	0.975	1.037	1.059	58	82
XP_005272132.1	VDAC1	voltage-dependent anion-selective channel protein 1 isoform X1 [Homo sapiens]	0.67132	0.504	0.858	0.691	0.76	0.601	22	144
NP_004492.2	HNRNPU	heterogeneous nuclear ribonucleoprotein U isoform b [Homo sapiens]	1.17936	1.086	2.615	0.981	0.659	1.243	29	124
NP_000349.1	TGFBI	transforming growth factor-beta-induced protein ig-h3 precursor [Homo sapiens]	1.45388	1.729	0.67	1.358	2.796	1.477	28	167
NP_003356.2	UQCRC1	cytochrome b-c1 complex subunit 1, mitochondrial precursor [Homo sapiens]	0.605879	0.499	0.723	0.643	0.682	0.516	26	130
XP_011527330.1	TGM2	protein-glutamine gamma-glutamyltransferase 2 isoform X1 [Homo sapiens]	1.10379	1.056	0.463	0.949	1.666	2.117	31	138
NP_036450.1	LETM1	mitochondrial proton/calcium exchanger protein precursor [Homo sapiens]	0.733599	0.545	1.199	0.778	0.785	0.532	31	92
NP_060705.2	CNDP2	cytosolic non-specific dipeptidase isoform 1 [Homo sapiens]	0.638913	0.596	0.619	0.655	0.616	0.715	26	123
XP_011522183.1	ATP2A3	sarcoplasmic/endoplasmic reticulum calcium ATPase 3 isoform X1 [Homo sapiens]	0.659464	0.74	0.5	0.856	0.37	1.062	36	81
NP_006422.1	CCT2	T-complex protein 1 subunit beta isoform 1 [Homo sapiens]	1.00062	0.835	1.282	1.1	0.821	1.036	27	103
NP_036205.1	CCT5	T-complex protein 1 subunit epsilon isoform a [Homo sapiens]	0.96517	0.79	1.226	1.038	0.851	0.981	34	138
XP_005257400.1	KRT10	keratin, type I cytoskeletal 10 isoform X1 [Homo sapiens]	1.00453	0.943	1.423	1.021	0.852	0.875	32	117
XP_016870146.1	ANXA1	annexin A1 isoform X1 [Homo sapiens]	1.25091	1.843	0.633	1.386	1.15	1.647	28	140
NP_001025177.1	AP2B1	AP-2 complex subunit beta isoform a [Homo sapiens]	1.08508	1.197	1.234	0.993	0.997	1.031	38	104
NP_001333694.1	MYO18A	unconventional myosin-XVIIIa isoform c [Homo sapiens]	0.904756	0.884	0.907	0.929	0.917	0.89	52	76
XP_005262724.1	UGDH	UDP-glucose 6-dehydrogenase isoform X1 [Homo sapiens]	0.902905	1.003	1.239	0.865	0.641	0.872	29	88
NP_000543.2	VWF	von Willebrand factor preproprotein [Homo sapiens]	1.1053	1.436	0.798	1.065	1.288	1.049	54	77
NP_006286.1	VARS	valine--tRNA ligase [Homo sapiens]	0.922555	0.822	0.947	0.992	0.949	0.913	44	103
NP_001186913.1	NDUFS1	NADH-ubiquinone oxidoreductase 75 kDa subunit, mitochondrial isoform 5 [Homo sapiens]	0.638652	0.563	0.721	0.673	0.743	0.525	32	88
XP_016880077.1	JUP	junction plakoglobin isoform X1 [Homo sapiens]	0.948993	0.71	1.171	0.944	1.129	0.869	33	109
NP_006297.2	SMC1A	structural maintenance of chromosomes protein 1A isoform 1 [Homo sapiens]	1.16464	0.905	1.367	1.129	1.358	1.131	56	94
NP_068814.2	HSPA2	heat shock-related 70 kDa protein 2 [Homo sapiens]	1.06553	1.217	0.753	1.13	0.997	1.333	32	174
XP_011539410.2	UBR4	E3 ubiquitin-protein ligase UBR4 isoform X1 [Homo sapiens]	1.07447	0.894	1.636	1.009	0.991	0.978	65	85
XP_005265513.1	SLMAP	sarcolemmal membrane-associated protein isoform X1 [Homo sapiens]	1.19276	0.971	0.568	1.023	2.092	2.044	40	89
XP_016871021.1	SORBS1	sorbin and SH3 domain-containing protein 1 isoform X39 [Homo sapiens]	1.25748	0.721	0.517	0.933	3.269	2.76	38	92
NP_004981.2	MARS	methionine--tRNA ligase, cytoplasmic [Homo sapiens]	0.85575	0.703	1.013	0.886	0.949	0.766	31	86
NP_110379.2	TCP1	T-complex protein 1 subunit alpha isoform a [Homo sapiens]	1.0072	0.813	1.313	1.106	0.858	1.021	32	85
NP_006421.2	CCT4	T-complex protein 1 subunit delta isoform a [Homo sapiens]	1.07541	0.966	1.353	1.135	0.922	1.051	32	106
XP_024309124.1	CTNNB1	catenin beta-1 isoform X1 [Homo sapiens]	0.76361	0.742	0.927	0.783	0.716	0.672	35	96
NP_001092006.1	USP5	ubiquitin carboxyl-terminal hydrolase 5 isoform 1 [Homo sapiens]	1.01346	0.91	1.364	0.917	0.932	1.009	35	96
NP_002624.2	PGM1	phosphoglucomutase-1 isoform 1 [Homo sapiens]	0.957549	1.201	1.016	0.913	0.885	0.818	33	95
XP_005245768.1	HNRNPR	heterogeneous nuclear ribonucleoprotein R isoform X2 [Homo sapiens]	1.11559	0.963	1.252	1.178	1.119	1.087	29	106
NP_056009.1	MYO1D	unconventional myosin-Id isoform 1 [Homo sapiens]	1.03696	1.222	0.722	1.139	1.069	1.117	39	94
NP_006088.2	MYL9	myosin regulatory light polypeptide 9 isoform a [Homo sapiens]	1.27731	1.424	0.532	1.124	1.885	2.116	17	211
XP_005261192.1	PFKL	ATP-dependent 6-phosphofructokinase, liver type isoform X3 [Homo sapiens]	0.904597	0.75	1.279	0.914	0.78	0.886	36	103
NP_001934.2	DSG2	desmoglein-2 preproprotein [Homo sapiens]	0.910046	0.71	0.985	1.023	1.05	0.832	33	73
NP_001158302.1	CA1	carbonic anhydrase 1 isoform a [Homo sapiens]	0.827996	1.114	0.899	1.002	0.569	0.681	14	193
NP_005547.3	KRT7	keratin, type II cytoskeletal 7 [Homo sapiens]	1.38757	0.827	0.573	1.819	2.585	2.312	34	152
XP_024307247.1	HNRNPL	heterogeneous nuclear ribonucleoprotein L isoform X1 [Homo sapiens]	1.11127	0.989	1.401	1.133	1.014	1.066	24	119
XP_005267040.2	LAMA4	laminin subunit alpha-4 isoform X1 [Homo sapiens]	1.27074	1.605	0.506	1.069	2.393	1.595	45	115
NP_003357.2	UQCRC2	cytochrome b-c1 complex subunit 2, mitochondrial precursor [Homo sapiens]	0.612119	0.485	0.683	0.64	0.714	0.567	23	118
NP_001240837.1	AKR1C3	aldo-keto reductase family 1 member C3 isoform 2 [Homo sapiens]	0.585387	0.571	0.609	0.665	0.4	0.743	26	105
NP_000010.1	ACAT1	acetyl-CoA acetyltransferase, mitochondrial precursor [Homo sapiens]	0.558679	0.348	0.973	0.607	0.776	0.34	22	105
XP_005267462.1	NID2	nidogen-2 isoform X1 [Homo sapiens]	1.26814	1.243	0.958	1.078	1.784	1.434	45	90
NP_000628.2	GSR	glutathione reductase, mitochondrial isoform 1 precursor [Homo sapiens]	0.7159	0.622	0.701	0.76	0.776	0.731	26	115
NP_036333.2	GLG1	Golgi apparatus protein 1 isoform 1 precursor [Homo sapiens]	1.06608	1.221	0.881	1.04	1.108	1.11	44	90
NP_001070911.1	HNRNPC	heterogeneous nuclear ribonucleoproteins C1/C2 isoform b [Homo sapiens]	1.1525	0.903	1.438	1.121	1.248	1.118	26	118
NP_001290453.1	TUBB6	tubulin beta-6 chain isoform 1 [Homo sapiens]	1.42237	1.945	1.38	1.285	1.375	1.229	24	128
NP_001276032.1	PRKCSH	glucosidase 2 subunit beta isoform 3 precursor [Homo sapiens]	0.957262	0.954	0.855	1.215	0.876	0.927	25	118
NP_002207.2	ITIH2	inter-alpha-trypsin inhibitor heavy chain H2 precursor [Homo sapiens]	1.07621	1.56	0.804	1.177	1.161	0.844	32	128
NP_006169.2	NSF	vesicle-fusing ATPase [Homo sapiens]	0.807101	0.738	0.994	0.849	0.653	0.842	37	104
NP_002256.2	KPNB1	importin subunit beta-1 isoform 1 [Homo sapiens]	1.12837	1.036	1.394	1.122	0.966	1.169	24	103
NP_055121.1	RTCB	tRNA-splicing ligase RtcB homolog [Homo sapiens]	0.986165	0.913	1.266	0.917	0.929	0.947	24	98
NP_036565.2	SF3B1	splicing factor 3B subunit 1 isoform 1 [Homo sapiens]	1.11033	0.927	1.609	1.108	1.009	1.013	39	84
NP_001276718.1	GPI	glucose-6-phosphate isomerase isoform 3 [Homo sapiens]	0.950529	0.828	0.927	0.957	1.062	0.994	29	150
NP_001163887.1	TJP2	tight junction protein ZO-2 isoform 3 [Homo sapiens]	0.887198	0.558	1.458	0.867	0.8	0.973	46	93
NP_000273.2	PCCA	propionyl-CoA carboxylase alpha chain, mitochondrial isoform a precursor [Homo sapiens]	0.578451	0.529	0.713	0.56	0.638	0.48	39	77
NP_055416.2	EHD2	EH domain-containing protein 2 [Homo sapiens]	0.977849	0.886	0.501	0.88	1.863	1.228	30	115
NP_000497.1	F2	prothrombin isoform 1 preproprotein [Homo sapiens]	1.11357	1.608	0.815	1.264	0.963	1.073	25	76
NP_001258142.1	SQOR	sulfide:quinone oxidoreductase, mitochondrial [Homo sapiens]	0.691853	0.635	0.498	0.797	0.625	1.006	30	83
NP_001145.1	ANXA5	annexin A5 [Homo sapiens]	0.994852	1.285	0.802	1.037	0.912	1	30	174
XP_011512635.1	SERPINB1	leukocyte elastase inhibitor isoform X1 [Homo sapiens]	0.85588	0.761	0.705	0.936	0.722	1.266	24	117
NP_055018.2	AP2A1	AP-2 complex subunit alpha-1 isoform 1 [Homo sapiens]	1.136	1.19	1.25	1.042	1.084	1.124	41	93
NP_004159.2	SDHA	succinate dehydrogenase [ubiquinone] flavoprotein subunit, mitochondrial isoform 1 [Homo sapiens]	0.666135	0.498	0.834	0.705	0.841	0.533	27	104
XP_024304524.1	SERPINH1	serpin H1 isoform X1 [Homo sapiens]	2.00341	3.304	2.721	1.416	1.984	1.28	24	120
XP_011507931.1	PIGR	polymeric immunoglobulin receptor isoform X1 [Homo sapiens]	0.686449	0.761	0.337	1.354	0.448	0.981	29	98
NP_001748.1	CBR1	carbonyl reductase [NADPH] 1 isoform 1 [Homo sapiens]	0.688949	0.647	0.538	0.649	0.776	0.886	19	114
NP_001091974.1	DDX17	probable ATP-dependent RNA helicase DDX17 isoform 3 [Homo sapiens]	1.15042	1.083	1.368	1.106	1.052	1.168	41	119
XP_016857542.1	SFPQ	splicing factor, proline- and glutamine-rich isoform X1 [Homo sapiens]	1.17389	1.02	1.441	1.15	1.163	1.134	32	123
XP_006725288.1	LOC102724985	pyridoxal-dependent decarboxylase domain-containing protein 1 isoform X6 [Homo sapiens]	0.80934	0.774	0.736	0.992	0.672	0.914	29	62
XP_005250918.1	PABPC1	polyadenylate-binding protein 1 isoform X1 [Homo sapiens]	1.06945	0.895	1.398	1.099	1.011	1.006	33	117
NP_001914.3	DDB1	DNA damage-binding protein 1 [Homo sapiens]	1.04984	0.979	1.289	0.982	0.991	1.039	43	105
NP_005042.1	QARS	glutamine--tRNA ligase isoform a [Homo sapiens]	0.869992	0.75	1.097	0.897	0.764	0.883	33	79
NP_001247422.1	RDX	radixin isoform 1 [Homo sapiens]	1.1514	1.129	1.683	0.926	1.322	0.869	32	159
NP_006657.1	RUVBL2	ruvB-like 2 isoform 1 [Homo sapiens]	1.16642	0.9	1.855	0.987	1.147	1.142	25	77
XP_024308688.1	2020-09-02	septin-2 isoform X1 [Homo sapiens]	1.17918	1.365	0.97	1.107	1.254	1.242	28	91
NP_005130.1	ANXA3	annexin A3 [Homo sapiens]	0.862818	0.563	1.759	0.727	0.653	1.019	32	128
NP_001005360.1	DNM2	dynamin-2 isoform 1 [Homo sapiens]	0.778178	0.737	0.723	0.949	0.618	0.913	42	90
NP_001958.2	EIF4A2	eukaryotic initiation factor 4A-II [Homo sapiens]	0.878755	0.756	1.579	0.77	0.727	0.784	26	132
NP_001701.2	CFB	complement factor B preproprotein [Homo sapiens]	1.02317	1.596	0.646	1.273	0.91	0.938	31	112
NP_057441.1	LIMA1	LIM domain and actin-binding protein 1 isoform 2 [Homo sapiens]	0.807271	0.81	0.685	0.905	0.644	1.06	40	88
NP_001289978.1	MYL12A	myosin regulatory light chain 12A isoform 2 [Homo sapiens]	1.06587	1.52	0.785	1.121	0.847	1.214	15	184
NP_002799.3	PSMD2	26S proteasome non-ATPase regulatory subunit 2 isoform 1 [Homo sapiens]	1.02539	0.961	1.428	0.949	0.892	0.975	33	92
NP_000479.1	SERPINC1	antithrombin-III isoform 1 precursor [Homo sapiens]	0.823918	1.801	0.525	1.006	0.554	0.719	29	104
NP_002854.3	PYGL	glycogen phosphorylase, liver form isoform 1 [Homo sapiens]	1.35951	1.766	1.312	1.151	1.09	1.595	38	90
NP_006420.1	CCT7	T-complex protein 1 subunit eta isoform a [Homo sapiens]	0.947362	0.829	1.2	1.056	0.755	0.96	25	87
NP_001305049.1	SEC31A	protein transport protein Sec31A isoform 1 [Homo sapiens]	0.982986	1.184	1	0.913	0.878	0.966	35	101
NP_006635.2	HSPH1	heat shock protein 105 kDa isoform 1 [Homo sapiens]	1.17894	0.868	1.263	1.346	1.247	1.238	32	77
NP_054782.2	DBNL	drebrin-like protein isoform a [Homo sapiens]	0.9635	1.144	0.641	0.934	0.971	1.248	25	72
XP_016883528.1	YWHAB	14-3-3 protein beta/alpha isoform X1 [Homo sapiens]	0.966573	1.002	1.026	1.116	0.784	0.939	16	195
XP_005252522.1	PFKP	ATP-dependent 6-phosphofructokinase, platelet type isoform X1 [Homo sapiens]	0.897786	0.907	0.63	1.159	0.793	1.11	31	84
XP_006720071.1	FERMT2	fermitin family homolog 2 isoform X1 [Homo sapiens]	1.29061	1.185	0.727	1.075	2.47	1.565	28	90
NP_003698.1	RUVBL1	ruvB-like 1 isoform 1 [Homo sapiens]	1.25812	0.876	2.096	1.035	1.459	1.136	20	70
NP_000241.1	MPO	myeloperoxidase precursor [Homo sapiens]	1.29893	1.228	0.718	1.217	1.361	2.529	33	143
NP_006752.1	YWHAE	14-3-3 protein epsilon [Homo sapiens]	0.872484	0.901	1.064	0.916	0.667	0.862	23	174
NP_001243731.1	RPS3	40S ribosomal protein S3 isoform 1 [Homo sapiens]	0.876579	0.789	1.104	0.866	0.79	0.867	26	153
NP_001014436.1	DBNL	drebrin-like protein isoform b [Homo sapiens]	0.957783	0.98	1.066	1.006	0.762	1.006	25	71
NP_061936.3	EML4	echinoderm microtubule-associated protein-like 4 isoform a [Homo sapiens]	1.07889	0.823	1.504	0.951	1.279	0.971	33	82
XP_006719799.1	GOLGA3	golgin subfamily A member 3 isoform X1 [Homo sapiens]	0.966721	1.077	0.926	0.961	0.927	0.951	36	63
NP_000058.1	CA2	carbonic anhydrase 2 isoform 1 [Homo sapiens]	0.550344	0.54	0.841	0.577	0.328	0.587	16	226
NP_056138.1	UFL1	E3 UFM1-protein ligase 1 [Homo sapiens]	0.777164	0.775	0.761	0.885	0.754	0.719	36	83
XP_011531105.1	HADHB	trifunctional enzyme subunit beta, mitochondrial isoform X1 [Homo sapiens]	0.724937	0.645	0.836	0.735	0.775	0.651	25	113
NP_002798.2	PSMD1	26S proteasome non-ATPase regulatory subunit 1 isoform 1 [Homo sapiens]	1.03818	0.96	1.321	1.013	0.963	0.975	31	76
XP_016868812.1	ANK1	ankyrin-1 isoform X10 [Homo sapiens]	0.91572	1.033	0.967	1.053	0.788	0.778	38	71
NP_006175.2	NUCB1	nucleobindin-1 precursor [Homo sapiens]	0.980337	1.083	1.031	0.984	0.883	0.932	30	95
NP_001743.1	CAT	catalase [Homo sapiens]	0.948977	0.97	1.056	0.999	0.71	1.059	26	112
NP_061322.2	MATR3	matrin-3 isoform a [Homo sapiens]	1.07276	0.963	1.286	1.128	1.067	0.954	31	78
NP_000704.1	BLVRB	flavin reductase (NADPH) [Homo sapiens]	0.803999	0.848	0.982	0.842	0.595	0.806	14	104
NP_001351834.1	LRBA	lipopolysaccharide-responsive and beige-like anchor protein isoform 3 [Homo sapiens]	0.790153	0.735	1.133	0.793	0.617	0.755	47	74
NP_000867.2	IGF2R	cation-independent mannose-6-phosphate receptor precursor [Homo sapiens]	1.30627	1.093	2.121	1.057	1.24	1.253	40	55
NP_064695.3	AKR1B10	aldo-keto reductase family 1 member B10 [Homo sapiens]	0.436162	0.422	0.365	0.584	0.292	0.601	22	154
NP_000473.2	APOA4	apolipoprotein A-IV precursor [Homo sapiens]	1.23668	1.591	1.812	1.129	0.997	0.891	31	92
NP_064601.3	RNPEP	aminopeptidase B isoform a [Homo sapiens]	0.979533	0.905	1.079	0.954	0.942	1.029	30	87
NP_001347.3	DDX3X	ATP-dependent RNA helicase DDX3X isoform 1 [Homo sapiens]	1.18057	0.972	1.499	1.19	1.251	1.058	34	76
NP_006089.1	RACK1	receptor of activated protein C kinase 1 [Homo sapiens]	0.868806	0.765	1.141	0.868	0.789	0.826	24	116
NP_000959.2	RPL4	60S ribosomal protein L4 [Homo sapiens]	0.914875	0.876	1.184	0.905	0.853	0.8	26	123
NP_001308855.1	CKMT1A	creatine kinase U-type, mitochondrial isoform 1 precursor [Homo sapiens]	0.667708	0.542	0.696	0.86	0.675	0.606	28	97
NP_060760.2	PGM2	phosphoglucomutase-2 [Homo sapiens]	1.0834	1.099	0.87	1.097	1.083	1.313	28	91
NP_005013.1	PFN1	profilin-1 [Homo sapiens]	1.01381	0.978	0.834	0.993	1.036	1.274	14	189
NP_001289617.1	APOE	apolipoprotein E isoform a precursor [Homo sapiens]	1.45551	1.363	2.74	1.111	1.401	1.124	34	119
NP_001005362.1	DNM2	dynamin-2 isoform 4 [Homo sapiens]	0.911411	0.777	1.101	0.76	1.082	0.895	39	85
NP_001311048.1	CYFIP1	cytoplasmic FMR1-interacting protein 1 isoform c [Homo sapiens]	0.848738	0.89	0.854	0.855	0.824	0.823	39	85
NP_569710.2	DPP3	dipeptidyl peptidase 3 isoform 1 [Homo sapiens]	0.792862	0.744	0.728	0.838	0.798	0.863	24	69
NP_009124.2	ANXA10	annexin A10 [Homo sapiens]	0.536212	0.62	0.477	0.697	0.413	0.52	21	139
NP_005156.1	ALDOC	fructose-bisphosphate aldolase C [Homo sapiens]	1.07246	1.067	1.433	0.939	1.022	0.967	23	136
NP_003997.1	DMD	dystrophin isoform Dp427m [Homo sapiens]	0.967976	0.864	0.503	0.876	1.706	1.311	48	61
XP_011509878.1	RANBP2	E3 SUMO-protein ligase RanBP2 isoform X6 [Homo sapiens]	1.03614	0.844	1.453	1.077	0.973	0.928	57	83
NP_003648.2	BCAS1	breast carcinoma-amplified sequence 1 isoform 1 [Homo sapiens]	0.482984	0.404	0.551	0.686	0.239	0.719	25	69
XP_005265525.1	SLMAP	sarcolemmal membrane-associated protein isoform X21 [Homo sapiens]	0.910997	0.791	0.519	0.972	0.835	1.884	35	75
NP_004332.2	CAD	CAD protein isoform 1 [Homo sapiens]	1.16343	1.076	1.558	1.083	1.01	1.163	39	65
NP_001244917.1	TYMP	thymidine phosphorylase isoform 1 precursor [Homo sapiens]	1.21374	1.175	0.766	1.167	1.382	1.815	21	75
NP_001484.1	GDI1	rab GDP dissociation inhibitor alpha [Homo sapiens]	1.00373	1.123	0.751	1.045	1.182	0.981	25	98
NP_002215.2	ITPR3	inositol 1,4,5-trisphosphate receptor type 3 [Homo sapiens]	0.851635	0.721	0.7	1.035	0.925	0.928	47	71
NP_597734.2	SYNPO2	synaptopodin-2 isoform a [Homo sapiens]	1.32436	0.875	0.586	1.146	3.293	2.106	39	99
NP_003839.2	SUCLG2	succinate--CoA ligase [GDP-forming] subunit beta, mitochondrial isoform 2 precursor [Homo sapiens]	0.574269	0.383	1.034	0.573	0.571	0.482	27	110
NP_004199.1	AIFM1	apoptosis-inducing factor 1, mitochondrial isoform AIF precursor [Homo sapiens]	0.601404	0.432	0.812	0.639	0.93	0.377	24	102
NP_056289.2	SAMHD1	deoxynucleoside triphosphate triphosphohydrolase SAMHD1 isoform 1 [Homo sapiens]	1.03263	1.122	0.719	1.088	0.974	1.376	30	84
NP_056107.1	ESYT1	extended synaptotagmin-1 isoform 2 [Homo sapiens]	1.11092	1.091	0.889	1.212	1.169	1.231	32	76
NP_004554.3	PCK2	phosphoenolpyruvate carboxykinase [GTP], mitochondrial isoform 1 precursor [Homo sapiens]	0.86741	0.906	0.835	0.868	0.768	0.972	33	91
NP_006833.2	SF3B2	splicing factor 3B subunit 2 [Homo sapiens]	1.06747	0.951	1.527	1.071	0.992	0.899	34	67
XP_005251533.1	ACO1	cytoplasmic aconitate hydratase isoform X1 [Homo sapiens]	0.781283	0.754	0.976	0.748	0.767	0.689	41	117
XP_005269798.1	ANXA11	annexin A11 isoform X1 [Homo sapiens]	0.938938	0.942	0.738	0.897	0.949	1.233	29	93
NP_001188306.1	ALDH7A1	alpha-aminoadipic semialdehyde dehydrogenase isoform 2 [Homo sapiens]	0.783177	0.802	1.013	0.723	0.704	0.713	27	83
NP_000843.1	GSTP1	glutathione S-transferase P [Homo sapiens]	1.02388	0.964	1.822	0.914	0.67	1.046	13	212
NP_006182.2	PA2G4	proliferation-associated protein 2G4 [Homo sapiens]	1.00581	0.802	1.163	0.987	1.127	0.992	24	93
XP_024309269.1	APEH	acylamino-acid-releasing enzyme isoform X4 [Homo sapiens]	0.828071	0.739	1.147	0.819	0.637	0.881	24	64
NP_003950.1	HIP1R	huntingtin-interacting protein 1-related protein isoform 1 [Homo sapiens]	0.713158	0.539	0.994	0.78	0.654	0.674	40	63
XP_011516714.1	FAM120A	constitutive coactivator of PPAR-gamma-like protein 1 isoform X1 [Homo sapiens]	0.838078	0.886	0.833	0.869	0.762	0.846	31	59
XP_016877116.1	WARS	tryptophan--tRNA ligase, cytoplasmic isoform X1 [Homo sapiens]	1.00396	0.865	0.714	1.073	0.925	1.661	25	116
NP_000997.1	RPS3A	40S ribosomal protein S3a isoform 1 [Homo sapiens]	0.927499	0.783	1.244	0.909	0.968	0.801	21	134
NP_005509.1	HMGCS2	hydroxymethylglutaryl-CoA synthase, mitochondrial isoform 1 precursor [Homo sapiens]	1.0347	0.777	4.989	0.584	0.781	0.672	22	115
NP_003225.2	TFRC	transferrin receptor protein 1 isoform 1 [Homo sapiens]	1.33535	0.966	2.268	1.105	1.479	1.185	30	67
XP_016867132.1	AKAP9	A-kinase anchor protein 9 isoform X2 [Homo sapiens]	1.0563	0.822	2.098	0.949	0.956	0.841	54	61
XP_024307176.1	ECH1	delta(3,5)-Delta(2,4)-dienoyl-CoA isomerase, mitochondrial isoform X1 [Homo sapiens]	0.674725	0.581	0.49	0.801	0.9	0.681	18	92
XP_016885213.1	BGN	biglycan isoform X1 [Homo sapiens]	1.485	2.708	0.707	1.394	2.062	1.312	18	150
XP_005272732.1	USP9X	probable ubiquitin carboxyl-terminal hydrolase FAF-X isoform X1 [Homo sapiens]	1.00941	0.992	0.989	1.017	0.992	1.058	45	65
NP_001292204.1	AGRN	agrin isoform 1 precursor [Homo sapiens]	1.13364	0.998	1.07	0.907	1.503	1.285	34	49
XP_005246247.1	ROCK2	rho-associated protein kinase 2 isoform X1 [Homo sapiens]	1.04462	1.184	0.801	1.055	1.048	1.186	45	67
XP_016883198.1	AHCY	adenosylhomocysteinase isoform X2 [Homo sapiens]	1.14775	0.828	2.04	1.121	1.008	1.045	23	108
NP_005210.3	DIAPH1	protein diaphanous homolog 1 isoform 1 [Homo sapiens]	0.809856	0.655	0.783	0.895	0.783	0.969	32	71
NP_001316055.1	DNAJC13	dnaJ homolog subfamily C member 13 isoform 1 [Homo sapiens]	1.09204	1.054	1.527	0.929	0.906	1.144	39	54
NP_005561.1	LMAN1	protein ERGIC-53 precursor [Homo sapiens]	0.790203	0.823	0.864	0.769	0.722	0.782	23	102
XP_005253650.1	CLIP1	CAP-Gly domain-containing linker protein 1 isoform X1 [Homo sapiens]	1.09458	1.023	0.954	1.079	1.241	1.203	41	55
NP_000261.2	PNP	purine nucleoside phosphorylase [Homo sapiens]	0.833061	0.823	0.851	0.933	0.696	0.882	18	84
NP_066272.1	PDLIM1	PDZ and LIM domain protein 1 [Homo sapiens]	1.07521	1.259	0.81	1.298	0.926	1.174	17	66
NP_006817.1	YWHAQ	14-3-3 protein theta [Homo sapiens]	1.0561	1.095	1.139	1.225	0.851	1.011	19	154
NP_006187.2	PCBP1	poly(rC)-binding protein 1 [Homo sapiens]	1.01089	0.896	1.337	1.01	0.974	0.895	18	69
NP_009005.1	CORO1A	coronin-1A [Homo sapiens]	0.958313	1.052	0.546	0.955	0.898	1.645	30	114
NP_004516.2	LRP2	low-density lipoprotein receptor-related protein 2 precursor [Homo sapiens]	1.61017	0.902	8.354	1.026	1.529	0.913	51	66
NP_001675.3	ATP2B4	plasma membrane calcium-transporting ATPase 4 isoform 4b [Homo sapiens]	1.10573	1.056	0.866	0.987	1.287	1.424	32	57
NP_000405.1	HSD17B4	peroxisomal multifunctional enzyme type 2 isoform 2 [Homo sapiens]	0.828463	0.827	0.774	0.956	0.726	0.878	28	82
NP_001311233.1	RPN2	dolichyl-diphosphooligosaccharide--protein glycosyltransferase subunit 2 isoform 7 precursor [Homo sapiens]	0.762536	0.741	0.915	0.746	0.736	0.691	20	96
NP_001158886.1	LDHA	L-lactate dehydrogenase A chain isoform 3 [Homo sapiens]	1.22631	1.248	0.85	1.406	1.376	1.352	20	154
NP_002071.2	GOT2	aspartate aminotransferase, mitochondrial isoform 1 precursor [Homo sapiens]	0.672715	0.438	1.019	0.698	0.992	0.446	23	121
NP_001340.2	DARS	aspartate--tRNA ligase, cytoplasmic isoform 1 [Homo sapiens]	0.928971	0.803	1.144	0.991	0.859	0.885	35	93
XP_006721929.1	ITGB4	integrin beta-4 isoform X1 [Homo sapiens]	0.867868	0.771	0.493	1.041	0.991	1.258	39	61
NP_004485.1	HDGF	hepatoma-derived growth factor isoform a [Homo sapiens]	1.28042	1.118	1.57	1.231	1.517	1.05	21	95
XP_006721930.1	ITGB4	integrin beta-4 isoform X3 [Homo sapiens]	1.0623	0.799	0.88	0.98	1.883	1.042	39	61
NP_001302466.1	LDHB	L-lactate dehydrogenase B chain isoform LDHBx [Homo sapiens]	0.918726	0.641	2.188	0.729	1.228	0.521	17	190
XP_011515093.1	NDRG1	protein NDRG1 isoform X1 [Homo sapiens]	0.869017	0.831	1.448	0.757	0.661	0.825	9	55
XP_024306019.1	HPR	haptoglobin-related protein isoform X1 [Homo sapiens]	0.885179	1.346	0.614	1.171	0.74	0.76	18	144
NP_000493.1	EPX	eosinophil peroxidase preproprotein [Homo sapiens]	0.959352	0.846	0.755	0.84	0.842	1.798	35	110
NP_057175.1	EIF3L	eukaryotic translation initiation factor 3 subunit L isoform 1 [Homo sapiens]	0.921176	0.789	1.221	0.894	0.859	0.897	27	74
XP_006712157.1	XPO1	exportin-1 isoform X1 [Homo sapiens]	1.1291	1.001	1.533	1.076	1.066	1.044	32	83
XP_011531424.1	CAPG	macrophage-capping protein isoform X1 [Homo sapiens]	0.976915	1.062	0.759	0.954	0.821	1.41	15	102
NP_006750.3	UGP2	UTP--glucose-1-phosphate uridylyltransferase isoform a [Homo sapiens]	0.85378	0.85	1.016	0.872	0.72	0.836	24	70
NP_001269374.1	EHD1	EH domain-containing protein 1 isoform 2 [Homo sapiens]	0.925181	0.879	0.843	0.923	0.844	1.176	25	79
XP_024304570.1	CHD4	chromodomain-helicase-DNA-binding protein 4 isoform X1 [Homo sapiens]	1.1851	0.909	1.634	1.14	1.294	1.069	43	69
NP_001131025.1	LRRFIP1	leucine-rich repeat flightless-interacting protein 1 isoform 5 [Homo sapiens]	0.912244	0.862	0.907	0.981	0.786	1.05	25	64
NP_001341935.1	NPM1	nucleophosmin isoform 1 [Homo sapiens]	1.23866	0.964	1.681	1.232	1.257	1.163	17	151
NP_001165131.1	CYB5R3	NADH-cytochrome b5 reductase 3 isoform 3 [Homo sapiens]	0.934633	1.026	0.821	0.986	1.016	0.845	17	79
NP_001258535.1	BASP1	brain acid soluble protein 1 [Homo sapiens]	0.988029	1.96	0.521	1.09	0.687	1.232	14	67
NP_001304092.1	C5	complement C5 isoform 2 [Homo sapiens]	1.03782	1.541	0.742	1.2	1.021	0.86	36	63
XP_005263481.1	PARK7	protein/nucleic acid deglycase DJ-1 isoform X1 [Homo sapiens]	0.939175	0.909	0.855	1.091	0.992	0.869	17	133
NP_003237.2	THBS1	thrombospondin-1 precursor [Homo sapiens]	1.53118	1.767	1.093	1.519	2.365	1.216	36	69
XP_016860272.1	STAT1	signal transducer and activator of transcription 1-alpha/beta isoform X1 [Homo sapiens]	1.139	1.035	1.156	0.999	0.948	1.691	29	93
NP_004784.2	LONP1	lon protease homolog, mitochondrial isoform 1 precursor [Homo sapiens]	0.802765	0.602	1.235	0.818	0.75	0.73	29	59
XP_011513901.1	EIF3B	eukaryotic translation initiation factor 3 subunit B isoform X1 [Homo sapiens]	0.953245	0.818	1.246	0.958	0.908	0.888	29	86
NP_001076.2	SERPINA3	alpha-1-antichymotrypsin precursor [Homo sapiens]	0.97736	1.974	0.553	1.128	0.883	0.819	20	111
NP_006102.2	ACAA2	3-ketoacyl-CoA thiolase, mitochondrial [Homo sapiens]	1.05605	1.073	1.506	0.975	0.746	1.117	19	73
NP_444505.1	RPLP0	60S acidic ribosomal protein P0 [Homo sapiens]	0.8748	0.782	1.193	0.892	0.769	0.802	16	86
NP_060697.4	UBA6	ubiquitin-like modifier-activating enzyme 6 [Homo sapiens]	0.94359	1	0.9	0.937	0.842	1.053	30	55
NP_000201.2	ITGA6	integrin alpha-6 isoform b preproprotein [Homo sapiens]	0.854929	0.747	0.646	1.019	0.937	0.993	33	63
NP_001310991.1	MIA3	transport and Golgi organization protein 1 homolog isoform 3 precursor [Homo sapiens]	0.747714	0.73	0.826	0.803	0.646	0.747	38	70
NP_000510.1	HBD	hemoglobin subunit delta [Homo sapiens]	0.846028	1.11	0.973	1.029	0.562	0.694	13	485
XP_011509279.1	GPD2	glycerol-3-phosphate dehydrogenase, mitochondrial isoform X1 [Homo sapiens]	0.755723	0.612	0.899	0.754	0.882	0.674	37	65
NP_001753.1	CCT6A	T-complex protein 1 subunit zeta isoform a [Homo sapiens]	0.972141	0.848	1.32	1.084	0.773	0.926	27	103
NP_000958.1	RPL3	60S ribosomal protein L3 isoform a [Homo sapiens]	0.924735	0.752	1.282	0.916	0.943	0.811	26	118
NP_000960.2	RPL5	60S ribosomal protein L5 [Homo sapiens]	0.885291	0.836	1.164	0.895	0.775	0.806	18	101
NP_002878.2	RARS	arginine--tRNA ligase, cytoplasmic [Homo sapiens]	0.838562	0.786	0.9	0.939	0.747	0.837	29	74
NP_004083.3	ECHS1	enoyl-CoA hydratase, mitochondrial [Homo sapiens]	0.652933	0.442	0.905	0.655	0.726	0.623	17	87
XP_005272072.1	ERAP1	endoplasmic reticulum aminopeptidase 1 isoform X1 [Homo sapiens]	0.780814	0.758	0.631	0.855	0.693	1.025	31	79
NP_055484.3	NUP93	nuclear pore complex protein Nup93 isoform 1 [Homo sapiens]	1.13171	0.99	1.318	1.115	1.115	1.146	34	72
NP_002620.1	PGAM1	phosphoglycerate mutase 1 isoform 1 [Homo sapiens]	1.02481	1.022	0.905	0.985	1.137	1.09	18	132
NP_001004060.1	NOMO2	nodal modulator 2 isoform 1 precursor [Homo sapiens]	0.80937	0.736	0.976	0.839	0.72	0.8	29	67
NP_001073286.1	ITGA6	integrin alpha-6 isoform a preproprotein [Homo sapiens]	0.712944	0.376	0.617	0.973	0.591	1.38	32	62
NP_005868.1	SF3A1	splicing factor 3A subunit 1 [Homo sapiens]	1.13744	0.97	1.55	1.076	0.993	1.185	25	55
XP_011526983.1	EPB41L1	band 4.1-like protein 1 isoform X8 [Homo sapiens]	0.919747	0.559	1.666	0.805	0.936	0.938	30	54
NP_005723.2	RAD50	DNA repair protein RAD50 [Homo sapiens]	1.06633	1.121	0.833	0.994	1.234	1.202	43	64
NP_001245282.1	EFTUD2	116 kDa U5 small nuclear ribonucleoprotein component isoform a [Homo sapiens]	1.06962	0.982	1.436	1.037	0.971	0.987	35	76
NP_005808.3	PLIN3	perilipin-3 isoform 1 [Homo sapiens]	1.12626	1.593	0.988	1.083	0.967	1.101	23	78
XP_016873595.1	RNH1	ribonuclease inhibitor isoform X1 [Homo sapiens]	1.10532	1.157	0.835	1.155	1.243	1.19	18	77
NP_005222.2	CTTN	src substrate cortactin isoform a [Homo sapiens]	1.14568	1.341	1.383	1.093	0.933	1.041	29	72
NP_006126.1	CAPZA1	F-actin-capping protein subunit alpha-1 [Homo sapiens]	0.977754	0.97	0.877	1.025	0.966	1.059	14	89
XP_006713723.1	PLS1	plastin-1 isoform X1 [Homo sapiens]	0.60143	0.675	0.224	0.797	0.673	0.97	25	85
NP_001116137.1	DDX3Y	ATP-dependent RNA helicase DDX3Y isoform 1 [Homo sapiens]	0.92003	1.431	0.6	0.858	0.911	0.982	28	60
NP_000099.2	DLD	dihydrolipoyl dehydrogenase, mitochondrial isoform 1 precursor [Homo sapiens]	0.688108	0.434	1.068	0.711	1.004	0.466	22	100
NP_001106177.1	SCIN	adseverin isoform 1 [Homo sapiens]	0.599218	0.639	0.522	0.841	0.359	0.769	28	58
NP_001138881.1	NONO	non-POU domain-containing octamer-binding protein isoform 1 [Homo sapiens]	1.12404	0.929	1.498	1.164	0.993	1.117	30	118
XP_005249638.1	AGR2	anterior gradient protein 2 homolog isoform X1 [Homo sapiens]	0.543089	0.601	0.376	1.045	0.307	0.652	17	161
XP_016869465.1	NAPRT	nicotinate phosphoribosyltransferase isoform X2 [Homo sapiens]	0.883494	0.802	1.212	0.851	0.641	1.014	21	46
XP_024305114.1	IPO5	importin-5 isoform X1 [Homo sapiens]	1.08465	0.964	1.163	1.098	1.202	1.014	27	63
NP_001257411.1	PSMD11	26S proteasome non-ATPase regulatory subunit 11 [Homo sapiens]	1.03311	0.965	1.225	1.026	0.951	1.02	22	73
NP_068800.2	PGM5	phosphoglucomutase-like protein 5 [Homo sapiens]	1.05879	0.777	0.414	0.922	2.385	1.878	29	96
XP_016868908.1	ASPH	aspartyl/asparaginyl beta-hydroxylase isoform X1 [Homo sapiens]	0.926856	1.059	0.916	0.939	0.978	0.769	23	64
NP_002829.3	PTPRC	receptor-type tyrosine-protein phosphatase C isoform 1 precursor [Homo sapiens]	0.923545	1.06	0.577	0.9	0.768	1.588	33	67
XP_016865667.1	SYNCRIP	heterogeneous nuclear ribonucleoprotein Q isoform X4 [Homo sapiens]	1.1763	1.111	1.266	1.291	1.094	1.136	24	103
NP_000998.1	RPS4X	40S ribosomal protein S4, X isoform [Homo sapiens]	0.858553	0.76	1.161	0.898	0.784	0.751	21	139
NP_002800.2	PSMD3	26S proteasome non-ATPase regulatory subunit 3 [Homo sapiens]	1.01674	0.911	1.265	0.998	0.916	1.03	29	72
NP_000875.2	IMPDH2	inosine-5'-monophosphate dehydrogenase 2 [Homo sapiens]	1.3488	1.293	2.158	1.133	1.141	1.237	24	59
NP_036611.2	YWHAG	14-3-3 protein gamma [Homo sapiens]	1.15965	0.965	1.668	1.039	1.155	1.086	21	180
NP_003671.1	YARS	tyrosine--tRNA ligase, cytoplasmic [Homo sapiens]	0.851054	0.728	1.3	0.839	0.785	0.717	35	96
NP_001153171.1	FHL1	four and a half LIM domains protein 1 isoform 5 [Homo sapiens]	1.03258	0.63	0.331	1.059	2.445	2.177	21	84
NP_001229766.1	AP2A2	AP-2 complex subunit alpha-2 isoform 1 [Homo sapiens]	0.974234	1.069	0.964	0.979	0.886	0.981	31	72
XP_011515262.1	OPLAH	5-oxoprolinase isoform X1 [Homo sapiens]	0.804432	0.589	0.867	0.852	1.003	0.771	32	47
XP_024304295.1	NUCB2	nucleobindin-2 isoform X1 [Homo sapiens]	0.63952	0.676	0.572	0.87	0.604	0.526	22	89
NP_859048.1	PRDX1	peroxiredoxin-1 [Homo sapiens]	0.832929	0.767	1.11	0.82	0.624	0.92	18	163
NP_055271.2	PDCD4	programmed cell death protein 4 isoform 1 [Homo sapiens]	0.776945	0.629	1.141	0.77	0.669	0.765	21	66
NP_005712.1	ACTR3	actin-related protein 3 isoform 1 [Homo sapiens]	0.991916	0.972	0.878	0.938	1.04	1.152	24	102
XP_011512974.1	SERPINB6	serpin B6 isoform X1 [Homo sapiens]	0.643349	0.903	0.525	0.537	0.574	0.754	17	63
XP_011539348.1	AKR7A3	aflatoxin B1 aldehyde reductase member 3 isoform X1 [Homo sapiens]	0.520939	0.43	0.568	0.553	0.655	0.434	15	108
NP_001966.1	ENO2	gamma-enolase [Homo sapiens]	1.02478	1.061	0.688	0.949	1.272	1.284	22	73
NP_001307524.1	DDX5	probable ATP-dependent RNA helicase DDX5 isoform a [Homo sapiens]	1.22222	1.032	1.479	1.294	1.295	1.065	38	99
NP_009034.2	NDUFV1	NADH dehydrogenase [ubiquinone] flavoprotein 1, mitochondrial isoform 1 precursor [Homo sapiens]	0.596454	0.533	0.761	0.653	0.641	0.446	22	74
NP_004054.3	CDH17	cadherin-17 precursor [Homo sapiens]	1.21644	0.915	0.489	2.119	1.94	1.452	24	53
NP_001317178.1	HNRNPA3	heterogeneous nuclear ribonucleoprotein A3 isoform a [Homo sapiens]	1.00121	0.922	1.161	1.155	0.845	0.964	22	109
NP_002286.2	RPSA	40S ribosomal protein SA isoform 1 [Homo sapiens]	0.914432	0.796	1.09	0.973	0.906	0.835	15	67
NP_001106963.1	2020-09-09	septin-9 isoform a [Homo sapiens]	1.04712	0.915	1.274	1.001	0.986	1.096	33	99
NP_001646.2	ARCN1	coatomer subunit delta isoform 1 [Homo sapiens]	0.886788	0.925	0.983	0.897	0.781	0.861	26	80
NP_004351.1	CDH1	cadherin-1 isoform 1 preproprotein [Homo sapiens]	0.691059	0.519	1.066	0.726	0.622	0.632	23	73
NP_001186621.1	SLC4A2	anion exchange protein 2 isoform 1 [Homo sapiens]	0.6741	0.415	1.082	0.679	1.001	0.456	27	48
NP_005372.2	NCL	nucleolin [Homo sapiens]	1.31329	0.958	2.056	1.407	1.385	1.017	38	164
XP_006715888.1	ARPC1B	actin-related protein 2/3 complex subunit 1B isoform X1 [Homo sapiens]	1.08309	1.222	0.846	1.065	1.096	1.236	21	80
NP_001279.2	CLIC1	chloride intracellular channel protein 1 [Homo sapiens]	1.00994	1.005	0.971	1.07	0.932	1.079	15	92
XP_011528635.1	SMTN	smoothelin isoform X2 [Homo sapiens]	1.31351	0.815	0.555	1.135	3.177	2.395	32	77
XP_006715894.1	SLC25A13	calcium-binding mitochondrial carrier protein Aralar2 isoform X1 [Homo sapiens]	0.805849	0.605	1.807	0.742	0.805	0.52	28	76
XP_011530071.1	PALLD	palladin isoform X2 [Homo sapiens]	1.45238	1.855	0.618	1.286	2.682	1.631	27	91
NP_003285.2	TPSAB1	tryptase alpha/beta-1 precursor [Homo sapiens]	0.839008	0.641	0.723	0.882	0.706	1.438	16	124
NP_003532.1	HIST1H4K	histone H4 [Homo sapiens]	0.824692	0.786	0.979	0.816	0.655	0.926	16	233
NP_055040.2	PPP2R1A	serine/threonine-protein phosphatase 2A 65 kDa regulatory subunit A alpha isoform isoform 1 [Homo sapiens]	1.05121	0.966	1.212	1.058	0.962	1.076	23	100
NP_001284478.1	UPF1	regulator of nonsense transcripts 1 isoform 1 [Homo sapiens]	1.04361	0.925	1.178	1.024	1.06	1.047	32	58
NP_848927.2	MTDH	protein LYRIC isoform 1 [Homo sapiens]	0.928004	0.936	1.101	0.911	0.766	0.957	19	54
XP_016863889.1	2020-09-11	septin-11 isoform X1 [Homo sapiens]	1.20412	1.795	0.969	1.195	1.122	1.086	21	60
NP_001129490.1	EPHX1	epoxide hydrolase 1 [Homo sapiens]	0.769535	0.797	0.839	0.718	0.606	0.928	25	62
XP_011528984.1	PLXNB2	plexin-B2 isoform X1 [Homo sapiens]	0.853157	0.923	0.711	0.931	0.728	1.017	35	50
XP_024309900.1	DDX60	probable ATP-dependent RNA helicase DDX60 isoform X1 [Homo sapiens]	0.66502	0.609	0.475	0.81	0.46	1.205	35	60
NP_002336.1	LUM	lumican precursor [Homo sapiens]	1.3453	3.363	0.469	1.386	1.674	1.203	17	199
NP_056988.3	EIF5B	eukaryotic translation initiation factor 5B [Homo sapiens]	1.04402	0.839	1.422	1.167	0.923	0.966	37	62
NP_006801.1	PDIA5	protein disulfide-isomerase A5 precursor [Homo sapiens]	0.821815	0.839	1.035	0.735	0.791	0.742	22	60
NP_524147.2	MYL6	myosin light polypeptide 6 isoform 2 [Homo sapiens]	1.08214	0.966	0.847	1.056	0.98	1.754	13	126
NP_000932.3	POR	NADPH--cytochrome P450 reductase [Homo sapiens]	1.05641	0.826	1.257	0.994	1.163	1.097	35	69
NP_060530.3	IARS2	isoleucine--tRNA ligase, mitochondrial precursor [Homo sapiens]	0.822227	0.622	1.09	0.809	0.898	0.764	26	51
NP_001166925.1	PDHA1	pyruvate dehydrogenase E1 component subunit alpha, somatic form, mitochondrial isoform 2 precursor [Homo sapiens]	0.745893	0.526	1.304	0.738	0.853	0.534	26	89
NP_001349.2	DHX15	pre-mRNA-splicing factor ATP-dependent RNA helicase DHX15 [Homo sapiens]	1.08496	0.898	1.33	0.992	1.101	1.152	31	71
XP_016878863.1	PPL	periplakin isoform X1 [Homo sapiens]	0.877152	0.777	0.627	0.892	0.942	1.269	37	46
NP_001304712.1	TSTA3	GDP-L-fucose synthase isoform 1 [Homo sapiens]	0.677483	0.578	0.785	0.817	0.559	0.69	19	55
NP_002794.1	PSMC2	26S proteasome regulatory subunit 7 isoform 1 [Homo sapiens]	1.06436	0.977	1.373	0.979	0.962	1.081	26	67
XP_024302778.1	2020-09-07	septin-7 isoform X5 [Homo sapiens]	1.20219	1.448	0.975	1.145	1.418	1.094	25	79
NP_002009.1	FLII	protein flightless-1 homolog isoform 1 [Homo sapiens]	0.859378	0.801	0.799	0.947	0.769	1.006	26	52
NP_000026.2	ALDOB	fructose-bisphosphate aldolase B [Homo sapiens]	0.551284	0.718	0.203	0.937	0.91	0.41	21	84
NP_036335.1	GRHPR	glyoxylate reductase/hydroxypyruvate reductase [Homo sapiens]	0.826647	0.669	1.104	0.781	0.853	0.784	18	44
NP_001143.2	SLC25A5	ADP/ATP translocase 2 [Homo sapiens]	0.605554	0.347	0.887	0.666	0.929	0.427	26	151
NP_001138471.1	ITGAV	integrin alpha-V isoform 2 precursor [Homo sapiens]	1.16468	1.601	0.921	1.169	1.216	1.023	31	62
XP_011534672.1	CHGA	chromogranin-A isoform X1 [Homo sapiens]	0.409484	0.46	0.614	0.419	0.388	0.251	16	45
NP_001008938.1	CKAP5	cytoskeleton-associated protein 5 isoform a [Homo sapiens]	1.05566	0.879	1.251	1.038	1.165	0.984	34	52
XP_006714132.1	PDLIM5	PDZ and LIM domain protein 5 isoform X6 [Homo sapiens]	1.22074	1.753	0.75	1.213	1.553	1.096	21	62
NP_542165.1	DDX39B	spliceosome RNA helicase DDX39B [Homo sapiens]	1.07193	0.941	1.268	1.112	1.019	1.047	24	86
NP_006127.1	CAPZA2	F-actin-capping protein subunit alpha-2 [Homo sapiens]	0.996763	0.911	0.969	0.966	1.105	1.045	14	62
XP_011528188.2	COMT	catechol O-methyltransferase isoform X1 [Homo sapiens]	0.766157	0.697	0.746	0.864	0.575	1.022	14	61
NP_000445.1	SOD1	superoxide dismutase [Cu-Zn] [Homo sapiens]	0.836112	0.788	0.826	0.94	0.829	0.805	14	115
NP_005558.1	LGALS3BP	galectin-3-binding protein precursor [Homo sapiens]	0.940828	1.016	0.602	1.183	0.613	1.661	19	85
NP_001369.1	DYNC1I2	cytoplasmic dynein 1 intermediate chain 2 isoform 1 [Homo sapiens]	1.00641	1.005	0.968	1.033	1.04	0.987	19	53
NP_055635.3	TOMM70	mitochondrial import receptor subunit TOM70 [Homo sapiens]	1.07262	0.709	2.315	0.868	1.114	0.896	28	79
NP_002717.3	PREP	prolyl endopeptidase [Homo sapiens]	0.920094	0.808	0.893	1.002	0.818	1.114	30	74
NP_001005242.2	PKP2	plakophilin-2 isoform 2a [Homo sapiens]	1.12604	0.613	1.875	0.896	2.351	0.749	31	53
NP_001123525.2	EEF1D	elongation factor 1-delta isoform 1 [Homo sapiens]	0.977259	0.932	1.127	0.992	0.968	0.885	20	96
NP_001167552.1	NLRP2	NACHT, LRR and PYD domains-containing protein 2 isoform 1 [Homo sapiens]	1.51966	1.042	6.284	0.947	1.354	0.967	32	69
NP_001627.2	SLC25A6	ADP/ATP translocase 3 [Homo sapiens]	0.721851	0.457	1.071	0.727	1.073	0.515	26	137
NP_001018079.1	SERBP1	plasminogen activator inhibitor 1 RNA-binding protein isoform 3 [Homo sapiens]	0.89436	0.862	1.519	1.071	0.831	0.491	17	70
XP_011533397.2	LMO7	LIM domain only protein 7 isoform X11 [Homo sapiens]	0.854659	0.829	0.555	1.104	0.941	0.956	28	46
NP_003461.2	USP7	ubiquitin carboxyl-terminal hydrolase 7 isoform 1 [Homo sapiens]	1.09597	0.904	1.114	1.026	1.226	1.251	34	49
XP_005264641.1	DYSF	dysferlin isoform X1 [Homo sapiens]	1.098	1.147	1.162	0.944	1.056	1.201	36	47
NP_005722.1	ARPC2	actin-related protein 2/3 complex subunit 2 [Homo sapiens]	0.962171	0.999	0.865	0.908	0.996	1.054	21	101
NP_006787.2	AFG3L2	AFG3-like protein 2 [Homo sapiens]	0.758254	0.543	1.094	0.691	0.96	0.636	28	61
XP_005249096.1	HIST1H2BD	histone H2B type 1-D isoform X1 [Homo sapiens]	0.98699	0.827	0.969	1.004	1.062	1.096	18	425
NP_057376.2	TRAP1	heat shock protein 75 kDa, mitochondrial isoform 1 precursor [Homo sapiens]	0.936033	0.802	1.035	0.934	0.921	1.007	25	63
NP_001107579.1	PDLIM3	PDZ and LIM domain protein 3 isoform b [Homo sapiens]	1.27759	1.881	0.705	1.317	1.585	1.231	21	51
XP_011519775.1	ANPEP	aminopeptidase N isoform X1 [Homo sapiens]	1.00036	1.425	0.543	0.87	1.217	1.22	27	63
NP_002005.1	FKBP4	peptidyl-prolyl cis-trans isomerase FKBP4 [Homo sapiens]	1.12171	0.773	2.521	1	0.987	0.923	24	84
NP_004530.1	NARS	asparagine--tRNA ligase, cytoplasmic [Homo sapiens]	0.799897	0.717	0.924	0.851	0.77	0.755	23	83
NP_003655.3	AP3B1	AP-3 complex subunit beta-1 isoform 1 [Homo sapiens]	0.839994	0.859	0.803	0.961	0.783	0.806	31	67
NP_002558.1	PEBP1	phosphatidylethanolamine-binding protein 1 [Homo sapiens]	0.875519	0.87	0.823	0.877	0.929	0.881	13	101
XP_016871651.1	ANXA7	annexin A7 isoform X1 [Homo sapiens]	0.980234	0.959	0.815	0.994	1.012	1.155	22	98
XP_016868586.1	CTSB	cathepsin B isoform X1 [Homo sapiens]	1.21184	1.138	1.004	1.199	1.141	1.671	11	83
XP_024308303.1	HLA-A	LOW QUALITY PROTEIN: HLA class I histocompatibility antigen, A-1 alpha chain isoform X1 [Homo sapiens]	0.954778	0.753	0.706	1.018	1.389	1.056	21	62
NP_001681.2	ATP6V1A	V-type proton ATPase catalytic subunit A [Homo sapiens]	1.14213	1.079	1.511	1.018	1.051	1.115	22	67
NP_001018077.1	SERBP1	plasminogen activator inhibitor 1 RNA-binding protein isoform 1 [Homo sapiens]	0.984051	0.972	1.444	1.115	0.719	0.819	18	66
NP_064502.9	LARS	leucine--tRNA ligase, cytoplasmic isoform 1 [Homo sapiens]	0.888195	0.738	0.983	0.991	0.914	0.842	28	58
NP_001138303.1	PHB2	prohibitin-2 isoform 1 [Homo sapiens]	0.931588	0.74	1.717	0.789	0.948	0.739	23	115
NP_002622.2	PGD	6-phosphogluconate dehydrogenase, decarboxylating isoform 1 [Homo sapiens]	0.943327	0.895	0.826	1.086	0.822	1.131	24	102
NP_057543.2	MZB1	marginal zone B- and B1-cell-specific protein precursor [Homo sapiens]	0.66304	0.866	0.459	0.657	0.523	0.938	12	89
NP_056456.1	TES	testin isoform 1 [Homo sapiens]	0.995523	1.084	0.722	0.985	0.989	1.281	23	61
NP_057018.1	NOP58	nucleolar protein 58 [Homo sapiens]	1.15879	0.945	1.676	1.013	1.162	1.12	21	50
NP_061819.2	NANS	sialic acid synthase [Homo sapiens]	0.648319	0.567	0.691	0.72	0.646	0.628	17	82
NP_001353228.1	KHSRP	far upstream element-binding protein 2 isoform 2 [Homo sapiens]	1.1342	0.973	1.197	1.295	1.078	1.154	24	83
NP_006383.2	NOP56	nucleolar protein 56 [Homo sapiens]	1.12754	0.866	1.77	1.05	1.203	0.94	26	60
NP_066952.1	PPA1	inorganic pyrophosphatase [Homo sapiens]	1.08024	0.84	0.889	1.398	1.081	1.302	15	93
NP_036558.3	SF3B3	splicing factor 3B subunit 3 [Homo sapiens]	1.11096	1.031	1.339	1.068	1.058	1.085	27	65
NP_003277.1	TOP1	DNA topoisomerase 1 [Homo sapiens]	1.21159	0.921	1.646	1.17	1.319	1.117	33	66
NP_001976.1	ETFB	electron transfer flavoprotein subunit beta isoform 1 [Homo sapiens]	0.724763	0.575	1.069	0.724	0.694	0.647	21	77
NP_000498.2	FBP1	fructose-1,6-bisphosphatase 1 [Homo sapiens]	0.543217	0.508	0.504	0.595	0.432	0.721	19	84
NP_001087240.1	TXNRD1	thioredoxin reductase 1, cytoplasmic isoform 5 [Homo sapiens]	0.948862	0.947	1.003	0.899	0.84	1.073	18	51
NP_004152.1	RAB1A	ras-related protein Rab-1A isoform 1 [Homo sapiens]	0.802734	0.767	0.984	0.816	0.729	0.741	16	109
NP_002706.1	PPP2CA	serine/threonine-protein phosphatase 2A catalytic subunit alpha isoform isoform 1 [Homo sapiens]	1.01016	0.922	1.056	1.008	1.021	1.05	17	48
NP_001128639.1	ALDH3A1	aldehyde dehydrogenase, dimeric NADP-preferring isoform 1 [Homo sapiens]	0.492284	0.554	0.71	0.415	0.275	0.645	22	117
NP_001317629.1	TOP2B	DNA topoisomerase 2-beta isoform 1 [Homo sapiens]	1.1906	0.959	1.357	1.15	1.367	1.168	36	57
NP_996826.2	LTBP1	latent-transforming growth factor beta-binding protein 1 isoform LTBP-1L precursor [Homo sapiens]	1.33709	1.535	0.616	1.669	2.118	1.279	30	48
NP_127492.1	GTF2I	general transcription factor II-I isoform 1 [Homo sapiens]	1.07954	0.836	1.71	1.073	0.957	0.998	32	60
NP_005397.1	ROCK1	rho-associated protein kinase 1 [Homo sapiens]	1.06856	1.164	0.915	0.98	1.123	1.19	37	53
NP_004883.3	SEC22B	vesicle-trafficking protein SEC22b precursor [Homo sapiens]	0.814648	0.894	0.742	0.84	0.689	0.934	14	48
NP_002044.2	GBP1	guanylate-binding protein 1 [Homo sapiens]	1.1736	1.496	0.603	1.044	1.268	1.861	23	71
NP_001265393.1	DNM1L	dynamin-1-like protein isoform 5 [Homo sapiens]	1.13889	0.928	1.29	1.132	1.336	1.06	31	67
NP_002796.4	PSMC5	26S proteasome regulatory subunit 8 isoform 1 [Homo sapiens]	0.993918	0.962	1.344	1.012	0.785	0.944	23	65
NP_003841.1	SUCLA2	succinate--CoA ligase [ADP-forming] subunit beta, mitochondrial precursor [Homo sapiens]	0.740646	0.538	1.04	0.814	0.739	0.663	24	64
NP_065116.3	XPNPEP1	xaa-Pro aminopeptidase 1 isoform 1 [Homo sapiens]	0.958399	0.883	0.759	0.942	0.937	1.368	25	60
NP_057632.2	GOLM1	Golgi membrane protein 1 [Homo sapiens]	0.6297	0.665	0.491	0.718	0.488	0.866	28	64
NP_003899.2	EIF2S2	eukaryotic translation initiation factor 2 subunit 2 isoform 1 [Homo sapiens]	0.988104	0.851	1.253	1.097	0.913	0.882	24	73
NP_000884.1	KNG1	kininogen-1 isoform 2 precursor [Homo sapiens]	0.988557	1.397	0.733	1.001	1.094	0.844	24	87
NP_001353173.1	GOLGA2	golgin subfamily A member 2 isoform 1 [Homo sapiens]	0.90598	0.92	0.931	0.895	0.952	0.837	21	36
NP_001129125.1	PABPC4	polyadenylate-binding protein 4 isoform 1 [Homo sapiens]	0.973816	0.754	1.74	0.832	1.082	0.74	25	76
XP_011532413.1	FYCO1	FYVE and coiled-coil domain-containing protein 1 isoform X1 [Homo sapiens]	0.866608	0.821	0.857	0.829	0.811	1.033	30	35
XP_011543596.1	FERMT3	fermitin family homolog 3 isoform X1 [Homo sapiens]	0.86044	0.939	0.686	0.894	0.633	1.294	28	71
NP_001186600.1	CALU	calumenin isoform c precursor [Homo sapiens]	1.20623	1.44	1.192	1.161	1.332	0.964	22	90
NP_005539.1	KARS	lysine--tRNA ligase isoform 2 [Homo sapiens]	0.949517	0.772	1.026	0.996	1.049	0.931	27	74
NP_036364.2	CAVIN1	caveolae-associated protein 1 [Homo sapiens]	0.998359	1.023	0.495	0.981	1.577	1.267	19	93
NP_009123.1	SUPT16H	FACT complex subunit SPT16 [Homo sapiens]	1.30304	1.063	1.713	1.285	1.255	1.278	31	54
NP_002061.1	GNAI2	guanine nucleotide-binding protein G(i) subunit alpha-2 isoform 1 [Homo sapiens]	0.967462	1.003	0.827	0.938	0.888	1.226	20	76
NP_003160.2	SUPT5H	transcription elongation factor SPT5 isoform a [Homo sapiens]	1.16711	0.907	1.854	1.065	1.195	1.011	26	46
NP_001009552.1	PPP2CB	serine/threonine-protein phosphatase 2A catalytic subunit beta isoform [Homo sapiens]	0.932129	0.807	0.771	0.987	1.142	1.003	16	46
NP_001142.2	SLC25A4	ADP/ATP translocase 1 [Homo sapiens]	0.44242	0.206	0.907	0.392	0.902	0.257	22	118
NP_008996.1	CDC37	hsp90 co-chaperone Cdc37 [Homo sapiens]	1.11513	1.121	1.01	1.406	0.953	1.137	22	79
NP_055866.1	ERP44	endoplasmic reticulum resident protein 44 precursor [Homo sapiens]	0.832097	0.806	0.851	0.887	0.78	0.84	23	68
XP_005248837.1	FLOT1	flotillin-1 isoform X1 [Homo sapiens]	1.0241	0.925	0.973	0.916	1.155	1.184	22	53
NP_001350.1	DECR1	2,4-dienoyl-CoA reductase, mitochondrial isoform 1 precursor [Homo sapiens]	0.593342	0.455	0.751	0.648	0.71	0.468	19	73
NP_001957.2	EHHADH	peroxisomal bifunctional enzyme isoform 1 [Homo sapiens]	0.995802	0.845	2.037	0.867	0.784	0.836	28	41
NP_001095886.1	KNG1	kininogen-1 isoform 1 precursor [Homo sapiens]	1.05463	1.7	0.698	1.218	0.98	0.921	24	74
XP_011542759.1	KIF13B	kinesin-like protein KIF13B isoform X1 [Homo sapiens]	0.711442	0.585	0.733	0.862	0.663	0.743	38	53
NP_995314.1	NCKAP1	nck-associated protein 1 isoform 2 [Homo sapiens]	0.84151	0.752	0.936	0.87	0.859	0.802	31	73
NP_001238968.1	RAB5C	ras-related protein Rab-5C isoform b [Homo sapiens]	0.870625	0.828	1.049	0.827	0.851	0.818	14	70
NP_000517.3	KRT14	keratin, type I cytoskeletal 14 [Homo sapiens]	1.05849	1.086	1.135	0.952	1.224	0.925	26	112
XP_011519290.1	PTPN6	tyrosine-protein phosphatase non-receptor type 6 isoform X1 [Homo sapiens]	0.898197	0.895	0.785	0.874	0.718	1.328	25	55
NP_003396.1	YWHAH	14-3-3 protein eta [Homo sapiens]	0.94742	0.939	1.056	0.962	0.758	1.055	19	139
NP_055535.2	SLK	STE20-like serine/threonine-protein kinase isoform 1 [Homo sapiens]	0.952237	0.874	0.821	1.065	0.916	1.118	31	47
NP_006807.1	LMAN2	vesicular integral-membrane protein VIP36 precursor [Homo sapiens]	0.744456	0.845	0.774	0.775	0.598	0.754	21	59
NP_001120963.2	ITGB2	integrin beta-2 isoform 1 precursor [Homo sapiens]	1.21161	1.299	0.701	1.112	1.141	2.258	28	56
XP_005254127.1	TPP2	tripeptidyl-peptidase 2 isoform X1 [Homo sapiens]	0.881166	0.854	0.808	0.963	0.852	0.938	29	45
XP_005261035.1	MX1	interferon-induced GTP-binding protein Mx1 isoform X1 [Homo sapiens]	1.03605	0.797	0.667	1.047	0.78	2.75	26	58
NP_877423.1	MCM4	DNA replication licensing factor MCM4 [Homo sapiens]	1.29931	0.863	2.812	1.305	1.181	0.99	30	46
NP_000598.2	ORM1	alpha-1-acid glycoprotein 1 precursor [Homo sapiens]	0.974891	1.958	0.557	1.354	0.681	0.876	10	132
XP_005270085.1	PBLD	phenazine biosynthesis-like domain-containing protein isoform X1 [Homo sapiens]	0.484495	0.446	0.571	0.504	0.511	0.407	14	57
NP_001531.1	HSPB1	heat shock protein beta-1 [Homo sapiens]	1.34613	1.206	1.198	1.123	1.439	1.89	19	183
NP_001353144.1	DLG1	disks large homolog 1 isoform 6 [Homo sapiens]	0.88085	0.804	1.272	0.788	0.863	0.764	23	42
NP_002793.2	PSMC1	26S proteasome regulatory subunit 4 isoform a [Homo sapiens]	1.08065	0.925	1.539	1.02	0.976	1.04	24	57
XP_005258516.1	HNRNPUL1	heterogeneous nuclear ribonucleoprotein U-like protein 1 isoform X1 [Homo sapiens]	1.21404	1.041	2.005	1.124	1.06	1.06	25	77
NP_001491.1	GMDS	GDP-mannose 4,6 dehydratase isoform 1 [Homo sapiens]	0.571649	0.492	0.473	0.81	0.419	0.774	26	116
XP_011517227.1	FAM129B	niban-like protein 1 isoform X2 [Homo sapiens]	0.806892	0.961	0.633	0.919	0.689	0.888	26	48
NP_002856.1	RAB2A	ras-related protein Rab-2A isoform a [Homo sapiens]	0.898361	0.834	1.196	0.987	0.687	0.866	18	74
XP_011542031.1	H2AFY	core histone macro-H2A.1 isoform X1 [Homo sapiens]	0.916284	0.838	0.843	0.927	0.961	1.027	18	73
NP_039234.1	CLIC4	chloride intracellular channel protein 4 [Homo sapiens]	1.19423	1.653	0.762	1.179	1.405	1.164	14	57
NP_001129676.1	RCC2	protein RCC2 [Homo sapiens]	1.25354	0.937	1.4	1.347	1.339	1.309	24	49
NP_000393.4	G6PD	glucose-6-phosphate 1-dehydrogenase isoform a [Homo sapiens]	0.932582	0.96	0.731	0.863	0.921	1.265	27	74
XP_011540695.1	FUBP1	far upstream element-binding protein 1 isoform X4 [Homo sapiens]	1.12716	0.92	1.346	1.109	1.146	1.158	30	81
XP_011527602.1	NSFL1C	NSFL1 cofactor p47 isoform X1 [Homo sapiens]	0.912015	0.869	1.084	0.898	0.87	0.858	20	55
NP_006391.1	DCTN2	dynactin subunit 2 isoform 1 [Homo sapiens]	0.95128	1.115	0.778	0.991	0.866	1.046	18	54
XP_006716583.2	EEF1D	elongation factor 1-delta isoform X3 [Homo sapiens]	1.09736	1.138	0.894	1.129	1.206	1.151	18	87
NP_001123478.1	GSPT1	eukaryotic peptide chain release factor GTP-binding subunit ERF3A isoform 2 [Homo sapiens]	1.01366	0.801	1.046	1.066	1.145	1.048	24	59
XP_005259352.1	CAPNS1	calpain small subunit 1 isoform X1 [Homo sapiens]	0.830589	1.006	0.651	0.888	0.761	0.894	12	65
XP_024308326.1	HLA-A	LOW QUALITY PROTEIN: HLA class I histocompatibility antigen, A-1 alpha chain isoform X5 [Homo sapiens]	1.02978	0.871	0.645	0.972	1.097	1.933	21	63
NP_004235.4	CD163	scavenger receptor cysteine-rich type 1 protein M130 isoform a precursor [Homo sapiens]	1.20328	1.59	0.844	1.122	1.005	1.665	29	59
XP_024308523.1	EFEMP1	EGF-containing fibulin-like extracellular matrix protein 1 isoform X2 [Homo sapiens]	1.69328	2.865	0.746	2.43	2.205	1.215	23	73
NP_002347.5	MARCKS	myristoylated alanine-rich C-kinase substrate [Homo sapiens]	1.06501	1.248	0.901	1.172	1.185	0.877	12	61
XP_005270614.1	AGL	glycogen debranching enzyme isoform X1 [Homo sapiens]	0.869113	0.719	1.426	0.839	0.816	0.707	32	44
NP_000433.4	PECAM1	platelet endothelial cell adhesion molecule precursor [Homo sapiens]	1.03535	1.268	0.919	0.955	1.007	1.063	19	36
NP_000552.2	GSTM1	glutathione S-transferase Mu 1 isoform 1 [Homo sapiens]	0.717746	0.697	0.621	0.746	0.635	0.928	19	67
NP_001171485.1	PCCB	propionyl-CoA carboxylase beta chain, mitochondrial isoform 2 precursor [Homo sapiens]	0.481452	0.39	0.715	0.432	0.553	0.389	19	43
NP_644670.1	EHD4	EH domain-containing protein 4 [Homo sapiens]	0.813545	0.76	0.854	0.852	0.759	0.85	24	70
NP_001353454.1	ATP2B1	plasma membrane calcium-transporting ATPase 1 isoform 2 [Homo sapiens]	0.980957	0.915	1.159	0.957	0.908	0.985	26	47
XP_016882575.1	EPS15L1	epidermal growth factor receptor substrate 15-like 1 isoform X1 [Homo sapiens]	0.939992	1.005	1.007	0.947	0.891	0.86	22	45
NP_004230.2	TRIP11	thyroid receptor-interacting protein 11 isoform 1 [Homo sapiens]	0.898228	0.927	1.098	0.888	0.881	0.734	32	38
NP_001291672.1	SLK	STE20-like serine/threonine-protein kinase isoform 2 [Homo sapiens]	1.18086	1.419	0.569	1.221	1.542	1.512	30	45
NP_001354216.1	PGM3	phosphoacetylglucosamine mutase isoform 1 [Homo sapiens]	1.02722	1.066	1.327	1.062	0.911	0.836	25	54
XP_006715470.1	SYNE1	nesprin-1 isoform X1 [Homo sapiens]	1.02729	1.11	0.819	0.998	1.142	1.104	37	37
NP_001027454.1	TMPO	thymopoietin isoform beta [Homo sapiens]	1.01613	0.969	1.543	1.033	0.761	0.92	18	54
NP_060676.2	VPS35	vacuolar protein sorting-associated protein 35 [Homo sapiens]	1.01172	0.929	0.996	1.025	1.088	1.027	27	70
NP_009035.3	RPL10A	60S ribosomal protein L10a [Homo sapiens]	0.91847	0.779	1.183	0.983	0.859	0.841	13	94
NP_055045.2	SRP68	signal recognition particle subunit SRP68 isoform 1 [Homo sapiens]	0.839585	0.785	0.902	0.945	0.84	0.741	29	61
NP_057381.3	PCYOX1	prenylcysteine oxidase 1 precursor [Homo sapiens]	0.790741	0.769	0.893	0.789	0.813	0.701	18	59
XP_024305108.1	HMGB1	high mobility group protein B1 isoform X1 [Homo sapiens]	0.912759	0.884	0.919	1.015	0.751	1.022	14	90
NP_004209.2	RAB11B	ras-related protein Rab-11B [Homo sapiens]	0.845864	0.745	0.868	0.971	0.837	0.823	18	98
NP_683877.1	PSMA1	proteasome subunit alpha type-1 isoform 1 [Homo sapiens]	0.923606	0.884	0.91	0.967	0.823	1.049	22	91
NP_003267.1	TMPO	thymopoietin isoform alpha [Homo sapiens]	1.09116	0.881	1.679	1.119	0.936	0.996	21	45
NP_001120.3	AEBP1	adipocyte enhancer-binding protein 1 precursor [Homo sapiens]	1.4301	2.822	0.838	1.257	1.781	1.133	24	51
NP_036269.1	DDAH1	N(G),N(G)-dimethylarginine dimethylaminohydrolase 1 isoform 1 [Homo sapiens]	0.635022	0.629	0.547	0.761	0.54	0.729	18	64
NP_002070.1	GOT1	aspartate aminotransferase, cytoplasmic [Homo sapiens]	0.584382	0.468	0.997	0.616	0.722	0.329	22	68
NP_001473.1	GATM	glycine amidinotransferase, mitochondrial isoform 1 precursor [Homo sapiens]	1.07209	0.689	3.509	0.757	0.927	0.837	22	85
NP_005952.2	MUC6	mucin-6 precursor [Homo sapiens]	0.521637	0.77	0.552	0.414	0.339	0.647	26	54
XP_011535408.1	SRP54	signal recognition particle 54 kDa protein isoform X1 [Homo sapiens]	0.840912	0.804	0.958	0.895	0.716	0.852	20	50
NP_004719.2	DDX21	nucleolar RNA helicase 2 isoform 1 [Homo sapiens]	1.36243	1.017	1.325	1.78	1.586	1.234	25	44
NP_001188267.1	SAFB	scaffold attachment factor B1 isoform 1 [Homo sapiens]	1.14229	0.994	1.415	1.262	1.116	0.982	26	53
NP_001269091.1	CAPZB	F-actin-capping protein subunit beta isoform 4 [Homo sapiens]	0.964819	0.989	0.918	0.987	0.9	1.035	20	86
NP_064551.3	MCCC1	methylcrotonoyl-CoA carboxylase subunit alpha, mitochondrial isoform 1 precursor [Homo sapiens]	0.752826	0.647	1.033	0.741	0.79	0.618	14	30
XP_005273308.1	C4BPA	C4b-binding protein alpha chain isoform X1 [Homo sapiens]	1.08031	1.517	0.764	1.292	1.08	0.91	23	61
NP_001276.2	CLCA1	calcium-activated chloride channel regulator 1 precursor [Homo sapiens]	0.608321	1.125	0.158	1.089	0.431	0.995	29	60
NP_002038.2	GARS	glycine--tRNA ligase isoform 1 precursor [Homo sapiens]	1.09708	1.057	1.355	1.219	0.91	1.003	26	89
NP_001229820.1	CSDE1	cold shock domain-containing protein E1 isoform 4 [Homo sapiens]	1.0037	0.929	1.077	1.084	0.933	1.007	30	58
NP_000933.1	PPIB	peptidyl-prolyl cis-trans isomerase B precursor [Homo sapiens]	0.818558	1.115	0.711	0.866	0.631	0.849	14	142
NP_001245367.1	TARS	threonine--tRNA ligase, cytoplasmic isoform 2 [Homo sapiens]	1.00441	0.918	0.823	1.182	1.061	1.079	27	72
XP_024309513.1	RAB7A	ras-related protein Rab-7a isoform X1 [Homo sapiens]	1.05518	0.874	1.466	0.946	1.067	1.011	15	67
NP_066299.2	MYL6	myosin light polypeptide 6 isoform 1 [Homo sapiens]	1.1987	1.529	0.546	1.132	1.384	1.89	13	124
NP_001269468.1	GNB1	guanine nucleotide-binding protein G(I)/G(S)/G(T) subunit beta-1 isoform 1 [Homo sapiens]	0.957538	1.044	0.699	0.993	1.053	1.054	15	56
NP_620407.1	MAPK1	mitogen-activated protein kinase 1 [Homo sapiens]	1.0428	0.94	1.418	0.99	0.919	1.017	21	71
NP_001264153.1	TAGLN2	transgelin-2 isoform a [Homo sapiens]	0.923238	1.443	0.676	0.986	0.798	0.874	15	142
NP_001728.1	C9	complement component C9 preproprotein [Homo sapiens]	1.12201	1.832	0.642	1.317	1.115	1.03	20	62
NP_001294869.1	POF1B	protein POF1B isoform 2 [Homo sapiens]	0.849601	0.657	0.411	1.018	1.261	1.279	19	48
XP_024303862.1	ALDH18A1	delta-1-pyrroline-5-carboxylate synthase isoform X1 [Homo sapiens]	0.929859	0.848	0.972	1.001	0.901	0.936	28	58
NP_001229971.1	HLA-C	HLA class I histocompatibility antigen, Cw-1 alpha chain precursor [Homo sapiens]	0.861955	0.762	0.614	0.96	0.97	1.091	18	52
NP_003510.1	HIST1H2BL	histone H2B type 1-L [Homo sapiens]	1.37021	0.789	1.576	1.237	1.584	1.984	17	392
NP_001018146.1	NME1-NME2	NME1-NME2 protein [Homo sapiens]	1.11266	1.062	1.604	1.036	1.015	0.953	21	126
XP_024303866.1	ATAD3A	ATPase family AAA domain-containing protein 3A isoform X1 [Homo sapiens]	0.892766	0.715	1.046	1.021	0.912	0.813	30	63
NP_004068.2	CS	citrate synthase, mitochondrial precursor [Homo sapiens]	0.750668	0.545	1.183	0.81	0.883	0.517	21	103
XP_011524280.1	LAMA3	laminin subunit alpha-3 isoform X1 [Homo sapiens]	1.0405	0.719	0.515	1.328	1.292	1.919	27	41
NP_852478.1	ITGA1	integrin alpha-1 precursor [Homo sapiens]	1.10171	0.859	0.666	1.078	1.524	1.731	29	66
NP_001248755.1	AP3D1	AP-3 complex subunit delta-1 isoform 3 [Homo sapiens]	0.92697	0.917	0.886	1.191	0.838	0.843	26	50
NP_001616.1	AK2	adenylate kinase 2, mitochondrial isoform a [Homo sapiens]	0.842879	0.762	1.165	0.782	0.879	0.698	18	85
XP_024304262.1	ILK	integrin-linked protein kinase isoform X1 [Homo sapiens]	1.22214	1.105	0.641	1.146	1.883	1.786	23	74
NP_001307.2	CSE1L	exportin-2 isoform 1 [Homo sapiens]	1.20282	0.94	1.603	1.239	1.234	1.094	28	60
XP_024305442.1	ADAR	double-stranded RNA-specific adenosine deaminase isoform X1 [Homo sapiens]	1.1706	0.927	1.543	1.065	1.241	1.162	29	57
NP_004550.2	YBX1	nuclease-sensitive element-binding protein 1 [Homo sapiens]	1.16587	1.136	1.162	1.362	1.161	1.031	17	85
XP_011515414.1	FAM49B	protein FAM49B isoform X1 [Homo sapiens]	1.00948	1.023	0.915	1.009	0.936	1.186	18	54
NP_001027455.1	TMPO	thymopoietin isoform gamma [Homo sapiens]	1.20347	0.869	0.963	1.344	1.414	1.587	17	50
NP_001272972.1	ACADM	medium-chain specific acyl-CoA dehydrogenase, mitochondrial isoform d precursor [Homo sapiens]	0.649808	0.456	1.093	0.616	0.733	0.515	20	74
XP_016855583.1	NUDC	nuclear migration protein nudC isoform X1 [Homo sapiens]	1.08963	0.854	1.565	1.157	1.118	0.887	19	65
NP_000089.1	CPT2	carnitine O-palmitoyltransferase 2, mitochondrial isoform 1 precursor [Homo sapiens]	0.65268	0.52	0.94	0.659	0.616	0.597	27	74
NP_001012680.1	SLC3A2	4F2 cell-surface antigen heavy chain isoform b [Homo sapiens]	1.05352	0.767	2.767	0.824	0.915	0.813	17	42
NP_002795.2	PSMC3	26S proteasome regulatory subunit 6A [Homo sapiens]	1.07188	0.966	1.327	1.016	1.053	1.034	22	57
NP_002781.2	PSMA5	proteasome subunit alpha type-5 isoform 1 [Homo sapiens]	0.88516	0.88	1.019	0.973	0.65	0.957	11	56
NP_060473.2	UACA	uveal autoantigen with coiled-coil domains and ankyrin repeats isoform 1 [Homo sapiens]	1.03221	1.133	1.097	0.979	0.966	0.997	35	40
NP_788955.1	PSME1	proteasome activator complex subunit 1 isoform 2 [Homo sapiens]	0.809113	0.753	0.572	0.905	0.711	1.25	18	105
XP_005253521.1	RECQL	ATP-dependent DNA helicase Q1 isoform X1 [Homo sapiens]	1.2302	1.416	1.292	1.079	1.325	1.076	27	58
NP_059119.2	GALNT7	N-acetylgalactosaminyltransferase 7 [Homo sapiens]	0.686599	0.617	0.475	0.922	0.658	0.859	26	52
NP_002625.1	PHB	prohibitin isoform 1 [Homo sapiens]	0.920891	0.743	1.795	0.818	0.777	0.781	20	90
NP_006364.2	VAT1	synaptic vesicle membrane protein VAT-1 homolog [Homo sapiens]	1.18186	1.351	1.285	1.133	0.967	1.213	16	57
NP_000421.1	PAFAH1B1	platelet-activating factor acetylhydrolase IB subunit alpha [Homo sapiens]	0.94972	0.937	1.055	0.933	0.861	0.973	22	66
XP_016868725.1	PUF60	poly(U)-binding-splicing factor PUF60 isoform X9 [Homo sapiens]	1.15457	1.488	1.159	0.921	1.265	1.022	16	42
NP_001020114.1	ASL	argininosuccinate lyase isoform 1 [Homo sapiens]	0.83027	0.751	1.082	0.88	0.728	0.758	27	51
NP_001287789.1	DDX46	probable ATP-dependent RNA helicase DDX46 isoform 1 [Homo sapiens]	1.00992	0.858	1.073	1.045	1.045	1.046	30	49
NP_006431.2	TXNRD2	thioredoxin reductase 2, mitochondrial isoform 1 precursor [Homo sapiens]	0.637051	0.418	1.107	0.604	0.771	0.488	20	33
NP_061156.1	CMAS	N-acylneuraminate cytidylyltransferase [Homo sapiens]	1.2327	0.72	0.89	1.037	4.564	0.938	22	53
NP_057368.3	CNOT1	CCR4-NOT transcription complex subunit 1 isoform a [Homo sapiens]	1.05885	0.933	1.246	0.959	1.112	1.075	30	40
XP_011532244.1	PRKAR2A	cAMP-dependent protein kinase type II-alpha regulatory subunit isoform X1 [Homo sapiens]	0.83087	0.816	0.837	0.829	0.832	0.839	23	64
XP_005267319.1	SEC23A	protein transport protein Sec23A isoform X1 [Homo sapiens]	1.1881	1.488	1.141	1.022	1.12	1.218	20	60
XP_016866694.1	DST	dystonin isoform X1 [Homo sapiens]	1.10119	0.943	1.612	1.213	1.033	0.849	34	39
NP_003592.3	SMARCA5	SWI/SNF-related matrix-associated actin-dependent regulator of chromatin subfamily A member 5 [Homo sapiens]	1.15072	0.954	1.638	1.099	1.048	1.119	30	49
NP_003091.2	SNX2	sorting nexin-2 isoform 1 [Homo sapiens]	0.93765	1.036	0.993	0.918	0.801	0.957	23	50
NP_002129.2	HNRNPD	heterogeneous nuclear ribonucleoprotein D0 isoform c [Homo sapiens]	1.19298	1.017	1.841	1.224	1.077	0.978	16	71
NP_005879.1	SLC25A3	phosphate carrier protein, mitochondrial isoform a precursor [Homo sapiens]	0.736127	0.492	1.445	0.725	0.847	0.495	19	87
NP_001290553.1	RPL10	60S ribosomal protein L10 isoform a [Homo sapiens]	0.948269	0.847	1.206	0.92	0.927	0.879	14	94
NP_066953.1	PPIA	peptidyl-prolyl cis-trans isomerase A isoform 1 [Homo sapiens]	1.01088	0.929	1.176	1.105	0.879	0.996	14	177
NP_000660.1	ADH1C	alcohol dehydrogenase 1C [Homo sapiens]	0.415408	0.283	0.352	0.448	0.479	0.577	23	151
NP_002108.4	HLA-C	HLA class I histocompatibility antigen, Cw-1 alpha chain precursor [Homo sapiens]	0.858742	0.915	0.382	1.15	0.599	1.937	17	49
XP_011523721.1	AOC3	membrane primary amine oxidase isoform X1 [Homo sapiens]	0.88192	0.836	0.469	0.805	1.152	1.469	18	80
NP_002107.3	HLA-A	HLA class I histocompatibility antigen, A-1 alpha chain A*03:01:0:01 precursor [Homo sapiens]	0.891508	0.885	0.519	0.945	0.774	1.674	19	69
NP_004085.1	EIF2S1	eukaryotic translation initiation factor 2 subunit 1 [Homo sapiens]	1.04976	0.923	1.23	1.051	0.953	1.121	21	57
NP_002100.2	HARS	histidine--tRNA ligase, cytoplasmic isoform 1 [Homo sapiens]	0.840179	0.847	0.775	0.894	0.781	0.913	26	64
NP_005073.2	TRIM25	E3 ubiquitin/ISG15 ligase TRIM25 [Homo sapiens]	0.956922	1.034	0.843	0.93	0.929	1.067	18	53
NP_002296.1	LGALS1	galectin-1 [Homo sapiens]	1.36427	2.61	0.594	1.243	1.56	1.576	11	148
NP_001001.2	RPS6	40S ribosomal protein S6 [Homo sapiens]	0.94693	0.768	1.163	0.995	1.035	0.829	12	64
NP_001121093.1	GALE	UDP-glucose 4-epimerase [Homo sapiens]	0.661768	0.664	0.569	0.707	0.509	0.932	19	62
XP_024304469.1	CARS	cysteine--tRNA ligase, cytoplasmic isoform X1 [Homo sapiens]	0.937919	0.851	1.064	0.987	0.872	0.932	26	55
NP_001309424.1	GSS	glutathione synthetase [Homo sapiens]	0.880385	0.891	0.795	0.944	0.886	0.893	24	64
NP_002769.1	PSAP	prosaposin isoform a preproprotein [Homo sapiens]	1.21654	0.803	1.313	1.156	1.499	1.46	19	111
XP_024306664.1	STAT3	signal transducer and activator of transcription 3 isoform X5 [Homo sapiens]	1.06057	1.007	0.916	1.037	1.229	1.141	23	52
NP_002130.2	RBMX	RNA-binding motif protein, X chromosome isoform 1 [Homo sapiens]	1.31637	1.056	1.599	1.532	1.351	1.132	35	117
XP_005260998.1	GART	trifunctional purine biosynthetic protein adenosine-3 isoform X1 [Homo sapiens]	1.05867	0.916	1.311	1.128	0.865	1.132	28	51
NP_112243.1	RAB1B	ras-related protein Rab-1B [Homo sapiens]	0.828134	0.772	0.885	0.881	0.803	0.807	15	98
NP_060037.4	NAGK	N-acetyl-D-glucosamine kinase isoform 1 [Homo sapiens]	1.06983	1.15	0.855	0.975	0.991	1.473	16	50
NP_055955.1	TTLL12	tubulin--tyrosine ligase-like protein 12 [Homo sapiens]	0.872634	0.84	0.951	0.905	0.706	0.99	24	53
XP_006719333.1	DCN	decorin isoform X1 [Homo sapiens]	1.16646	3.09	0.386	1.372	1.152	1.143	17	146
NP_002813.3	TWF1	twinfilin-1 isoform 2 [Homo sapiens]	1.05395	1.041	1.205	1.045	0.92	1.078	20	68
NP_000333.1	SLC4A1	band 3 anion transport protein [Homo sapiens]	0.945217	1.2	0.911	1.096	0.711	0.886	17	69
NP_995317.1	AKR1C2	aldo-keto reductase family 1 member C2 isoform 1 [Homo sapiens]	0.612008	0.625	0.68	0.588	0.425	0.807	18	75
NP_001186040.1	MDH1	malate dehydrogenase, cytoplasmic isoform 2 [Homo sapiens]	0.692742	0.511	0.986	0.712	0.84	0.53	18	132
XP_011536682.1	PPP1R12A	protein phosphatase 1 regulatory subunit 12A isoform X8 [Homo sapiens]	0.929987	1.582	0.773	1.184	0.404	1.191	28	57
NP_001003.1	RPS8	40S ribosomal protein S8 [Homo sapiens]	0.88642	0.782	1.174	0.923	0.817	0.79	17	87
NP_009215.1	TWF2	twinfilin-2 [Homo sapiens]	1.05607	1.196	1.069	0.978	0.869	1.209	22	49
NP_001189343.1	AKR1A1	alcohol dehydrogenase [NADP(+)] [Homo sapiens]	0.719087	0.755	0.633	0.8	0.652	0.772	20	91
NP_001180500.1	CSRP1	cysteine and glycine-rich protein 1 isoform 1 [Homo sapiens]	1.46095	1.403	0.542	1.212	3.507	2.056	13	143
NP_000889.3	MAOB	amine oxidase [flavin-containing] B [Homo sapiens]	0.822328	0.585	0.574	0.841	1.485	0.895	20	51
NP_733844.1	ALDH4A1	delta-1-pyrroline-5-carboxylate dehydrogenase, mitochondrial isoform a precursor [Homo sapiens]	0.582884	0.546	0.701	0.65	0.637	0.423	24	54
XP_011532844.1	HNRNPH1	heterogeneous nuclear ribonucleoprotein H isoform X1 [Homo sapiens]	1.11236	0.965	1.553	1.068	1.024	1.04	15	82
XP_006716347.1	CLU	clusterin isoform X1 [Homo sapiens]	0.925988	1.077	0.721	1.086	0.8	1.008	17	90
NP_005713.1	ACTR2	actin-related protein 2 isoform b [Homo sapiens]	0.935936	0.937	0.975	0.933	0.858	0.984	19	74
NP_115890.2	ACSS1	acetyl-coenzyme A synthetase 2-like, mitochondrial isoform 1 precursor [Homo sapiens]	0.644545	0.53	0.941	0.671	0.697	0.476	22	50
NP_149124.3	CNP	2',3'-cyclic-nucleotide 3'-phosphodiesterase isoform 1 [Homo sapiens]	0.916819	0.862	0.877	0.906	0.889	1.063	25	54
NP_001123579.1	KLC1	kinesin light chain 1 isoform 3 [Homo sapiens]	1.28276	1.194	1.435	1.189	1.358	1.255	24	37
NP_705694.3	KRT13	keratin, type I cytoskeletal 13 isoform a [Homo sapiens]	1.12173	1.29	0.904	0.809	1.553	1.211	20	86
NP_000413.1	KRT17	keratin, type I cytoskeletal 17 [Homo sapiens]	1.64915	1.103	0.77	1.411	3.203	3.177	31	111
NP_006840.2	PDIA2	protein disulfide-isomerase A2 precursor [Homo sapiens]	0.450133	0.191	0.905	0.582	0.52	0.353	23	56
XP_016873006.1	TKFC	triokinase/FMN cyclase isoform X2 [Homo sapiens]	0.692552	0.797	0.469	0.849	0.596	0.842	22	47
NP_001317598.1	SARS	serine--tRNA ligase, cytoplasmic isoform b [Homo sapiens]	0.859491	0.861	0.824	0.912	0.837	0.866	20	68
XP_016868724.1	PUF60	poly(U)-binding-splicing factor PUF60 isoform X6 [Homo sapiens]	1.08497	0.944	1.51	1.049	1.009	0.996	16	43
NP_001186601.1	CALU	calumenin isoform d precursor [Homo sapiens]	1.28545	1.525	1.145	1.015	1.97	1.003	19	77
NP_001351796.1	IFI16	gamma-interferon-inducible protein 16 isoform 3 [Homo sapiens]	1.11445	1.545	0.612	1.356	1.092	1.224	26	53
NP_005490.1	UBA2	SUMO-activating enzyme subunit 2 [Homo sapiens]	1.27298	1.174	1.843	1.255	1.12	1.098	19	51
XP_016877576.1	TMOD3	tropomodulin-3 isoform X1 [Homo sapiens]	0.984003	1.004	1.159	0.963	0.876	0.941	16	51
XP_005268559.1	TCOF1	treacle protein isoform X1 [Homo sapiens]	1.16138	0.828	1.532	1.081	1.513	1.017	31	51
NP_065761.1	LRRC47	leucine-rich repeat-containing protein 47 [Homo sapiens]	1.07593	0.892	1.073	1.191	1.107	1.142	28	66
NP_006133.1	SFN	14-3-3 protein sigma [Homo sapiens]	0.745872	0.554	0.445	1.018	0.662	1.39	19	101
NP_005727.1	ACTR1A	alpha-centractin [Homo sapiens]	0.840135	0.872	0.684	0.901	0.835	0.933	17	64
NP_005737.1	NAMPT	nicotinamide phosphoribosyltransferase precursor [Homo sapiens]	0.91744	1.047	0.787	0.914	0.843	1.023	21	86
NP_114366.1	PCBP2	poly(rC)-binding protein 2 isoform b [Homo sapiens]	0.982898	0.945	1.025	1.106	0.849	1.01	13	48
NP_001317099.1	FLOT2	flotillin-2 isoform 2 [Homo sapiens]	0.942894	0.86	1.137	0.827	1.011	0.911	23	41
XP_006718111.1	GBF1	Golgi-specific brefeldin A-resistance guanine nucleotide exchange factor 1 isoform X2 [Homo sapiens]	1.03847	1.036	1.11	0.988	0.957	1.111	24	33
XP_011536676.1	PPP1R12A	protein phosphatase 1 regulatory subunit 12A isoform X1 [Homo sapiens]	1.20661	1.182	0.843	1.147	1.677	1.335	28	58
NP_000053.2	SERPING1	plasma protease C1 inhibitor precursor [Homo sapiens]	0.960818	1.844	0.636	1.231	0.721	0.787	18	74
XP_024303909.1	SVIL	supervillin isoform X4 [Homo sapiens]	1.33857	1.333	0.751	1.324	2.094	1.549	30	37
NP_009109.3	STRAP	serine-threonine kinase receptor-associated protein [Homo sapiens]	1.1925	1.018	1.526	1.156	1.107	1.21	16	59
XP_005268561.1	TCOF1	treacle protein isoform X3 [Homo sapiens]	1.23053	0.982	1.263	1.16	1.877	1.045	31	51
NP_001017992.1	ACTBL2	beta-actin-like protein 2 [Homo sapiens]	1.00555	1.008	0.77	1.054	1.435	0.876	12	459
NP_057213.2	COPS4	COP9 signalosome complex subunit 4 isoform 1 [Homo sapiens]	0.98466	1.019	1.208	0.959	0.814	0.965	18	45
XP_006712933.1	GCC2	GRIP and coiled-coil domain-containing protein 2 isoform X1 [Homo sapiens]	0.888853	0.839	1.312	0.854	0.721	0.819	34	40
XP_011507706.1	TOR1AIP1	torsin-1A-interacting protein 1 isoform X2 [Homo sapiens]	1.0495	0.993	1.124	0.964	1.113	1.064	20	39
NP_000081.1	COL3A1	collagen alpha-1(III) chain preproprotein [Homo sapiens]	1.3992	3.871	0.571	1.446	1.644	1.02	19	69
NP_005900.2	MAP1B	microtubule-associated protein 1B isoform 1 [Homo sapiens]	1.23423	1.461	0.631	1.111	1.665	1.68	28	36
NP_000145.1	GALK1	galactokinase [Homo sapiens]	1.13982	0.985	1.41	1.061	1.221	1.069	20	42
NP_055950.2	NUP205	nuclear pore complex protein Nup205 isoform 1 [Homo sapiens]	1.07596	0.944	1.24	1.054	1.093	1.067	28	42
NP_001244127.1	CUL3	cullin-3 isoform 3 [Homo sapiens]	0.976928	0.978	1.05	0.991	0.879	0.994	23	42
NP_004896.1	PRDX6	peroxiredoxin-6 [Homo sapiens]	1.05422	0.86	1.742	0.937	1.022	0.908	20	96
NP_064504.2	ZC3HAV1	zinc finger CCCH-type antiviral protein 1 isoform 1 [Homo sapiens]	1.05284	0.965	1.041	1.118	1.077	1.07	29	41
NP_006608.1	NES	nestin [Homo sapiens]	1.08844	1.205	1.078	0.98	1.221	0.981	29	42
XP_005268284.1	CDC42BPB	serine/threonine-protein kinase MRCK beta isoform X1 [Homo sapiens]	1.01209	0.952	1.051	1.019	1.131	0.922	27	35
NP_001104262.1	MECP2	methyl-CpG-binding protein 2 isoform 2 [Homo sapiens]	0.918236	0.905	0.667	0.961	1.14	0.988	18	40
NP_002945.1	RPS27A	ubiquitin-40S ribosomal protein S27a precursor [Homo sapiens]	1.06757	0.942	1.148	1.022	1.096	1.144	11	264
NP_000231.1	MAOA	amine oxidase [flavin-containing] A isoform 1 [Homo sapiens]	0.662309	0.593	0.518	0.677	0.823	0.743	20	59
NP_001182484.1	CLINT1	clathrin interactor 1 isoform 1 [Homo sapiens]	0.773079	0.697	1.053	0.789	0.591	0.808	21	49
NP_001120683.1	SHTN1	shootin-1 isoform a [Homo sapiens]	0.810741	0.609	1.076	0.849	0.802	0.784	22	38
NP_006746.1	TALDO1	transaldolase [Homo sapiens]	0.890289	0.808	0.863	0.94	0.765	1.115	22	107
NP_057190.2	SCFD1	sec1 family domain-containing protein 1 isoform a [Homo sapiens]	0.887665	0.835	0.957	0.945	0.915	0.798	22	41
NP_001091674.1	HNRNPF	heterogeneous nuclear ribonucleoprotein F [Homo sapiens]	1.04564	0.844	1.201	1.14	0.974	1.111	17	75
NP_001309898.1	OAT	ornithine aminotransferase, mitochondrial isoform 1 precursor [Homo sapiens]	1.25751	0.915	3.965	0.971	1.171	0.759	18	51
XP_024303562.1	ADD3	gamma-adducin isoform X1 [Homo sapiens]	0.964106	0.851	1.68	0.855	0.776	0.878	16	51
NP_001350687.1	GATD3B	glutamine amidotransferase-like class 1 domain-containing protein 3B, mitochondrial isoform 1 [Homo sapiens]	0.814574	0.579	1.361	0.769	0.786	0.754	14	51
XP_005257825.1	SPAG9	C-Jun-amino-terminal kinase-interacting protein 4 isoform X1 [Homo sapiens]	1.08035	0.992	1.272	1.058	1.146	0.962	27	38
NP_005553.2	LAMC2	laminin subunit gamma-2 isoform a precursor [Homo sapiens]	1.27812	0.662	0.608	1.599	2.12	2.5	25	36
NP_006139.1	LASP1	LIM and SH3 domain protein 1 isoform a [Homo sapiens]	1.09307	1.132	1.352	0.953	0.976	1.097	18	105
NP_001353299.1	MCM3	DNA replication licensing factor MCM3 isoform 4 [Homo sapiens]	1.51368	1.014	2.753	1.483	1.473	1.303	27	46
NP_009210.1	U2AF2	splicing factor U2AF 65 kDa subunit isoform a [Homo sapiens]	1.14448	0.94	1.546	1.112	1.122	1.083	18	56
NP_001073271.1	GAA	lysosomal alpha-glucosidase preproprotein [Homo sapiens]	0.857102	0.984	0.655	0.832	0.865	0.996	18	56
XP_016860322.1	POTEF	POTE ankyrin domain family member F isoform X1 [Homo sapiens]	0.766073	0.677	0.89	0.862	0.596	0.852	13	334
XP_016878012.1	TJP1	tight junction protein ZO-1 isoform X3 [Homo sapiens]	1.06652	0.927	1.516	0.984	1.067	0.936	31	41
NP_005442.2	PDLIM7	PDZ and LIM domain protein 7 isoform 1 [Homo sapiens]	1.34996	1.441	0.509	1.212	2.519	2.002	21	66
NP_001341087.1	ACSL3	long-chain-fatty-acid--CoA ligase 3 [Homo sapiens]	0.854424	0.686	1.173	0.888	0.925	0.69	17	36
NP_001124.1	AFM	afamin precursor [Homo sapiens]	1.07553	1.612	0.709	1.333	1.048	0.901	27	54
NP_065143.2	ATP13A1	manganese-transporting ATPase 13A1 [Homo sapiens]	0.904259	0.824	0.857	1	0.839	1.019	24	35
NP_001073936.1	MYO5B	unconventional myosin-Vb [Homo sapiens]	0.701842	0.615	0.57	0.926	0.587	0.894	26	39
XP_011539049.1	CRYZ	quinone oxidoreductase isoform X1 [Homo sapiens]	0.827197	0.722	0.899	0.8	0.798	0.932	17	54
NP_001406.1	EIF2S3	eukaryotic translation initiation factor 2 subunit 3 [Homo sapiens]	1.00325	0.812	1.051	1.057	1.059	1.065	21	60
NP_005653.3	VDAC3	voltage-dependent anion-selective channel protein 3 isoform 1 [Homo sapiens]	0.742351	0.573	0.884	0.78	0.815	0.701	13	60
XP_011511565.1	GMPS	GMP synthase [glutamine-hydrolyzing] isoform X1 [Homo sapiens]	1.2519	0.921	2.182	1.096	1.302	1.071	22	50
NP_057164.3	GLOD4	glyoxalase domain-containing protein 4 isoform 1 [Homo sapiens]	0.773676	0.64	1.357	0.755	0.633	0.669	19	70
NP_006491.2	MCAM	cell surface glycoprotein MUC18 precursor [Homo sapiens]	1.068	0.849	0.73	0.995	1.482	1.52	23	55
NP_006351.2	EIF3M	eukaryotic translation initiation factor 3 subunit M isoform 1 [Homo sapiens]	0.90985	0.755	1.175	1.001	0.801	0.877	14	38
NP_002808.3	PSMD13	26S proteasome non-ATPase regulatory subunit 13 isoform 1 [Homo sapiens]	1.01755	1.01	1.155	1.043	0.903	0.992	22	61
NP_055870.2	SWAP70	switch-associated protein 70 isoform 1 [Homo sapiens]	1.03225	1.025	1.045	1.093	0.904	1.107	25	41
NP_006494.1	PSMC4	26S proteasome regulatory subunit 6B isoform 1 [Homo sapiens]	1.07093	0.969	1.391	1.038	0.939	1.073	18	52
NP_570602.2	A1BG	alpha-1B-glycoprotein precursor [Homo sapiens]	1.0034	1.504	0.753	1.144	0.868	0.905	17	67
XP_011507705.1	TOR1AIP1	torsin-1A-interacting protein 1 isoform X1 [Homo sapiens]	1.02061	0.876	1.459	0.969	1.003	0.891	20	37
NP_003818.2	NAPA	alpha-soluble NSF attachment protein [Homo sapiens]	0.928284	0.804	1.16	0.914	0.823	0.982	15	55
NP_000659.2	ADH1B	alcohol dehydrogenase 1B isoform 1 [Homo sapiens]	0.532567	0.46	0.286	0.666	0.543	0.901	20	130
NP_001684.2	ATP6V1B2	V-type proton ATPase subunit B, brain isoform [Homo sapiens]	1.04044	0.954	1.241	0.973	0.948	1.115	19	58
NP_958505.1	PRELP	prolargin precursor [Homo sapiens]	1.22124	1.844	0.421	1.432	2.146	1.137	18	88
NP_036585.1	TBL2	transducin beta-like protein 2 isoform 1 precursor [Homo sapiens]	0.866394	0.655	1.34	0.795	0.839	0.837	21	38
XP_005259654.1	PTBP1	polypyrimidine tract-binding protein 1 isoform X1 [Homo sapiens]	1.04743	0.949	1.169	1.111	1.027	0.996	16	68
XP_016863193.1	ADD1	alpha-adducin isoform X2 [Homo sapiens]	1.00217	0.935	1.481	0.886	0.891	0.923	19	43
NP_055555.1	EIF4A3	eukaryotic initiation factor 4A-III [Homo sapiens]	1.11642	0.953	1.252	1.116	1.107	1.177	19	53
NP_001037.1	SLC12A2	solute carrier family 12 member 2 isoform 1 [Homo sapiens]	0.686904	0.415	0.707	0.909	0.774	0.742	24	39
NP_001158287.1	ACIN1	apoptotic chromatin condensation inducer in the nucleus isoform 3 [Homo sapiens]	1.07298	0.973	1.202	1.149	1.043	1.014	33	54
NP_060979.2	LRRC59	leucine-rich repeat-containing protein 59 [Homo sapiens]	0.856965	0.71	1.035	0.98	1.097	0.585	17	91
NP_005142.1	USP14	ubiquitin carboxyl-terminal hydrolase 14 isoform a [Homo sapiens]	1.10564	0.883	1.618	1.017	1.121	1.014	18	51
XP_011525681.1	LTBP4	latent-transforming growth factor beta-binding protein 4 isoform X4 [Homo sapiens]	1.10989	0.851	0.647	1.605	1.646	1.159	34	46
NP_004472.1	GALNT2	polypeptide N-acetylgalactosaminyltransferase 2 precursor [Homo sapiens]	1.01358	1.215	0.988	0.971	0.902	1.019	26	49
NP_002782.1	PSMA6	proteasome subunit alpha type-6 isoform a [Homo sapiens]	0.987632	0.847	0.962	1.002	1.065	1.082	17	68
NP_003079.1	FSCN1	fascin [Homo sapiens]	1.36247	1.996	1.397	1.135	1.296	1.146	23	67
XP_011512750.1	DDAH2	N(G),N(G)-dimethylarginine dimethylaminohydrolase 2 isoform X1 [Homo sapiens]	1.23918	1.197	1.127	1.298	1.441	1.159	16	68
XP_011534801.1	CTSG	cathepsin G isoform X1 [Homo sapiens]	1.1334	1.27	0.636	1.169	0.93	2.129	21	117
NP_002797.4	PSMC6	26S proteasome regulatory subunit 10B isoform 1 [Homo sapiens]	1.03848	0.917	1.389	0.991	0.938	1.018	21	49
NP_001909.3	DBT	lipoamide acyltransferase component of branched-chain alpha-keto acid dehydrogenase complex, mitochondrial precursor [Homo sapiens]	0.614627	0.452	1.194	0.617	0.766	0.344	13	40
NP_005800.3	PRDX2	peroxiredoxin-2 [Homo sapiens]	0.71271	0.829	0.664	0.905	0.581	0.636	16	114
NP_006537.3	IGF2BP1	insulin-like growth factor 2 mRNA-binding protein 1 isoform 1 [Homo sapiens]	1.53252	0.865	6.689	1.06	1.588	0.868	20	45
NP_150241.2	PML	protein PML isoform 1 [Homo sapiens]	1.16908	1.367	0.702	1.06	1.368	1.57	27	52
NP_009121.1	SEC23IP	SEC23-interacting protein [Homo sapiens]	0.847815	0.885	0.999	0.872	0.7	0.811	26	56
NP_789845.1	PPA2	inorganic pyrophosphatase 2, mitochondrial isoform 1 precursor [Homo sapiens]	0.689209	0.557	0.847	0.728	0.695	0.652	18	72
NP_002583.1	PCNA	proliferating cell nuclear antigen [Homo sapiens]	1.52003	0.945	2.192	1.676	1.441	1.624	17	44
NP_005795.2	DDX39A	ATP-dependent RNA helicase DDX39A [Homo sapiens]	0.918895	0.605	1.53	1.034	0.86	0.796	21	68
NP_003133.1	SSB	lupus La protein [Homo sapiens]	1.20752	0.996	1.694	1.189	1.223	1.046	18	60
XP_024307972.1	SUN2	SUN domain-containing protein 2 isoform X4 [Homo sapiens]	1.03629	1.053	0.863	1.005	1.131	1.158	18	35
NP_036228.1	APPL1	DCC-interacting protein 13-alpha [Homo sapiens]	0.899596	0.891	0.892	0.954	0.816	0.953	21	41
NP_001171712.1	VDAC2	voltage-dependent anion-selective channel protein 2 isoform 1 [Homo sapiens]	0.786545	0.494	1.035	0.767	1.382	0.556	14	98
NP_037518.3	SLC25A24	calcium-binding mitochondrial carrier protein SCaMC-1 isoform 1 [Homo sapiens]	0.761544	0.691	0.836	0.747	0.739	0.803	21	61
NP_909122.1	RBM39	RNA-binding protein 39 isoform a [Homo sapiens]	1.08735	1.055	1.339	1.077	1.005	0.994	14	31
XP_011539258.1	EPB41	protein 4.1 isoform X1 [Homo sapiens]	0.808126	0.863	0.949	0.856	0.699	0.704	24	40
NP_001288172.1	ARHGDIA	rho GDP-dissociation inhibitor 1 isoform e [Homo sapiens]	0.890419	0.931	0.639	0.973	0.918	1.053	15	98
NP_002473.2	NASP	nuclear autoantigenic sperm protein isoform 2 [Homo sapiens]	1.3595	1.188	2.031	1.285	1.187	1.262	21	40
NP_057308.1	SNX9	sorting nexin-9 [Homo sapiens]	1.00506	1.135	0.806	1.074	1.102	0.947	18	49
NP_001287750.1	EIF4B	eukaryotic translation initiation factor 4B isoform 1 [Homo sapiens]	0.907697	0.722	1.363	1.061	0.977	0.604	25	63
NP_004243.1	SLC9A3R1	Na(+)/H(+) exchange regulatory cofactor NHE-RF1 [Homo sapiens]	0.825053	0.606	0.906	0.825	1.301	0.648	20	60
NP_002678.3	PNN	pinin [Homo sapiens]	1.20019	1.059	1.615	1.128	1.187	1.089	25	41
NP_996759.1	PPP1CB	serine/threonine-protein phosphatase PP1-beta catalytic subunit isoform 1 [Homo sapiens]	0.917268	0.919	0.917	0.945	0.815	1.001	14	68
NP_056281.1	PTPN23	tyrosine-protein phosphatase non-receptor type 23 isoform 1 [Homo sapiens]	0.98631	0.896	1.233	0.875	0.969	0.996	28	39
NP_055545.1	MLEC	malectin isoform1 precursor [Homo sapiens]	0.766218	0.549	1.147	0.773	0.882	0.616	14	54
NP_000652.2	RPL9	60S ribosomal protein L9 [Homo sapiens]	0.894639	0.838	1.274	0.881	0.823	0.74	11	56
XP_005245932.1	HP1BP3	heterochromatin protein 1-binding protein 3 isoform X1 [Homo sapiens]	0.932754	1.09	0.862	0.85	0.939	0.943	26	74
XP_011516104.1	ALDH1B1	aldehyde dehydrogenase X, mitochondrial isoform X1 [Homo sapiens]	1.23378	1.119	0.903	1.074	1.847	1.428	20	55
NP_000851.2	HPGD	15-hydroxyprostaglandin dehydrogenase [NAD(+)] isoform 1 [Homo sapiens]	0.517323	0.62	0.649	0.619	0.191	0.782	13	52
NP_001029345.2	ALDH1L2	mitochondrial 10-formyltetrahydrofolate dehydrogenase precursor [Homo sapiens]	0.79382	0.888	0.908	0.782	0.789	0.634	24	38
NP_000916.2	PDHB	pyruvate dehydrogenase E1 component subunit beta, mitochondrial isoform 1 precursor [Homo sapiens]	0.748098	0.578	1.411	0.719	0.74	0.539	11	59
XP_011518397.1	ARHGAP1	rho GTPase-activating protein 1 isoform X2 [Homo sapiens]	1.06261	1.517	0.779	1.094	0.905	1.157	20	78
NP_001304889.1	XRN2	5'-3' exoribonuclease 2 isoform 1 [Homo sapiens]	1.09354	0.941	1.194	1.228	1.035	1.096	21	37
NP_001350640.1	DUOX2	dual oxidase 2 precursor [Homo sapiens]	0.640776	0.468	0.903	0.609	0.564	0.742	24	40
NP_002807.1	PSMD12	26S proteasome non-ATPase regulatory subunit 12 isoform 1 [Homo sapiens]	1.01221	0.898	1.212	0.991	1.012	0.974	20	54
NP_005326.3	HCLS1	hematopoietic lineage cell-specific protein isoform 1 [Homo sapiens]	0.989191	1.445	0.991	1.084	0.584	1.045	15	39
XP_016869434.1	CPNE3	copine-3 isoform X1 [Homo sapiens]	1.00083	0.888	0.956	1.035	1.062	1.075	20	51
NP_057103.2	LUC7L2	putative RNA-binding protein Luc7-like 2 isoform 1 [Homo sapiens]	1.16891	1.089	1.272	1.214	1.154	1.124	19	51
NP_004541.1	NDUFS2	NADH dehydrogenase [ubiquinone] iron-sulfur protein 2, mitochondrial isoform 1 precursor [Homo sapiens]	0.70988	0.631	0.843	0.752	0.685	0.657	18	60
NP_001231178.1	APEX1	DNA-(apurinic or apyrimidinic site) lyase [Homo sapiens]	1.02557	0.917	1.338	0.987	0.969	0.965	16	65
XP_016882424.1	PPP5C	serine/threonine-protein phosphatase 5 isoform X1 [Homo sapiens]	1.14228	0.957	1.828	1.082	1.012	1.015	17	43
NP_001166176.1	EIF4G2	eukaryotic translation initiation factor 4 gamma 2 isoform 1 [Homo sapiens]	1.09297	1.051	1.295	1.172	0.88	1.112	25	42
NP_002387.1	ME2	NAD-dependent malic enzyme, mitochondrial isoform 1 precursor [Homo sapiens]	0.787583	0.649	1.363	0.698	0.763	0.643	20	50
NP_001308400.1	THRAP3	thyroid hormone receptor-associated protein 3 isoform 1 [Homo sapiens]	1.22315	1.002	2.064	1.162	1.109	1.029	27	50
NP_056234.2	MXRA5	matrix-remodeling-associated protein 5 precursor [Homo sapiens]	1.5283	2.641	0.972	1.378	1.928	1.224	33	49
NP_005889.3	CAPRIN1	caprin-1 isoform 1 [Homo sapiens]	1.10196	0.85	1.447	1.12	1.104	1.067	15	33
NP_057366.2	AK3	GTP:AMP phosphotransferase AK3, mitochondrial isoform a [Homo sapiens]	0.634367	0.512	0.903	0.594	0.712	0.526	19	65
XP_016876581.1	FKBP3	peptidyl-prolyl cis-trans isomerase FKBP3 isoform X1 [Homo sapiens]	0.940162	0.892	1.36	0.944	0.851	0.752	11	49
NP_055567.2	SPCS2	signal peptidase complex subunit 2 [Homo sapiens]	0.669506	0.754	0.64	0.711	0.552	0.71	16	67
NP_001395.1	EEF1G	elongation factor 1-gamma [Homo sapiens]	1.04133	0.926	1.518	0.998	0.93	0.938	18	87
NP_001651.1	ARF4	ADP-ribosylation factor 4 [Homo sapiens]	0.989645	0.994	1.204	0.979	0.846	0.957	9	73
NP_004484.1	HSD17B10	3-hydroxyacyl-CoA dehydrogenase type-2 isoform 1 [Homo sapiens]	0.869661	0.702	0.763	0.951	0.967	1.009	10	50
NP_006296.1	ANP32A	acidic leucine-rich nuclear phosphoprotein 32 family member A [Homo sapiens]	1.01551	0.906	1.534	0.933	0.845	0.986	17	98
XP_024306631.1	RPA1	replication protein A 70 kDa DNA-binding subunit isoform X1 [Homo sapiens]	1.12881	0.926	1.489	1.088	1.028	1.186	18	40
NP_000687.3	ALDH9A1	4-trimethylaminobutyraldehyde dehydrogenase isoform 1 [Homo sapiens]	0.86415	1.002	1.01	0.78	0.752	0.814	20	70
NP_000362.1	TTR	transthyretin precursor [Homo sapiens]	0.898572	1.433	0.813	0.996	0.692	0.728	9	58
NP_001341605.1	PRKCD	protein kinase C delta type isoform a [Homo sapiens]	0.793943	0.658	1.01	0.841	0.656	0.86	28	50
NP_001679.2	ATP5PB	ATP synthase F(0) complex subunit B1, mitochondrial precursor [Homo sapiens]	0.603701	0.437	0.943	0.602	0.761	0.425	14	88
NP_000117.1	ETFA	electron transfer flavoprotein subunit alpha, mitochondrial isoform a [Homo sapiens]	0.72684	0.529	1.016	0.756	0.747	0.669	12	66
NP_064583.2	CCDC47	coiled-coil domain-containing protein 47 precursor [Homo sapiens]	0.850242	0.865	0.977	0.904	0.795	0.73	18	44
NP_006397.1	PRDX4	peroxiredoxin-4 precursor [Homo sapiens]	0.785299	0.813	0.85	0.856	0.668	0.755	15	65
NP_005264.2	GNB2	guanine nucleotide-binding protein G(I)/G(S)/G(T) subunit beta-2 [Homo sapiens]	0.998563	0.906	0.872	0.965	1.12	1.162	15	60
NP_006411.2	ARFGEF2	brefeldin A-inhibited guanine nucleotide-exchange protein 2 [Homo sapiens]	0.872036	0.614	1.226	0.845	1.06	0.746	24	33
NP_001186284.1	RPL17-C18orf32	RPL17-C18orf32 protein isoform 1 [Homo sapiens]	0.883842	0.784	1.208	0.902	0.759	0.831	12	81
NP_009194.2	COPE	coatomer subunit epsilon isoform a [Homo sapiens]	0.868973	0.883	1.074	0.874	0.723	0.828	15	51
NP_002259.1	KPNA4	importin subunit alpha-3 [Homo sapiens]	1.11186	1.037	1.481	1.056	0.989	1.061	14	39
XP_011511172.1	PAK2	serine/threonine-protein kinase PAK 2 isoform X1 [Homo sapiens]	1.13645	1.185	1.506	1.088	1.002	0.973	17	41
NP_001229236.1	PITRM1	presequence protease, mitochondrial isoform 1 precursor [Homo sapiens]	1.09688	0.79	1.295	1.145	1.554	0.872	24	53
NP_066944.1	EEF1B2	elongation factor 1-beta [Homo sapiens]	0.981831	0.95	1.391	1.012	0.908	0.75	10	65
NP_056274.3	ATL3	atlastin-3 isoform 1 [Homo sapiens]	0.999866	1.114	0.84	0.941	0.977	1.162	14	47
NP_003680.2	AKR7A2	aflatoxin B1 aldehyde reductase member 2 isoform 1 [Homo sapiens]	0.823364	0.97	0.716	0.834	0.685	0.955	11	54
XP_016873357.1	PC	pyruvate carboxylase, mitochondrial isoform X1 [Homo sapiens]	0.847405	0.728	1.282	0.823	0.891	0.639	27	39
NP_955392.1	TPD52L2	tumor protein D54 isoform a [Homo sapiens]	1.21863	1.19	1.389	1.214	1.216	1.102	15	50
XP_016856104.1	EPS15	epidermal growth factor receptor substrate 15 isoform X1 [Homo sapiens]	0.942235	0.962	1.016	0.9	0.861	0.979	25	33
NP_002817.2	QSOX1	sulfhydryl oxidase 1 isoform a precursor [Homo sapiens]	0.730151	0.923	0.59	0.869	0.452	0.969	24	50
XP_011523401.1	FKBP10	peptidyl-prolyl cis-trans isomerase FKBP10 isoform X1 [Homo sapiens]	1.66853	3.077	1.599	1.405	1.662	1.126	21	46
NP_001489.1	GCLC	glutamate--cysteine ligase catalytic subunit isoform a [Homo sapiens]	0.98204	0.774	1.431	0.903	0.85	1.072	16	33
NP_001017962.1	P4HA1	prolyl 4-hydroxylase subunit alpha-1 isoform 2 precursor [Homo sapiens]	1.66057	2.27	3.16	1.281	1.245	1.103	20	39
NP_004111.2	GBP2	guanylate-binding protein 2 [Homo sapiens]	1.04812	1.266	0.609	1.026	0.979	1.632	16	49
NP_000578.2	C7	complement component C7 precursor [Homo sapiens]	1.25416	2.292	0.751	1.427	1.166	1.084	22	42
NP_000839.1	GSTM2	glutathione S-transferase Mu 2 isoform 1 [Homo sapiens]	0.691342	0.735	0.572	0.683	0.73	0.753	17	62
NP_001341528.2	IVD	isovaleryl-CoA dehydrogenase, mitochondrial isoform 5 [Homo sapiens]	0.709528	0.629	1.058	0.67	0.68	0.592	17	51
XP_011543857.1	RPS6KA3	ribosomal protein S6 kinase alpha-3 isoform X1 [Homo sapiens]	0.890461	0.866	0.754	1.031	0.801	1.039	24	44
NP_001129663.1	KANK2	KN motif and ankyrin repeat domain-containing protein 2 isoform 2 [Homo sapiens]	1.13799	1.349	0.599	1.091	1.448	1.495	26	39
XP_011533233.1	PARP4	poly [ADP-ribose] polymerase 4 isoform X1 [Homo sapiens]	0.835086	0.896	0.461	0.965	0.878	1.16	26	42
XP_011539528.1	PHGDH	D-3-phosphoglycerate dehydrogenase isoform X1 [Homo sapiens]	0.922155	0.768	1.432	0.963	0.861	0.731	18	43
NP_004153.2	RAB5A	ras-related protein Rab-5A isoform 1 [Homo sapiens]	0.88607	0.978	0.749	0.924	0.892	0.906	13	40
NP_000364.1	UMPS	uridine 5'-monophosphate synthase [Homo sapiens]	1.09257	0.874	1.996	0.94	0.966	0.982	19	39
NP_001028216.1	GLUL	glutamine synthetase [Homo sapiens]	0.627266	0.445	1.455	0.676	0.82	0.27	20	69
NP_997403.1	RTN4	reticulon-4 isoform D [Homo sapiens]	1.09651	1.088	0.829	1.014	1.436	1.207	11	64
NP_001244.1	CDC5L	cell division cycle 5-like protein [Homo sapiens]	1.27344	0.994	2.032	1.173	1.317	1.072	28	41
NP_001354650.1	CASK	peripheral plasma membrane protein CASK isoform 4 [Homo sapiens]	0.839356	0.728	0.777	0.815	1.14	0.794	25	38
NP_002442.2	MTAP	S-methyl-5'-thioadenosine phosphorylase [Homo sapiens]	1.01976	0.886	1.082	1.012	1.03	1.105	15	49
NP_067026.3	SRPRB	signal recognition particle receptor subunit beta [Homo sapiens]	0.875738	0.782	1.025	0.897	0.891	0.804	15	35
NP_001020262.1	ABCF1	ATP-binding cassette sub-family F member 1 isoform a [Homo sapiens]	1.05239	0.895	1.607	1.135	0.815	0.97	19	35
NP_001003810.1	HNRNPD	heterogeneous nuclear ribonucleoprotein D0 isoform d [Homo sapiens]	1.35585	1.313	2.394	1.011	0.741	1.942	14	60
NP_001092281.1	2020-09-08	septin-8 isoform a [Homo sapiens]	1.05659	1.099	0.707	1.268	1.302	1.029	18	44
NP_001019397.1	ARF1	ADP-ribosylation factor 1 [Homo sapiens]	0.814304	0.724	1.039	0.826	0.706	0.818	10	96
NP_005403.2	SHMT2	serine hydroxymethyltransferase, mitochondrial isoform 1 precursor [Homo sapiens]	1.06091	0.903	1.13	1.053	1.028	1.218	23	56
NP_065801.1	XPO5	exportin-5 [Homo sapiens]	1.35449	1.034	3.709	1.089	1.237	0.885	25	43
NP_937818.1	NME1	nucleoside diphosphate kinase A isoform a [Homo sapiens]	1.07169	1.039	1.496	1.011	0.938	0.959	13	67
NP_569711.2	COL18A1	collagen alpha-1(XVIII) chain isoform 3 preproprotein [Homo sapiens]	1.22729	1.182	0.931	1.16	1.477	1.477	20	49
NP_001304106.1	CHCHD3	MICOS complex subunit MIC19 isoform 1 [Homo sapiens]	0.871465	0.743	0.911	0.785	1.433	0.66	21	59
XP_016883082.1	SEC23B	protein transport protein Sec23B isoform X1 [Homo sapiens]	0.73797	0.705	0.779	0.843	0.644	0.734	17	41
XP_005253817.1	C1S	complement C1s subcomponent isoform X1 [Homo sapiens]	1.25226	2.767	0.66	1.411	1.044	1.144	20	43
NP_000008.1	ACADS	short-chain specific acyl-CoA dehydrogenase, mitochondrial isoform 1 precursor [Homo sapiens]	0.530961	0.367	0.917	0.5	0.553	0.454	13	56
NP_000963.1	RPL7A	60S ribosomal protein L7a [Homo sapiens]	0.878815	0.8	1.218	0.838	0.886	0.724	15	64
NP_059980.2	TMED9	transmembrane emp24 domain-containing protein 9 precursor [Homo sapiens]	0.768078	0.908	0.885	0.859	0.628	0.617	8	44
NP_001924.2	DLST	dihydrolipoyllysine-residue succinyltransferase component of 2-oxoglutarate dehydrogenase complex, mitochondrial isoform 1 precursor [Homo sapiens]	0.840237	0.617	1.329	0.817	1.009	0.619	18	49
NP_612429.2	AHNAK2	protein AHNAK2 isoform 1 [Homo sapiens]	1.36918	2.318	0.658	1.451	1.748	1.245	32	44
NP_001527.3	PRMT1	protein arginine N-methyltransferase 1 isoform 1 [Homo sapiens]	1.21396	0.927	1.991	1.081	1.228	1.076	16	51
NP_003923.2	ST13	hsc70-interacting protein isoform 1 [Homo sapiens]	1.02982	0.861	1.422	1.182	0.856	0.934	14	57
XP_011532818.1	CYFIP2	cytoplasmic FMR1-interacting protein 2 isoform X1 [Homo sapiens]	0.7689	0.73	0.598	0.786	0.64	1.223	23	49
XP_016868262.1	BAZ1B	tyrosine-protein kinase BAZ1B isoform X1 [Homo sapiens]	1.23553	0.969	1.885	1.204	1.168	1.122	29	34
NP_000627.2	SOD2	superoxide dismutase [Mn], mitochondrial isoform A precursor [Homo sapiens]	1.00867	1.121	0.723	0.862	1.315	1.136	10	108
NP_002652.2	PLCG2	1-phosphatidylinositol 4,5-bisphosphate phosphodiesterase gamma-2 [Homo sapiens]	0.913225	0.896	1.055	0.776	0.85	1.018	28	37
NP_003095.2	SORD	sorbitol dehydrogenase [Homo sapiens]	0.809753	0.558	1.117	0.938	0.767	0.777	17	55
XP_011512318.2	RAI14	ankycorbin isoform X1 [Homo sapiens]	1.17972	1.542	0.802	1.159	1.355	1.177	23	32
NP_005678.3	FARSB	phenylalanine--tRNA ligase beta subunit [Homo sapiens]	0.849635	0.632	0.967	1.024	0.81	0.873	22	56
XP_016868076.1	ZYX	zyxin isoform X1 [Homo sapiens]	1.44459	2.337	0.888	1.414	1.657	1.294	13	49
NP_001027565.1	HNRNPH2	heterogeneous nuclear ribonucleoprotein H2 [Homo sapiens]	1.10607	0.964	1.237	1.065	1.227	1.064	16	70
NP_001273196.1	HMOX2	heme oxygenase 2 isoform a [Homo sapiens]	0.69853	0.579	0.798	0.79	0.624	0.731	13	32
NP_001353796.1	CACNA2D1	voltage-dependent calcium channel subunit alpha-2/delta-1 isoform 3 preproprotein [Homo sapiens]	1.20366	1.002	1.022	1.025	2.057	1.168	17	29
NP_000908.2	P4HA1	prolyl 4-hydroxylase subunit alpha-1 isoform 1 precursor [Homo sapiens]	1.69729	1.774	3.451	1.35	1.113	1.533	19	41
NP_001624.1	AMBP	protein AMBP preproprotein [Homo sapiens]	1.09984	1.544	0.647	1.303	1.141	1.08	11	37
NP_055241.1	SNX5	sorting nexin-5 isoform a [Homo sapiens]	0.974506	0.981	1.086	0.913	0.817	1.106	16	49
NP_004090.4	STOM	erythrocyte band 7 integral membrane protein isoform a [Homo sapiens]	1.07832	1.069	0.773	1.117	1.24	1.273	12	59
NP_001317956.1	HADH	hydroxyacyl-coenzyme A dehydrogenase, mitochondrial isoform 3 [Homo sapiens]	0.502719	0.409	0.664	0.5	0.534	0.443	14	86
NP_002078.1	GRN	granulins precursor [Homo sapiens]	1.48323	1.08	1.067	1.549	1.684	2.393	14	57
NP_002809.2	PSME2	proteasome activator complex subunit 2 [Homo sapiens]	0.793685	0.732	0.567	0.891	0.703	1.216	14	69
NP_057406.2	RAB14	ras-related protein Rab-14 [Homo sapiens]	0.802903	0.816	0.829	0.791	0.709	0.879	16	45
NP_002783.1	PSMA7	proteasome subunit alpha type-7 [Homo sapiens]	0.915449	0.922	0.91	0.97	0.768	1.029	14	68
NP_001275897.1	ACSF2	acyl-CoA synthetase family member 2, mitochondrial isoform 1 [Homo sapiens]	0.860578	0.678	2.304	0.659	0.665	0.689	20	42
NP_008855.1	SRSF1	serine/arginine-rich splicing factor 1 isoform 1 [Homo sapiens]	1.14627	0.989	1.405	1.082	1.199	1.099	23	64
XP_024303217.1	ALAD	delta-aminolevulinic acid dehydratase isoform X1 [Homo sapiens]	0.880166	0.887	1.021	0.901	0.779	0.831	16	51
XP_024304747.1	ARHGDIB	rho GDP-dissociation inhibitor 2 isoform X1 [Homo sapiens]	0.971045	1.086	0.683	1.095	0.72	1.477	16	91
XP_005268405.1	GNPDA1	glucosamine-6-phosphate isomerase 1 isoform X1 [Homo sapiens]	1.04654	0.988	1.067	0.959	0.98	1.267	13	36
NP_612453.1	KCTD12	BTB/POZ domain-containing protein KCTD12 [Homo sapiens]	1.03604	1.166	0.728	1.089	1.014	1.273	19	42
NP_002699.1	PPP1CA	serine/threonine-protein phosphatase PP1-alpha catalytic subunit isoform 1 [Homo sapiens]	1.08204	1.025	1.166	0.995	1.113	1.119	14	64
NP_004539.1	NDUFB10	NADH dehydrogenase [ubiquinone] 1 beta subcomplex subunit 10 [Homo sapiens]	0.667755	0.67	0.915	0.709	0.607	0.504	17	45
NP_000662.3	ADH5	alcohol dehydrogenase class-3 [Homo sapiens]	0.96898	1.002	0.732	0.983	1.091	1.086	15	78
NP_005726.1	ACTR1B	beta-centractin [Homo sapiens]	0.718565	0.757	0.649	0.793	0.63	0.78	13	47
NP_005521.1	IDH3A	isocitrate dehydrogenase [NAD] subunit alpha, mitochondrial precursor [Homo sapiens]	0.859606	0.664	0.776	0.904	1.265	0.797	18	54
NP_060592.2	DARS2	aspartate--tRNA ligase, mitochondrial isoform 1 [Homo sapiens]	1.07342	0.801	2.239	0.904	1.024	0.857	16	33
NP_005994.2	UQCRFS1	cytochrome b-c1 complex subunit Rieske, mitochondrial [Homo sapiens]	0.610008	0.501	0.858	0.633	0.707	0.44	15	60
XP_005250117.1	CUL1	cullin-1 isoform X1 [Homo sapiens]	1.07856	0.868	1.377	1.007	1.114	1.089	23	34
NP_000512.2	HEXB	beta-hexosaminidase subunit beta isoform 1 preproprotein [Homo sapiens]	0.988736	1.052	0.719	1.202	0.696	1.495	20	67
NP_000230.1	LYZ	lysozyme C precursor [Homo sapiens]	0.720602	0.832	0.41	0.749	0.473	1.608	16	138
NP_005505.2	HLA-B	major histocompatibility complex, class I, B precursor [Homo sapiens]	1.1286	1.252	0.443	1.042	1.47	2.147	13	52
NP_006818.3	TMED10	transmembrane emp24 domain-containing protein 10 precursor [Homo sapiens]	0.786978	0.786	0.905	0.882	0.663	0.727	10	76
XP_016866368.1	AFDN	afadin isoform X2 [Homo sapiens]	0.96306	0.661	1.247	1.076	1.033	0.904	24	38
NP_002023.2	FTH1	ferritin heavy chain [Homo sapiens]	0.99318	1.429	0.857	0.724	1.093	0.998	13	49
NP_001351229.1	OXCT1	succinyl-CoA:3-ketoacid coenzyme A transferase 1, mitochondrial isoform 2 [Homo sapiens]	0.605379	0.428	0.764	0.701	0.779	0.456	15	45
NP_005601.1	RBBP4	histone-binding protein RBBP4 isoform a [Homo sapiens]	1.12599	1.049	1.359	1.073	1.184	1.001	17	53
NP_008878.3	SRP72	signal recognition particle subunit SRP72 isoform 1 [Homo sapiens]	0.831435	0.753	0.838	0.918	0.702	0.978	22	43
NP_065385.2	PBXIP1	pre-B-cell leukemia transcription factor-interacting protein 1 isoform 1 [Homo sapiens]	1.0381	0.89	1.207	0.919	1.362	0.896	22	35
NP_005850.1	PURA	transcriptional activator protein Pur-alpha [Homo sapiens]	0.853043	0.889	0.727	0.86	0.868	0.936	13	38
NP_002423.1	MNDA	myeloid cell nuclear differentiation antigen [Homo sapiens]	1.19451	1.308	0.842	1.163	1.409	1.35	15	30
XP_011531983.1	ITPR1	inositol 1,4,5-trisphosphate receptor type 1 isoform X1 [Homo sapiens]	0.846835	0.953	0.608	0.85	0.864	1.022	32	44
XP_005269082.1	PRPH	peripherin isoform X1 [Homo sapiens]	0.833002	0.68	0.339	0.927	0.884	2.124	17	79
NP_005498.1	CFL1	cofilin-1 [Homo sapiens]	1.03559	1.195	0.796	1.137	0.85	1.297	12	116
NP_055464.1	SAFB2	scaffold attachment factor B2 [Homo sapiens]	1.14278	0.956	1.336	1.197	1.195	1.067	21	40
NP_005315.1	H3F3B	histone H3.3 [Homo sapiens]	0.824419	0.869	0.657	0.919	0.65	1.117	16	215
XP_024302561.1	SRRT	serrate RNA effector molecule homolog isoform X1 [Homo sapiens]	1.14499	0.949	1.437	1.07	1.252	1.076	27	46
NP_003090.2	SNX1	sorting nexin-1 isoform a [Homo sapiens]	0.994755	1.156	0.979	1.002	0.933	0.921	19	41
NP_955393.1	TPD52L2	tumor protein D54 isoform b [Homo sapiens]	1.39394	1.33	1.517	1.615	0.973	1.66	13	41
NP_001310548.1	UNC45A	protein unc-45 homolog A isoform 2 [Homo sapiens]	1.03077	0.888	1.008	1.082	1.047	1.149	24	37
XP_024307057.1	TXNL1	thioredoxin-like protein 1 isoform X1 [Homo sapiens]	0.890594	0.882	0.805	0.947	0.906	0.92	14	31
NP_001287714.1	MTTP	microsomal triglyceride transfer protein large subunit isoform 2 [Homo sapiens]	1.0317	1.267	1.053	1.052	0.905	0.92	24	41
NP_001354.1	DKC1	H/ACA ribonucleoprotein complex subunit DKC1 isoform 1 [Homo sapiens]	1.13966	0.964	1.362	1.081	1.282	1.058	17	44
NP_003925.1	FUBP3	far upstream element-binding protein 3 [Homo sapiens]	1.26236	0.998	1.771	1.146	1.244	1.273	22	46
NP_001837.2	COL4A2	collagen alpha-2(IV) chain preproprotein [Homo sapiens]	1.21926	1.153	0.757	1.043	1.939	1.528	15	60
NP_001006.1	RPS11	40S ribosomal protein S11 [Homo sapiens]	0.921502	0.833	1.149	0.934	0.848	0.876	17	74
NP_001805.4	CTSC	dipeptidyl peptidase 1 isoform a preproprotein [Homo sapiens]	1.07959	0.836	1.366	1.076	0.813	1.466	11	30
NP_000629.3	VTN	vitronectin precursor [Homo sapiens]	1.11402	1.079	1.024	1.263	1.065	1.156	17	61
XP_005268061.1	INF2	inverted formin-2 isoform X1 [Homo sapiens]	0.824527	0.846	0.631	0.959	0.711	1.044	22	38
NP_005548.2	KRT16	keratin, type I cytoskeletal 16 [Homo sapiens]	1.38781	1.095	1.092	1.467	2.198	1.334	19	105
NP_055317.1	PRPF19	pre-mRNA-processing factor 19 [Homo sapiens]	1.13939	0.987	1.826	1.026	0.982	1.058	15	51
NP_071415.1	MCCC2	methylcrotonoyl-CoA carboxylase beta chain, mitochondrial isoform 1 precursor [Homo sapiens]	0.596023	0.433	0.707	0.645	0.721	0.528	18	36
NP_001317692.1	IDH3B	isocitrate dehydrogenase [NAD] subunit beta, mitochondrial isoform e precursor [Homo sapiens]	0.86835	0.648	0.958	0.894	1.093	0.814	17	37
NP_996667.2	ECI2	enoyl-CoA delta isomerase 2, mitochondrial isoform 2 [Homo sapiens]	0.601977	0.498	0.864	0.784	0.661	0.355	10	24
NP_001132929.1	BCAP31	B-cell receptor-associated protein 31 isoform a [Homo sapiens]	1.00405	0.785	0.778	1.068	1.383	1.13	17	82
NP_001181.2	BCAT2	branched-chain-amino-acid aminotransferase, mitochondrial isoform a precursor [Homo sapiens]	0.712524	0.426	1.692	0.613	0.862	0.482	17	48
NP_005902.1	MAT2A	S-adenosylmethionine synthase isoform type-2 [Homo sapiens]	0.984683	0.751	1.011	1.029	1.033	1.146	19	60
NP_077305.2	EFHD2	EF-hand domain-containing protein D2 [Homo sapiens]	0.757238	0.723	0.542	0.909	0.666	1.05	15	52
XP_005260393.1	RALY	RNA-binding protein Raly isoform X2 [Homo sapiens]	1.18106	0.97	1.341	1.288	1.194	1.149	17	61
NP_002884.1	RBBP7	histone-binding protein RBBP7 isoform 2 [Homo sapiens]	1.11574	1.01	1.285	1.194	1.014	1.1	19	52
NP_476516.1	NAA15	N-alpha-acetyltransferase 15, NatA auxiliary subunit [Homo sapiens]	1.13652	0.884	1.525	1.137	0.978	1.265	26	43
NP_000419.1	LTBP2	latent-transforming growth factor beta-binding protein 2 precursor [Homo sapiens]	1.73148	2	0.714	2.809	2.397	1.62	24	37
NP_002261.3	TNPO1	transportin-1 isoform 1 [Homo sapiens]	1.02036	1.044	1.117	0.971	0.88	1.111	19	51
XP_016869602.1	WASHC5	WASH complex subunit 5 isoform X1 [Homo sapiens]	1.12389	1.075	1.235	0.992	1.18	1.154	20	37
NP_060150.4	ASPN	asporin isoform 1 preproprotein [Homo sapiens]	1.55328	2.338	0.594	1.382	3.295	1.428	14	73
NP_002801.1	PSMD4	26S proteasome non-ATPase regulatory subunit 4 isoform 2 [Homo sapiens]	1.08168	1.05	1.269	1.058	0.947	1.106	12	25
NP_001304986.1	CFI	complement factor I isoform 1 preproprotein [Homo sapiens]	1.01409	1.549	0.674	1.208	0.928	0.917	16	21
NP_055554.1	BCLAF1	bcl-2-associated transcription factor 1 isoform 1 [Homo sapiens]	1.13017	0.988	1.386	1.305	1.078	0.957	24	40
NP_006784.1	PRDX3	thioredoxin-dependent peroxide reductase, mitochondrial isoform a precursor [Homo sapiens]	0.712807	0.594	1.174	0.7	0.597	0.632	11	56
NP_002737.2	MAPK3	mitogen-activated protein kinase 3 isoform 1 [Homo sapiens]	0.798679	0.898	0.612	0.915	0.645	1.004	17	54
NP_057327.2	CYB5R1	NADH-cytochrome b5 reductase 1 [Homo sapiens]	0.541412	0.371	1.017	0.526	0.647	0.362	20	59
NP_006261.1	RRAS	ras-related protein R-Ras [Homo sapiens]	1.09837	0.946	0.57	0.998	1.696	1.753	14	48
XP_005269031.1	PFKM	ATP-dependent 6-phosphofructokinase, muscle type isoform X1 [Homo sapiens]	1.03341	0.862	1.449	0.913	1.186	0.87	20	41
NP_006293.2	MOGS	mannosyl-oligosaccharide glucosidase isoform 1 [Homo sapiens]	0.878625	0.867	1.138	0.803	0.791	0.834	18	39
XP_005249241.1	SERPINB9	serpin B9 isoform X1 [Homo sapiens]	1.14189	1.125	1.329	0.985	0.975	1.352	18	43
XP_024302876.1	XPO7	exportin-7 isoform X1 [Homo sapiens]	0.915693	0.882	0.934	0.968	0.857	0.942	21	36
NP_006382.1	IPO7	importin-7 [Homo sapiens]	1.17234	0.986	1.305	1.265	1.147	1.185	15	33
NP_001135452.1	TP53BP1	TP53-binding protein 1 isoform 1 [Homo sapiens]	1.21199	1.306	1.556	1.074	1.04	1.153	17	26
NP_057370.1	DCXR	L-xylulose reductase isoform 1 [Homo sapiens]	0.673196	0.583	1.052	0.769	0.677	0.432	15	50
XP_006720788.1	SNAP23	synaptosomal-associated protein 23 isoform X2 [Homo sapiens]	1.09863	1.121	0.997	1.063	1.085	1.244	12	39
NP_003744.1	EIF3D	eukaryotic translation initiation factor 3 subunit D [Homo sapiens]	0.945047	0.854	1.204	0.917	0.83	0.963	17	40
NP_001273201.1	TPT1	translationally-controlled tumor protein isoform 1 [Homo sapiens]	1.06669	0.885	1.261	1.16	1.152	0.927	11	54
XP_016857449.1	RAP1A	ras-related protein Rap-1A isoform X1 [Homo sapiens]	0.996158	0.895	0.887	0.901	1.045	1.312	10	57
NP_036266.2	LMOD1	leiomodin-1 [Homo sapiens]	1.23256	1.088	0.478	1.074	2.5	2.035	23	52
NP_001278798.1	IGF2BP2	insulin-like growth factor 2 mRNA-binding protein 2 isoform c [Homo sapiens]	1.21353	0.878	2.944	0.947	1.072	1.004	16	37
XP_011507442.1	FAM129A	protein Niban isoform X1 [Homo sapiens]	0.88898	0.851	0.519	0.823	1.003	1.523	24	42
XP_005274114.1	SYTL2	synaptotagmin-like protein 2 isoform X3 [Homo sapiens]	0.643073	0.588	0.543	0.718	0.432	1.111	28	34
NP_005906.2	MCM6	DNA replication licensing factor MCM6 [Homo sapiens]	1.53775	1.042	2.674	1.488	1.589	1.306	24	35
NP_001258766.1	RCN2	reticulocalbin-2 isoform b precursor [Homo sapiens]	1.26412	1.04	1.63	1.17	1.614	1.008	14	32
NP_001135888.1	AIMP1	aminoacyl tRNA synthase complex-interacting multifunctional protein 1 isoform b precursor [Homo sapiens]	0.921597	0.733	1.032	1.007	0.915	0.955	13	31
NP_001032.2	SI	sucrase-isomaltase, intestinal [Homo sapiens]	0.630821	1.186	0.132	1.064	0.625	0.961	26	34
NP_001309859.1	STAU1	double-stranded RNA-binding protein Staufen homolog 1 isoform b [Homo sapiens]	1.24979	1.04	1.544	1.243	1.431	1.067	14	30
NP_005546.2	KRT6B	keratin, type II cytoskeletal 6B [Homo sapiens]	1.29848	1.326	1.092	1.239	1.143	1.799	23	114
NP_001292553.1	CALM2	calmodulin-2 isoform 1 [Homo sapiens]	0.990184	0.819	1.155	0.788	1.399	0.913	12	109
NP_036243.1	AHSA1	activator of 90 kDa heat shock protein ATPase homolog 1 isoform 1 [Homo sapiens]	1.22417	0.952	1.719	1.266	1.1	1.206	15	39
XP_011517007.1	ASS1	argininosuccinate synthase isoform X1 [Homo sapiens]	1.4161	1.034	0.957	2.123	1.586	1.712	20	69
NP_001257412.1	TST	thiosulfate sulfurtransferase [Homo sapiens]	0.675	0.549	0.718	0.77	0.536	0.862	16	55
NP_000967.1	RPL12	60S ribosomal protein L12 [Homo sapiens]	0.890833	0.886	1.079	0.891	0.796	0.827	11	68
NP_036344.2	PTGR1	prostaglandin reductase 1 isoform 1 [Homo sapiens]	0.711192	0.76	0.869	0.629	0.538	0.814	12	42
NP_004860.2	VPS4B	vacuolar protein sorting-associated protein 4B [Homo sapiens]	0.821281	0.858	0.633	0.881	0.784	0.996	17	36
NP_055398.1	LMCD1	LIM and cysteine-rich domains protein 1 isoform 1 [Homo sapiens]	1.33852	2.646	0.744	1.609	1.19	1.139	20	48
NP_003748.1	EIF3I	eukaryotic translation initiation factor 3 subunit I [Homo sapiens]	0.93604	0.859	1.03	0.938	0.933	0.927	14	41
NP_001598.1	ACAA1	3-ketoacyl-CoA thiolase, peroxisomal isoform a [Homo sapiens]	0.950821	0.843	1.028	0.957	0.981	0.954	9	23
XP_016864628.1	DBN1	drebrin isoform X1 [Homo sapiens]	1.21404	1.43	1.569	1.082	1.345	0.808	21	42
NP_001191455.1	SSR4	translocon-associated protein subunit delta isoform 1 precursor [Homo sapiens]	0.69266	0.752	0.745	0.76	0.719	0.519	9	45
NP_878913.2	FILIP1L	filamin A-interacting protein 1-like isoform 1 [Homo sapiens]	1.61837	1.58	0.868	1.659	3.324	1.469	22	33
NP_006612.2	AHCYL1	S-adenosylhomocysteine hydrolase-like protein 1 isoform a [Homo sapiens]	0.718311	0.598	0.865	0.725	0.812	0.629	22	61
NP_004506.2	ILF2	interleukin enhancer-binding factor 2 isoform 1 [Homo sapiens]	1.10239	0.936	1.238	1.117	1.036	1.214	14	58
NP_001922.2	DLAT	dihydrolipoyllysine-residue acetyltransferase component of pyruvate dehydrogenase complex, mitochondrial precursor [Homo sapiens]	0.745398	0.578	1.173	0.773	0.749	0.587	16	57
XP_005247645.1	CDV3	protein CDV3 homolog isoform X1 [Homo sapiens]	1.05551	1.117	1.676	0.946	0.736	1.005	9	25
NP_000923.1	PLCB3	1-phosphatidylinositol 4,5-bisphosphate phosphodiesterase beta-3 isoform 1 [Homo sapiens]	0.8029	1.027	0.52	1	0.699	0.892	23	29
NP_001124192.1	AHCYL2	adenosylhomocysteinase 3 isoform b [Homo sapiens]	0.571611	0.433	0.539	0.621	0.677	0.622	20	57
NP_062556.2	RBMXL1	RNA binding motif protein, X-linked-like-1 [Homo sapiens]	1.08294	0.906	1.079	1.238	1.075	1.145	28	68
NP_001007.2	RPS12	40S ribosomal protein S12 [Homo sapiens]	0.966091	0.874	1.195	1.017	0.914	0.867	7	63
NP_001304700.1	RPL8	60S ribosomal protein L8 [Homo sapiens]	0.902947	0.801	1.183	0.934	0.838	0.81	17	82
NP_060802.1	DDX19A	ATP-dependent RNA helicase DDX19A isoform 1 [Homo sapiens]	1.02651	0.969	1.028	1.008	1.153	0.984	18	33
NP_000840.2	GSTM3	glutathione S-transferase Mu 3 [Homo sapiens]	0.718908	0.581	0.92	0.684	0.771	0.682	17	56
NP_002784.1	PSMB1	proteasome subunit beta type-1 [Homo sapiens]	0.915114	0.848	0.821	0.983	0.922	1.019	13	50
NP_000599.1	ORM2	alpha-1-acid glycoprotein 2 precursor [Homo sapiens]	0.985868	1.759	0.601	1.276	0.774	0.892	10	76
NP_001295.2	CPD	carboxypeptidase D isoform 1 precursor [Homo sapiens]	0.936988	0.82	1.256	1.024	0.919	0.745	27	42
NP_001117.2	ADSS	adenylosuccinate synthetase isozyme 2 isoform 1 [Homo sapiens]	0.907518	0.822	0.95	0.956	0.816	1.011	15	31
NP_001305051.1	AK1	adenylate kinase isoenzyme 1 isoform 2 [Homo sapiens]	0.894137	0.976	0.611	0.986	1.253	0.776	16	38
NP_079199.2	NUP210	nuclear pore membrane glycoprotein 210 precursor [Homo sapiens]	1.07991	0.788	1.492	0.876	1.224	1.165	27	38
NP_006808.1	ERP29	endoplasmic reticulum resident protein 29 isoform 1 precursor [Homo sapiens]	0.718895	0.627	0.979	0.798	0.535	0.732	12	65
XP_016866340.1	LAMA2	laminin subunit alpha-2 isoform X4 [Homo sapiens]	0.672291	0.569	0.469	0.711	0.946	0.765	30	32
NP_057318.2	ACSL5	long-chain-fatty-acid--CoA ligase 5 isoform a [Homo sapiens]	0.741124	0.837	0.354	0.903	0.761	1.098	18	32
XP_024305924.1	COX4I1	cytochrome c oxidase subunit 4 isoform 1, mitochondrial isoform X1 [Homo sapiens]	0.679131	0.484	0.94	0.714	1	0.445	13	97
XP_011518456.1	APIP	methylthioribulose-1-phosphate dehydratase isoform X1 [Homo sapiens]	1.32366	0.809	1.075	4.56	0.951	1.081	12	50
NP_001559.1	EIF3E	eukaryotic translation initiation factor 3 subunit E [Homo sapiens]	0.977722	0.821	1.215	0.899	0.987	1.011	19	33
NP_001907.3	CYC1	cytochrome c1, heme protein, mitochondrial precursor [Homo sapiens]	0.7996	0.667	0.988	0.817	0.84	0.723	12	54
XP_011530170.1	ARFIP1	arfaptin-1 isoform X1 [Homo sapiens]	0.754528	0.709	0.925	0.786	0.568	0.835	14	40
XP_016873335.1	PAK1	serine/threonine-protein kinase PAK 1 isoform X1 [Homo sapiens]	0.950307	0.748	1.471	0.858	0.854	0.96	17	28
NP_002120.1	HMGB2	high mobility group protein B2 [Homo sapiens]	1.13771	0.952	1.191	1.095	1.246	1.233	12	52
NP_056201.2	COG4	conserved oligomeric Golgi complex subunit 4 isoform 1 [Homo sapiens]	0.916428	0.923	0.927	0.992	0.877	0.868	20	33
XP_011536806.1	PPP1CC	serine/threonine-protein phosphatase PP1-gamma catalytic subunit isoform X1 [Homo sapiens]	1.04186	0.938	2.004	1.091	0.719	0.833	12	57
XP_024305322.1	ERO1A	ERO1-like protein alpha isoform X1 [Homo sapiens]	0.843156	0.618	0.981	0.837	0.836	1.004	17	40
NP_005207.2	DDOST	dolichyl-diphosphooligosaccharide--protein glycosyltransferase 48 kDa subunit precursor [Homo sapiens]	0.768343	0.733	0.931	0.789	0.713	0.698	13	65
NP_001176.1	AZGP1	zinc-alpha-2-glycoprotein precursor [Homo sapiens]	0.937007	1.592	0.599	1.27	0.87	0.685	15	51
NP_001354702.1	ESYT2	extended synaptotagmin-2 isoform 1 [Homo sapiens]	0.959097	1.105	0.795	1.062	1.005	0.867	19	30
XP_016870505.1	SET	protein SET isoform X2 [Homo sapiens]	0.92836	1.455	0.313	1.706	0.958	0.927	12	65
NP_116235.2	RAB2B	ras-related protein Rab-2B isoform 1 [Homo sapiens]	1.00826	1.024	0.806	1.062	1.174	1.013	13	45
XP_011532072.1	VILL	villin-like protein isoform X1 [Homo sapiens]	0.669746	0.662	0.464	0.787	0.536	1.041	23	38
NP_000584.2	TAP1	antigen peptide transporter 1 isoform 1 [Homo sapiens]	0.879781	0.911	0.573	0.964	0.72	1.454	11	26
NP_002547.1	OSBP	oxysterol-binding protein 1 [Homo sapiens]	0.936476	0.765	1.393	0.841	1.016	0.79	21	46
XP_005273057.1	BPNT1	3'(2'),5'-bisphosphate nucleotidase 1 isoform X2 [Homo sapiens]	0.888121	1.003	0.619	0.907	0.942	1.044	15	45
NP_079272.4	GFM1	elongation factor G, mitochondrial isoform 2 [Homo sapiens]	0.896315	0.66	1.434	0.841	0.969	0.75	22	42
NP_004989.2	MYO1E	unconventional myosin-Ie [Homo sapiens]	0.910138	1.092	0.557	1.092	0.869	1.083	22	34
NP_000962.2	RPL7	60S ribosomal protein L7 isoform 1 [Homo sapiens]	0.859426	0.754	1.156	0.876	0.749	0.82	16	72
NP_068579.3	EXOC4	exocyst complex component 4 isoform a [Homo sapiens]	0.963088	0.815	1.051	0.977	1.038	0.953	23	35
XP_011515533.1	FER1L6	fer-1-like protein 6 isoform X1 [Homo sapiens]	0.448528	0.418	0.372	0.715	0.283	0.577	22	28
XP_016874546.1	ERC1	ELKS/Rab6-interacting/CAST family member 1 isoform X2 [Homo sapiens]	1.28111	1.308	1.685	1.053	1.383	1.076	22	33
XP_011509972.1	POTEI	POTE ankyrin domain family member I isoform X1 [Homo sapiens]	1.25271	0.754	0.885	1.102	2.352	1.78	11	230
XP_011529449.1	HCFC1	host cell factor 1 isoform X3 [Homo sapiens]	1.20399	1.015	1.181	1.194	1.247	1.419	19	28
NP_150253.2	PML	protein PML isoform 11 [Homo sapiens]	1.05038	1.379	0.893	0.983	1.059	0.998	23	45
NP_005427.2	CCDC6	coiled-coil domain-containing protein 6 [Homo sapiens]	1.15846	1.042	1.083	1.169	1.376	1.149	20	42
XP_011512416.1	C6	complement component C6 isoform X1 [Homo sapiens]	1.12497	1.654	0.644	1.295	1.303	1.003	24	43
XP_016881116.1	EPB41L3	band 4.1-like protein 3 isoform X14 [Homo sapiens]	1.34054	1.505	1.784	1.131	1.261	1.132	22	35
XP_005264337.1	HK2	hexokinase-2 isoform X1 [Homo sapiens]	0.929228	0.833	1.12	1.003	1.012	0.731	20	41
NP_001949.1	EEF1A2	elongation factor 1-alpha 2 [Homo sapiens]	0.461	0.288	0.816	0.418	0.616	0.344	17	84
NP_036226.2	PRDX5	peroxiredoxin-5, mitochondrial isoform L precursor [Homo sapiens]	0.541414	0.416	0.776	0.654	0.542	0.406	10	53
NP_000172.2	GUSB	beta-glucuronidase isoform 1 precursor [Homo sapiens]	0.958065	0.831	0.902	1.015	0.693	1.53	16	47
XP_011519406.1	DNAJC3	dnaJ homolog subfamily C member 3 isoform X1 [Homo sapiens]	0.738173	0.647	0.892	0.837	0.768	0.591	19	39
NP_077310.1	TMEM43	transmembrane protein 43 [Homo sapiens]	1.12225	1.376	0.796	1.096	1.376	1.076	18	37
NP_002630.2	SERPINB5	serpin B5 [Homo sapiens]	1.30265	0.967	0.241	3.766	2.113	2.022	16	36
NP_002970.2	SCP2	non-specific lipid-transfer protein isoform 1 precursor [Homo sapiens]	0.724819	0.703	0.626	0.951	0.501	0.953	15	39
NP_055112.2	ETHE1	persulfide dioxygenase ETHE1, mitochondrial isoform 1 [Homo sapiens]	0.862569	0.804	0.57	1.171	0.819	1.086	15	43
XP_016880042.1	ACACA	acetyl-CoA carboxylase 1 isoform X1 [Homo sapiens]	1.13049	0.912	1.618	1.139	1.114	0.986	25	27
NP_001339615.1	IL16	pro-interleukin-16 isoform 6 [Homo sapiens]	0.840517	1.009	0.794	0.947	0.573	0.965	11	26
NP_036601.2	PRPF6	pre-mRNA-processing factor 6 [Homo sapiens]	1.2033	1.062	1.358	1.166	1.292	1.161	26	47
NP_849193.1	STT3B	dolichyl-diphosphooligosaccharide--protein glycosyltransferase subunit STT3B [Homo sapiens]	0.853664	0.668	1.035	0.831	0.991	0.797	22	45
XP_024302345.1	GSTM4	glutathione S-transferase Mu 4 isoform X2 [Homo sapiens]	1.09301	0.977	0.682	1.43	0.945	1.733	13	46
NP_000684.2	ALDH1A3	aldehyde dehydrogenase family 1 member A3 isoform 1 [Homo sapiens]	1.15124	1.238	0.681	1.327	1.512	1.193	19	41
XP_005265162.1	ITIH3	inter-alpha-trypsin inhibitor heavy chain H3 isoform X1 [Homo sapiens]	1.13742	1.512	0.743	1.2	1.37	1.03	15	32
XP_024310124.1	CKMT2	creatine kinase S-type, mitochondrial isoform X1 [Homo sapiens]	0.543077	0.385	0.702	0.554	1.023	0.309	17	43
XP_005249668.1	CBX3	chromobox protein homolog 3 isoform X1 [Homo sapiens]	1.32825	0.981	2.143	1.229	1.163	1.375	10	39
XP_011529619.1	2020-09-06	septin-6 isoform X1 [Homo sapiens]	0.925733	0.903	0.691	0.9	0.944	1.281	15	45
NP_958931.1	KLC4	kinesin light chain 4 isoform b [Homo sapiens]	0.936729	0.858	1.07	0.972	0.818	0.989	20	33
NP_057417.3	SRRM2	serine/arginine repetitive matrix protein 2 [Homo sapiens]	1.12432	1.057	1.398	1.111	1.076	1.016	23	29
NP_071447.1	TINAGL1	tubulointerstitial nephritis antigen-like isoform 1 precursor [Homo sapiens]	1.04778	1.006	0.731	0.935	1.556	1.181	15	32
XP_006713535.1	TFG	protein TFG isoform X1 [Homo sapiens]	1.09069	1.056	2.082	0.934	0.863	0.869	11	36
NP_001012.1	RPS17	40S ribosomal protein S17 [Homo sapiens]	0.935696	0.828	1.14	0.951	0.906	0.88	11	66
NP_002703.1	PPP1R7	protein phosphatase 1 regulatory subunit 7 isoform 1 [Homo sapiens]	0.808101	0.861	0.793	0.855	0.659	0.895	16	40
XP_016882687.1	UBA52	ubiquitin-60S ribosomal protein L40 isoform X1 [Homo sapiens]	1.22747	0.798	1.776	1.489	1.088	1.215	9	258
NP_061918.3	WDR44	WD repeat-containing protein 44 isoform 1 [Homo sapiens]	0.940209	0.98	0.853	0.939	0.887	1.053	21	28
NP_006136.1	DNAJB1	dnaJ homolog subfamily B member 1 isoform 1 [Homo sapiens]	0.99511	0.768	1.186	1.077	1.041	0.955	22	62
NP_001273429.1	NAE1	NEDD8-activating enzyme E1 regulatory subunit isoform d [Homo sapiens]	1.04294	1.145	1.031	0.954	1.042	1.051	12	25
NP_066390.1	HIST1H2AE	histone H2A type 1-B/E [Homo sapiens]	0.943202	0.883	0.981	0.903	0.923	1.033	12	195
NP_001013.1	RPS19	40S ribosomal protein S19 isoform 1 [Homo sapiens]	0.89098	0.837	1.272	0.972	0.659	0.823	12	89
XP_016870502.1	SET	protein SET isoform X1 [Homo sapiens]	1.29892	0.989	2.197	1.22	1.141	1.223	12	65
XP_005259256.1	VASP	vasodilator-stimulated phosphoprotein isoform X1 [Homo sapiens]	1.05057	1.037	0.756	1.069	1.215	1.257	17	45
NP_057390.1	DNAJB11	dnaJ homolog subfamily B member 11 precursor [Homo sapiens]	0.848566	0.894	1.038	0.783	0.811	0.747	13	42
NP_001300870.1	RHOA	transforming protein RhoA isoform 1 precursor [Homo sapiens]	1.00066	1.026	0.83	1.025	0.975	1.176	12	63
NP_001308633.1	RPS9	40S ribosomal protein S9 isoform a [Homo sapiens]	0.835417	0.718	1.099	0.847	0.839	0.726	20	100
NP_036531.1	PITPNB	phosphatidylinositol transfer protein beta isoform isoform 1 [Homo sapiens]	1.02209	0.958	1.365	0.994	0.912	0.942	15	34
NP_060110.4	CARMIL1	F-actin-uncapping protein LRRC16A isoform 1 [Homo sapiens]	0.902035	0.728	1.126	0.943	0.95	0.813	25	34
NP_006132.1	DYNC1LI2	cytoplasmic dynein 1 light intermediate chain 2 isoform 1 [Homo sapiens]	0.987492	1.069	0.941	1.086	0.89	0.967	15	30
NP_001243239.1	GLS	glutaminase kidney isoform, mitochondrial isoform 2 [Homo sapiens]	1.28723	0.97	2.386	1.075	1.242	1.143	12	22
NP_036252.1	CD2AP	CD2-associated protein [Homo sapiens]	0.906169	0.638	1.017	0.791	1.099	1.083	22	43
NP_004703.1	HGS	hepatocyte growth factor-regulated tyrosine kinase substrate [Homo sapiens]	0.998482	1.006	0.903	0.991	1.056	1.044	20	47
NP_057122.2	SBDS	ribosome maturation protein SBDS [Homo sapiens]	1.06179	0.875	1.194	1.07	1.233	0.98	18	60
NP_008877.1	SPTBN2	spectrin beta chain, non-erythrocytic 2 [Homo sapiens]	0.929267	0.798	1.223	1.069	0.894	0.744	22	49
NP_038470.1	STOML2	stomatin-like protein 2, mitochondrial isoform a [Homo sapiens]	0.985615	0.757	1.276	0.968	0.977	1.02	10	25
NP_054768.2	ACAD9	acyl-CoA dehydrogenase family member 9, mitochondrial [Homo sapiens]	0.908394	0.818	1.2	0.844	0.966	0.772	19	38
NP_055873.1	VWA8	von Willebrand factor A domain-containing protein 8 isoform a precursor [Homo sapiens]	0.680335	0.507	0.769	0.768	0.751	0.649	24	25
NP_001686.1	ATP6V1C1	V-type proton ATPase subunit C 1 [Homo sapiens]	1.15464	1.073	1.875	1.004	0.921	1.106	20	37
NP_006311.3	PGRMC2	membrane-associated progesterone receptor component 2 [Homo sapiens]	0.700455	0.702	0.691	0.764	0.587	0.774	12	34
NP_066409.1	HIST1H2AD	histone H2A type 1-D [Homo sapiens]	0.500914	0.916	0.949	0.738	0.069	0.711	12	197
NP_001025178.1	AP1G1	AP-1 complex subunit gamma-1 isoform a [Homo sapiens]	0.812019	0.733	0.978	0.778	0.824	0.769	23	62
NP_003696.2	SLC25A12	calcium-binding mitochondrial carrier protein Aralar1 [Homo sapiens]	0.834176	0.698	0.814	0.822	0.982	0.881	21	43
XP_016874610.1	CORO1C	coronin-1C isoform X2 [Homo sapiens]	1.42211	1.313	0.954	1.207	2.137	1.798	21	67
NP_000995.1	RPLP2	60S acidic ribosomal protein P2 [Homo sapiens]	0.883802	0.764	1.26	0.852	0.832	0.79	5	65
NP_006550.1	KHDRBS1	KH domain-containing, RNA-binding, signal transduction-associated protein 1 isoform 1 [Homo sapiens]	1.11546	1.05	1.28	1.209	0.957	1.111	16	56
NP_003379.3	CLIP2	CAP-Gly domain-containing linker protein 2 isoform 1 [Homo sapiens]	0.951568	1.011	0.797	1.064	0.825	1.102	20	26
NP_003238.2	THBS2	thrombospondin-2 precursor [Homo sapiens]	2.20867	6.668	0.916	2.005	3.318	1.295	12	18
NP_001122388.1	TOMM40	mitochondrial import receptor subunit TOM40 homolog [Homo sapiens]	1.15662	0.742	2.664	1.027	1.078	0.946	9	42
NP_001240838.1	AKR1C3	aldo-keto reductase family 1 member C3 isoform 3 [Homo sapiens]	0.586708	0.5	0.619	0.723	0.507	0.613	11	52
NP_006563.2	GNA13	guanine nucleotide-binding protein subunit alpha-13 isoform 1 [Homo sapiens]	0.904116	0.942	0.824	0.939	0.836	0.992	17	44
NP_001078880.1	NADK2	NAD kinase 2, mitochondrial isoform 1 [Homo sapiens]	0.874586	0.712	1.306	0.86	0.935	0.684	17	31
NP_036580.2	STAT5B	signal transducer and activator of transcription 5B [Homo sapiens]	1.09398	1.092	1.068	0.986	1.029	1.326	18	29
NP_005600.1	PYGM	glycogen phosphorylase, muscle form isoform 1 [Homo sapiens]	0.814117	0.783	0.476	0.818	0.805	1.456	18	51
XP_005263700.1	BIN1	myc box-dependent-interacting protein 1 isoform X4 [Homo sapiens]	1.08209	0.975	1.671	0.939	0.984	0.987	16	32
NP_072045.1	RPS18	40S ribosomal protein S18 [Homo sapiens]	0.921153	0.925	1.184	0.942	0.764	0.841	17	75
NP_001010942.1	RAP1B	ras-related protein Rap-1b isoform 1 precursor [Homo sapiens]	1.0354	1.068	1.139	0.974	0.89	1.128	10	62
XP_011543255.1	PGM2L1	glucose 1,6-bisphosphate synthase isoform X1 [Homo sapiens]	1.43483	1.083	3.97	1.009	1.329	1.056	19	39
NP_060206.2	THUMPD1	THUMP domain-containing protein 1 [Homo sapiens]	1.03149	1.016	1.416	0.999	0.823	0.989	14	30
NP_061119.1	H2AFY2	core histone macro-H2A.2 [Homo sapiens]	1.07314	1.065	1.384	0.963	1.092	0.919	15	39
NP_001000.2	RPS5	40S ribosomal protein S5 [Homo sapiens]	0.939795	0.884	1.072	0.996	0.93	0.835	13	91
NP_000700.1	BCKDHA	2-oxoisovalerate dehydrogenase subunit alpha, mitochondrial isoform 1 precursor [Homo sapiens]	0.640002	0.502	0.941	0.684	0.806	0.413	15	36
NP_817092.1	PPM1G	protein phosphatase 1G [Homo sapiens]	1.17521	1.049	1.335	1.188	1.199	1.124	14	31
NP_004444.2	ETFDH	electron transfer flavoprotein-ubiquinone oxidoreductase, mitochondrial isoform 1 precursor [Homo sapiens]	0.657075	0.484	0.813	0.669	0.898	0.518	16	50
XP_024307786.1	BPIFB1	BPI fold-containing family B member 1 isoform X1 [Homo sapiens]	0.552268	1.062	0.697	0.68	0.125	0.816	12	53
NP_001688.1	ATP5PO	ATP synthase subunit O, mitochondrial precursor [Homo sapiens]	0.57232	0.429	0.932	0.609	0.602	0.418	12	51
NP_077727.3	OGN	mimecan isoform 1 [Homo sapiens]	1.11043	1.274	0.361	1.499	2.15	1.139	16	80
NP_009145.1	SEC63	translocation protein SEC63 homolog [Homo sapiens]	0.847854	0.734	1.065	0.977	0.814	0.706	19	36
NP_683720.2	PSMB8	proteasome subunit beta type-8 isoform E2 precursor [Homo sapiens]	0.796051	0.746	0.582	0.929	0.726	1.092	12	43
XP_011527866.1	LSS	lanosterol synthase isoform X1 [Homo sapiens]	0.838085	0.849	1.066	0.841	0.668	0.814	22	27
NP_001139280.1	ITGAM	integrin alpha-M isoform 1 precursor [Homo sapiens]	1.18587	1.17	0.736	1.138	1.285	1.86	18	29
NP_001258963.1	STXBP2	syntaxin-binding protein 2 isoform c [Homo sapiens]	0.935255	0.838	1.027	0.973	0.794	1.077	16	37
NP_055454.1	TTC37	tetratricopeptide repeat protein 37 [Homo sapiens]	0.852696	0.917	0.774	0.862	0.882	0.837	23	34
XP_011542237.1	GRIPAP1	GRIP1-associated protein 1 isoform X1 [Homo sapiens]	0.903765	0.832	0.895	0.937	0.879	0.984	16	25
NP_002074.2	GPX2	glutathione peroxidase 2 [Homo sapiens]	0.634128	0.588	0.736	0.733	0.319	1.014	14	42
XP_011514038.1	FAM3C	protein FAM3C isoform X1 [Homo sapiens]	0.85963	0.843	0.875	0.802	1.045	0.76	12	29
NP_001158507.1	FBLN2	fibulin-2 isoform a precursor [Homo sapiens]	1.72317	2.92	0.965	1.92	2.03	1.382	20	35
NP_001058.2	TOP2A	DNA topoisomerase 2-alpha [Homo sapiens]	1.61167	1.069	2.419	1.741	1.869	1.292	24	38
XP_005268422.1	TCERG1	transcription elongation regulator 1 isoform X1 [Homo sapiens]	1.02917	0.964	1.199	1.099	0.897	1.013	26	36
NP_001171597.1	IGLL5	immunoglobulin lambda-like polypeptide 5 isoform 1 [Homo sapiens]	0.985474	2.311	0.488	1.137	0.827	0.879	8	156
XP_005263436.1	SEC24D	protein transport protein Sec24D isoform X1 [Homo sapiens]	0.982522	1.388	0.666	0.988	1.024	0.979	19	36
[truncated: 6,146 more rows]
