# Supplementary material for: Proteomic Signatures of Diffuse and Intestinal Subtypes of Gastric Cancer
Source: Cancers (Basel). 2021 Nov 25;13(23):5930. doi: 10.3390/cancers13235930 (PMC8656738; doi:10.3390/cancers13235930)
Supplement: Supplementary file 1 [file cancers-13-05930-s001.zip › Updated Supplementary material_111921/Supplementary Table S5.xlsx]

## Sheet: Diffuse
Table S5: Top canonical pathways
Mitochondrial dysfunction			Oxidative phosphorylation			Sirtuin Signaling			TCA Cycle II (Eukaryotic)			GP6 Signaling
Protein	Fold-change		Protein	Fold-change		Protein	Fold-change		Protein	Fold-change		Protein	Fold-change
MITF	3.06		NDUFS5	0.49		NQO1	0.28		ACO2	0.32		COL1A1	4.66
SDHC	0.48		NDUFS1	0.48		TIMP1	2.28		DLAT	0.45		COL1A2	5.52
OGDH	0.46		SDHC	0.48		TIMP2	2.17		DLST	0.45		COL2A1	2.95
DLAT	0.45		NDUFS2	0.48		ADA	0.27		DLD	0.42		COL3A1	3.89
DLST	0.45		NDUFC1	0.47		ALDH3A1	0.38		FH	0.41		COL5A1	3.65
DLD	0.42		NDUFB10	0.47		COL3A1	3.89		IDH2	0.18		COL5A2	7.08
SDHA	0.39		NDUFS3	0.46		COX1	0.2		IDH3G	0.5		FGA	2.99
MDH2	0.35		NDUFA12	0.46		DCN	2.17		MDH2	0.35		FGB	2.43
PDHB	0.33		NDUFB7	0.45		DLD	0.42		NNT	0.32		FGG	2.38
SDHD	0.25		UQCRFS1	0.44		MBD3	2.33		OGDH	0.46		GUCY1B3	6.04
NDUFS5	0.49		UQCRQ	0.44		NFKB2	2.02		PDHA1	0.4		MYLK	2.5
NDUFS1	0.48		COX6C	0.44		KCNE2	0.48		PDHB	0.33		PRKACB	0.49
NDUFS2	0.48		UQCRC1	0.43		RETN	3.16		SDHA	0.39		PPP1R12A	2.09
NDUFC1	0.47		NDUFA9	0.42		SERPINF1	2.45		SDHC	0.48		VASP	2.54
NDUFB10	0.47		NDUFAB1	0.4		SIRT3	0.47		SDHD	0.25		THBS4	7.04
NDUFS3	0.46		NDUFV3	0.39		ATP6	0.31		SUCLG2	0.3		FBLN1	5.03
NDUFA12	0.46		SDHA	0.39					SUCLG1	0.39		ITGA3	3.92
NDUFB7	0.45		NDUFA7	0.37								CSRP1	3.64
UQCRFS1	0.44		ND1	0.31								THBS1	3.58
UQCRQ	0.44		COX2	0.37								FN1	3.33
COX6C	0.44		NDUFA3	0.36								THBS2	3.3
UQCRC1	0.43		UQCRB	0.36								TNC	2.99
NDUFA9	0.42		NDUFV1	0.35								LAMA4	2.88
NDUFAB1	0.4		COX7B	0.35								FLNA	2.67
NDUFV3	0.39		NDUFA10	0.34								HSPB1	2.58
NDUFA7	0.37		NDUFA8	0.32								MYL9	2.54
ND1	0.31		NDUFC2	0.31								LAMC1	2.18
COX2	0.37		NDUFA11	0.31								VCL	2.11
NDUFA3	0.36		NDUFA6	0.3								SDC1	0.33
UQCRB	0.36		COX17	0.3								TIMP1	2.28
NDUFV1	0.35		COX5A	0.3								CTHRC1	4.87
COX7B	0.35		COX5B	0.3								COL4A1	2.12
NDUFA10	0.34		NDUFS4	0.29								COL4A2	2.11
NDUFA8	0.32		NDUFS7	0.27								COL6A1	2.45
NDUFC2	0.31		NDUFA4	0.26								COL6A2	3.56
NDUFA11	0.31		NDUFB5	0.26								COL6A3	8.63
NDUFA6	0.3		NDUFB3	0.26								COL6A5	0.47
COX17	0.3		SDHD	0.25								COL8A1	2.72
COX5A	0.3		COX7C	0.22								COL12A1	3.17
COX5B	0.3		COX1	0.2								EMILIN2	2.56
NDUFS4	0.29		ND2	0.11								FCN1	2.67
NDUFS7	0.27		ATP5D	0.29								PCOLCE	2.07
NDUFA4	0.26		ATP5H	0.29								SERPINH1	3.65
NDUFB5	0.26		NQO1	0.28
NDUFB3	0.26		ATP5E	0.24
COX7C	0.22		CYCS	0.3
COX1	0.2		ACADS	0.3
ND2	0.11		ATP5O	0.33
TFF2	0.28		MPC2	0.37
HMGCS2	0.3		ETFA	0.39
AIFM1	0.3		COQ3	0.4
LDHB	0.38
NDUFV3	0.39
COQ3	0.4
PDHA1	0.4
ETFA	0.39

## Sheet: Intestinal
Table S5: Top canonical pathways
Ethanol Degradation			Serotonin Degradation			Noradrenaline and Adrenaline Degradation			Retinoate Biosynthesis			Tryptophan Degradation
Protein	Fold-change		Protein	Fold-change		Protein	Fold-change		Protein	Fold-change		Protein	Fold-change
UGT2A3	0.41		ALDH1A1	0.42		ADH1C	0.41		UGT2A3	0.41		ALDH3A1	0.46
ADH1C	0.41		ALDH3A1	0.46		ADH7	0.44		ADH1C	0.41		ALDH1A1	0.42
ADH7	0.44		AKR1B10	0.44		ALDH3A1	0.46		ADH7	0.44		AKR1B10	0.44
ALDH3A1	0.46								ALDH1A1	0.42
CYP3A5	0.46								CYP3A5	0.46
ALDH1A1	0.42
AADAC	0.41
FBP2	0.33
