# Supplementary material for: Proteomic Signatures of Diffuse and Intestinal Subtypes of Gastric Cancer
Source: Cancers (Basel). 2021 Nov 25;13(23):5930. doi: 10.3390/cancers13235930 (PMC8656738; doi:10.3390/cancers13235930)
Supplement: Supplementary file 1 [file cancers-13-05930-s001.zip › Updated Supplementary material_111921/Supplementary TableS1_081021.xlsx]

## Sheet: Diffuse
Table S1: List of fold-change values for RNASeq expression data and corresponding proteins for diffuse and intestinal subtypes
Gene	log2FC_RNAseq	log2FC_protein
AACS	-0.945386	0.440529
AADAC	-1.70283	0.34544
AASS	-3.14452	0.319863
ABCA1	-0.095576	2.51015
ABCA8	-2.23983	0.418377
ACAD10	-1.47274	0.319946
ACADM	-1.21602	0.372503
ACADS	-1.47544	0.313074
ACADSB	-1.45417	0.438628
ACADVL	-3.0073	0.474823
ACAT1	-2.13388	0.28648
ACE	1.29475	0.46354
ACO2	-1.13705	0.315924
ACOT11	-0.646094	0.484944
ACOT13	-0.294905	0.417365
ACSF3	-1.29273	0.45339
ACSM3	-2.34156	0.36273
ACSS1	-2.58416	0.484383
ACTN1	0.18195	2.51354
ADA	-2.38013	0.274916
ADGRE5	0.254738	2.82388
ADH1C	-1.63703	0.327859
ADH7	-4.09946	0.328917
ADHFE1	-5.31244	0.330304
AEBP1	0.315227	2.01848
AFG3L2	-1.05458	0.482448
AHNAK2	1.71639	2.13276
AHR	1.37736	0.418266
AIFM1	-1.1212	0.307458
AK3	-0.684268	0.444973
AKAP12	-0.655789	2.24494
AKR1B10	-2.26158	0.366112
AKR7A3	-3.52015	0.370167
AKT2	-0.715454	4.07518
ALDH1A1	-2.39777	0.191601
ALDH1B1	0.772166	2.09903
ALDH3A1	-3.62857	0.390953
ALDH4A1	-1.14257	0.399211
ALDH5A1	0.291507	0.416855
ALDH6A1	-1.89274	0.325368
ALDOB	-0.739139	0.395166
ALG8	0.370442	0.335773
ANXA1	0.973136	2.30134
ANXA10	-2.41797	0.450184
AP1M2	-0.642651	0.380671
AP1S3	1.5627	0.429098
APH1A	-0.764153	2.57676
APOO	-0.38486	0.358765
AQP1	1.12378	2.07033
ARF6	0.316188	0.477549
ARHGEF28	-2.90195	0.371784
ARL1	0.00809659	0.44207
ARMC5	-1.16468	2.01229
ASNS	-1.8841	0.45092
ASPA	-2.19783	0.368794
ASPN	2.2464	3.46761
ASRGL1	-1.78872	0.485559
ASTN2	-2.31941	0.442978
ATP4A	-7.39603	0.278879
ATP4B	-7.14894	0.262399
ATP5S	-1.20307	0.431811
ATPAF1	-0.983803	0.366821
ATXN2	-0.285641	2.26212
AUH	-1.96429	0.327639
B3GNT3	-0.342341	0.458765
BAG2	0.837191	3.08675
BAX	-0.120844	2.17938
BCAT2	-2.0718	0.295979
BCKDHB	-1.30025	0.350669
BCKDK	-1.07401	0.413713
BCS1L	-1.75612	0.498736
BDH1	-0.722462	0.330999
BGN	2.48356	3.098
BNC2	0.112196	2.56375
BOLA3	-0.00896734	0.335688
BST1	0.88325	2.31002
C1orf198	-0.217077	3.94772
C2CD5	-0.62702	0.488296
C2orf78	0.850529	0.432264
C5orf51	0.345046	2.08205
C6orf203	-0.809362	2.45757
CA2	-1.79886	0.389019
CA4	-4.77747	0.357392
CA9	-4.47043	0.359386
CACNA2D3	-2.21896	2.645
CALD1	0.557442	4.24413
CAMP	0.313922	3.09451
CCDC124	-0.58576	2.35273
CCDC58	0.385983	0.49293
CCNYL1	-0.542608	0.449162
CCZ1	-0.337759	0.391318
CD34	-0.14909	2.07091
CD55	1.621	2.52731
CDA	2.8504	4.72442
CDC42BPG	-1.66631	0.469491
CDH13	1.94082	3.00088
CDK11B	-0.782908	2.23453
CEACAM5	4.59516	2.56513
CFHR2	-1.05294	2.64082
CFL2	0.0960731	2.30591
CHCHD4	-0.591291	0.439687
CHD9	-0.20511	2.58629
CHGA	-4.5515	0.470116
CHI3L1	1.90581	5.24896
CISD1	-0.0414863	0.435252
CISD3	-0.92511	0.498725
CKB	-3.73465	0.37622
CKM	-7.47455	0.31541
CKMT2	-4.23694	0.463717
CLCNKA	-5.94469	0.282656
CLDN18	-1.80898	0.453952
CLIC6	-5.77535	0.233721
CMA1	-0.377255	2.05265
CMC1	-0.879016	0.279198
CMC2	-0.847141	0.458109
CNDP2	-1.03328	0.440334
CNN1	0.510711	6.17421
CNN3	-1.04212	2.34531
COA3	-0.857082	0.380748
COL12A1	1.77247	3.04746
COL16A1	-1.99695	7.59586
COL1A1	2.68956	4.693
COL1A2	2.22145	5.26102
COL22A1	-0.785264	2.81894
COL3A1	1.79825	3.54527
COL4A1	1.50473	2.20804
COL4A2	0.752368	2.10217
COL4A5	-2.06624	0.484697
COL5A1	1.06054	3.64993
COL5A2	0.696624	5.60991
COL6A1	-0.760523	2.45764
COL6A2	-0.384767	2.8901
COL6A3	1.22855	5.61142
COL6A5	-1.46993	0.468075
COL8A1	2.44334	2.75565
COMTD1	-0.637884	0.489383
COQ3	-0.238595	0.394936
COQ7	-0.780006	0.442723
COQ9	-1.0677	0.484632
COX17	-0.547241	0.284637
COX4I1	-0.93055	0.358375
COX5A	-0.521754	0.30371
COX5B	-0.580736	0.316401
COX6B1	0.238005	0.473122
COX6C	-0.0956963	0.428881
COX7A2	-0.209159	0.292242
COX7A2L	-1.04309	0.438904
COX7B	0.0343953	0.351581
COX7C	-0.505015	0.217388
CPS1	7.23561	3.06033
CPT2	-0.869423	0.47011
CRAT	-0.862457	0.417966
CRTAP	-0.234417	2.71376
CS	-0.252895	0.365491
CSRP1	-0.36703	3.63811
CSRP2	-1.50134	2.16398
CTH	-1.84569	0.492912
CTHRC1	3.11658	4.86529
CTSG	-0.711326	2.39292
CWC15	-0.480522	2.13559
CWF19L1	-0.517912	0.498859
CXADR	-0.374271	0.449407
CXCL17	-2.22786	0.342592
CYB5R1	-2.88357	0.273012
CYBA	1.2483	2.46158
CYBB	1.89437	2.17959
CYCS	0.316125	0.30382
DBF4B	-0.317293	0.336067
DBT	-1.54477	0.366206
DCN	-0.555624	2.0643
DCUN1D5	-0.299659	0.302919
DCXR	-1.97769	0.395572
DDOST	-0.50289	0.472782
DDX60	0.311103	0.492503
DECR1	-0.497701	0.278695
DES	-0.0399079	3.1544
DHRS4	-1.05788	0.477154
DHX32	-1.59924	0.463153
DLAT	0.0476662	0.45646
DLD	-1.05557	0.407047
DLST	-1.3348	0.425239
DMBT1	7.67513	2.68862
DNAJB12	-0.717635	3.52797
DPYSL3	1.02317	2.63034
DUOX2	-1.87613	0.296923
ECHDC3	-3.62796	0.486861
ECHS1	-0.548552	0.425177
ECI2	-3.02899	0.337381
EDEM3	-0.328969	0.441637
EEF1A2	-2.8813	0.392421
EFEMP1	-0.381358	2.55147
EFEMP2	-0.588827	2.22232
EMC3	-0.753111	0.486481
EMILIN2	0.825203	2.18035
EPB41L3	0.139614	2.0329
EPCAM	1.64972	2.09014
ERGIC1	-0.925856	0.454397
ETFA	-0.99442	0.398786
ETFDH	-1.29351	0.447551
EXD2	-0.99881	0.478691
FA2H	-1.31792	0.449943
FAHD2A	-2.37106	0.413126
FAM162A	-1.00978	0.467154
FAM210A	-0.156037	0.476649
FAM3D	0.410494	0.212033
FAM98C	-0.911769	0.390728
FAP	2.77928	3.59994
FBLN1	-1.11309	3.1836
FBLN2	0.184463	2.73805
FBLN5	-1.00866	2.17823
FBP2	-5.59099	0.366895
FCGR3A	2.60183	2.37791
FCN1	-0.15631	2.66283
FCN3	-3.74505	6.68132
FERMT2	-0.348088	2.02378
FGA	-4.76988	2.97774
FGB	-1.85772	2.40853
FGD4	-1.65896	0.399194
FGD6	1.936	0.435223
FGG	-5.32865	2.40123
FGGY	-1.43024	0.451833
FGL2	1.3854	2.03515
FH	-0.894355	0.412963
FHL1	-1.10845	2.00846
FHL3	-0.203727	2.21218
FILIP1L	-0.0240419	2.62603
FKBP10	0.750283	3.8755
FKBP11	-0.931468	0.305474
FKBP7	0.465403	4.67926
FLNA	0.223698	3.04423
FLNC	0.510755	2.68143
FMOD	-1.75917	2.56102
FN1	1.47094	3.30118
FRRS1	-0.359025	0.409839
FUCA1	-0.112269	0.47626
GAMT	-3.11835	0.403039
GAST	1.58696	2.82943
GCDH	-1.52436	0.490428
GCG	-0.736429	0.359118
GCSH	-0.191238	0.496549
GHITM	-0.928226	0.499933
GHRL	-6.15621	0.177536
GKN2	-3.31532	0.282923
GLUL	-3.76482	0.314202
GMDS	-0.408813	0.490221
GOT1	-1.47244	0.300183
GOT2	-0.250675	0.326425
GPT2	-3.53075	0.413477
GPX3	-3.30553	2.16541
GREM1	1.60116	2.90752
GRN	0.944721	2.35071
GSTA1	-2.57738	0.132332
GSTA3	-7.57125	0.247811
GSTA4	-2.41991	0.457483
GSTM3	-1.7608	0.432323
GSTZ1	-1.07877	0.482354
HAAO	-0.201185	0.476761
HADH	-1.29204	0.262529
HAPLN1	0.0967936	0.489763
HARS2	-1.51679	0.43832
HAX1	-0.498214	0.451329
HBE1	-2.63973	2.2293
HGD	-1.55084	0.422767
HID1	-1.7373	0.457933
HK3	-1.10411	2.16526
HMGCL	-1.62917	0.44193
HMGCS1	-1.66941	0.467634
HMGCS2	-1.45806	0.293391
HMGN4	0.242182	2.12212
HNF4A	1.14144	3.02481
HOPX	-0.90463	8.14603
HSD17B12	-0.344559	0.464177
HSPB1	0.749124	2.60813
HSPB6	1.01518	3.3059
HSPB8	-0.721302	2.67421
HTRA1	0.164928	2.39738
IDH2	-1.90877	0.173441
IFT172	-1.02494	3.45955
IGFBP7	1.11031	3.53511
IKBIP	1.16618	2.16396
IMMT	-0.604552	0.372365
IQGAP2	-0.318968	0.413583
ISLR	1.24032	2.11803
ITM2B	0.445106	0.44289
IVD	-1.81186	0.373118
JAM3	-0.605541	2.87609
JCHAIN	-0.121243	0.317062
KCNE2	-6.90301	0.475767
KCTD14	-0.370017	0.490721
KCTD5	0.328887	2.16984
KIAA0319L	-1.24606	0.454672
KIAA1143	0.331285	3.03727
KIF13A	0.220626	0.493218
KNG1	0.259191	2.31922
KRT17	5.35126	5.85919
KRT20	-0.208451	0.36154
KRTCAP2	-0.0989241	0.374127
LAMA4	0.176787	3.1917
LAMC1	-0.109963	2.23508
LDHB	-2.10478	0.39628
LDHD	-2.84459	0.475925
LETM1	-0.746927	0.356054
LGALS1	0.731013	2.58747
LGALSL	-0.0585875	0.469604
LIPF	-7.77203	0.08835
LMOD1	-1.14127	2.07693
LTBP1	0.185283	3.87041
LTBP2	1.15671	4.22026
LTBP4	-0.820166	2.4225
LUM	2.65851	2.86162
LUZP1	0.363737	2.02383
LXN	0.379191	2.17631
MAGED2	-0.851121	2.02951
MAOA	-1.82282	0.498844
MAP2K5	-1.21521	3.69038
MAP7D1	-0.0192248	3.0828
MAX	-0.679301	5.30924
MCCC2	-0.296837	0.341876
MCEE	-1.69058	0.405144
MCFD2	-0.495361	0.446978
MDH2	0.0402719	0.348512
MDK	3.41714	3.33872
MDN1	-0.706681	2.19414
ME3	-2.80391	0.379628
METTL7A	-2.62069	0.272413
MFAP2	1.89133	3.10378
MFAP4	-0.119675	3.12392
MFAP5	-1.02482	2.08877
MFGE8	-0.791748	2.12914
MGP	0.129195	4.74114
MLEC	0.0227901	0.488823
MMAB	-1.45601	0.431699
MMP2	-0.0996419	3.00213
MMRN2	-0.289041	2.17479
MMS19	-0.922921	0.326427
MNDA	1.32908	2.44529
MON2	-1.11015	0.493674
MPC2	-1.65606	0.373521
MPDU1	-1.165	0.35438
MRPL19	0.326705	0.458649
MRPS18B	-0.718631	0.438838
MRPS31	-0.307883	0.48096
MRPS34	-0.251106	0.459847
MTFP1	-0.770158	0.235502
MTIF2	-0.658346	0.492822
MUC2	6.77068	2.96662
MXRA5	2.35505	3.2961
MXRA7	-0.295589	4.32125
MYCBP2	0.170464	2.62569
MYH10	-0.103827	2.76835
MYH11	0.752082	2.56814
MYL6	-0.247011	2.29477
MYL6B	-0.554393	2.63684
MYL9	-0.0730184	2.24854
MYLK	0.685883	2.47904
MYO5B	0.857281	0.495398
NANS	-0.54816	0.431617
NCBP2.AS2	-0.523389	8.41436
NCEH1	0.891715	0.406605
NCLN	0.0405313	0.496233
NDUFA10	-1.42706	0.335088
NDUFA11	-0.923898	0.298207
NDUFA12	0.259971	0.455913
NDUFA3	0.365349	0.367309
NDUFA4	-0.689764	0.263929
NDUFA6	-0.428123	0.303519
NDUFA7	0.105306	0.453045
NDUFA8	-0.86543	0.346231
NDUFA9	-0.667353	0.44953
NDUFAB1	-0.0814938	0.395324
NDUFB10	-0.921234	0.496945
NDUFB3	0.113004	0.319525
NDUFB5	-0.383824	0.262685
NDUFB7	-0.642116	0.44897
NDUFC1	-0.46499	0.467697
NDUFC2	0.583725	0.314529
NDUFS1	-0.68297	0.492743
NDUFS2	-1.58826	0.484322
NDUFS3	-0.797731	0.465977
NDUFS4	-0.685194	0.293015
NDUFS5	-0.353177	0.473944
NDUFS7	-0.951117	0.311783
NDUFV1	-1.5216	0.342445
NDUFV3	-0.916027	0.394143
NEXN	-0.0159047	3.98401
NFKB2	0.443987	2.16017
NFU1	-0.446986	0.305962
NIPBL	-0.0770955	2.26159
NNT	-1.42455	0.323948
NOSTRIN	-1.74849	0.401636
NQO1	-1.38101	0.276493
NUDT19	-0.602534	0.494505
OGDH	-0.600397	0.458905
OGDHL	-0.552562	0.285382
OGN	1.07269	2.69957
OLFM4	4.06929	4.30091
OMA1	-0.717274	0.408972
OMD	0.414426	4.90531
OSBPL1A	-1.00913	0.283181
OSTC	-0.266485	0.199064
OXCT1	-1.38772	0.338211
P3H1	-0.0430167	3.50178
PALLD	0.105209	2.8733
PALM	-0.93553	2.21458
PALM3	-4.13957	0.399263
PBLD	-1.92364	0.441292
PCCA	-2.68506	0.43536
PCCB	-0.434189	0.418119
PCOLCE	0.647125	2.06726
PDHA1	-1.5001	0.380735
PDHB	-1.37552	0.330877
PDHX	-0.932935	0.415883
PDIA2	-5.11774	0.259028
PDIA5	-1.63563	0.482569
PDK1	-0.296691	0.436184
PDLIM3	0.498421	2.44718
PDLIM4	-0.269612	2.8981
PDLIM7	-0.223833	2.91329
PGA3	-7.27372	0.184003
PGC	-6.31774	0.199557
PHKB	-0.817656	0.419443
PHLDB1	-1.60471	2.15934
PIGO	-0.93878	0.408048
PKM	0.677703	2.2974
PLA2G2A	0.975379	3.97295
PLAC9	-1.00444	2.18629
PLBD1	1.94591	2.09475
PLEKHO2	-0.138626	2.53766
PLIN4	-1.46624	4.17793
PLOD2	-0.585512	2.51233
PLXDC2	1.24511	2.3197
PNKD	-0.760215	0.398751
PNMA3	-2.96251	0.304806
PPIC	-0.152546	2.15525
PPIE	-1.28118	0.477492
PPIF	-0.721347	0.323229
PPP1R12A	0.172955	2.10422
PPP1R12B	0.484971	2.1448
PPP1R14A	-1.16011	4.00785
PRDX3	0.042035	0.495834
PRDX5	-1.57301	0.224847
PRKACB	-1.01614	0.489875
PSCA	-4.21665	0.127892
PTER	-0.495747	0.329956
PTGIS	0.177102	2.55285
PTGR1	-2.33603	0.443711
PTMA	0.313294	2.57994
PTMS	0.138375	2.32123
PTS	-1.06134	0.467811
PXMP2	-2.89924	0.296961
RAB11FIP5	-0.766814	2.69799
RAB23	1.16593	2.77747
RAB3D	-1.23952	0.378727
RAP1GAP	-4.16416	0.325936
RARRES2	-1.00892	2.24434
RBM3	-0.842472	2.25498
RBMS3	-0.19323	2.05532
RDH13	-1.02913	0.419902
RETN	-0.0340761	3.1507
RFK	0.251865	0.439411
RFT1	-0.721449	0.396749
RFTN1	0.50877	2.10385
RFX7	0.214907	2.25256
RPL7L1	-0.193976	0.458101
RPS6KA5	-1.35082	0.416655
RRP1	-0.729308	2.53568
RTN4	-0.0832376	0.292078
S100A16	1.15104	2.53489
S100A6	0.808891	2.33201
S100A8	-0.409155	4.44141
SARDH	-1.88434	0.459131
SCO1	-0.551644	0.497387
SDC1	0.708924	0.332895
SDC2	-0.822295	2.90947
SDHA	-1.05179	0.377984
SDHC	-0.855625	0.48155
SDHD	-0.211477	0.248098
SEC11C	-1.11085	0.226878
SELENBP1	-2.71062	0.468036
SEMA5B	0.702405	3.27795
SERPINB5	6.8234	4.18785
SERPINF1	-0.52185	2.4841
SERPINH1	0.678318	3.63242
SFRP4	4.39287	7.19519
SH3PXD2B	-0.181457	2.29445
SIRT3	-1.80911	0.473009
SLC16A7	-2.26285	0.296088
SLC25A10	-0.701812	0.474277
SLC25A11	-0.928682	0.480491
SLC25A3	-0.896957	0.289283
SLC25A4	-2.73738	0.273505
SLC25A5	-1.22131	0.292265
SLC25A6	-0.951958	0.392854
SLC26A9	-3.36551	0.335873
SLC2A14	-0.863054	2.5241
SLC35F6	0.690826	2.18602
SLC4A2	-1.96782	0.338729
SLC5A5	-4.39302	0.411776
SLC9A3	-3.32897	0.392658
SLC9A3R1	-0.10558	0.453134
SLMAP	0.256045	2.27924
SMIM20	-1.28105	0.377211
SMTN	-0.917933	3.98263
SNX15	-0.630178	0.293937
SORBS1	-0.947928	2.01211
SORD	-0.217838	0.482214
SPARC	1.14522	2.07732
SPCS1	-0.62147	0.475487
SPCS2	0.0681887	0.484099
SPG7	-1.78034	0.411519
SPINT1	0.0699753	0.365317
SPN	1.66761	2.6018
SPR	-1.04791	0.424999
SSR1	0.538296	0.48933
STARD10	-1.7678	0.476227
STT3A	-0.0225572	0.493616
SUCLG1	-1.05547	0.394792
SUCLG2	-1.45083	0.279269
SULT1B1	-0.80044	0.366264
SURF1	-1.50681	0.3157
SYNM	0.454593	3.43063
SYNPO	-0.179542	2.59355
SYNPO2	0.227615	2.98216
SYTL1	-2.36098	0.308388
TAGLN	-0.692974	3.72128
TARS2	-0.573457	0.360882
TCEAL3	-1.80109	2.1917
TCOF1	0.350411	2.1273
TFF2	-3.78415	0.277044
TGFB1I1	-0.0683115	2.03555
TGFBI	1.08729	3.15762
TGM2	0.810852	2.0653
THBS1	-0.592588	3.5064
THBS2	2.76664	2.68841
THBS4	2.5189	4.12391
TIMM21	-0.711169	0.4343
TIMP1	2.46755	2.2806
TIMP2	0.0456118	2.17072
TMBIM6	-0.232947	0.462325
TMEM205	-0.749849	0.444306
TMEM256	-0.787938	0.355033
TMEM97	-1.05185	0.296493
TNS1	-0.209169	3.01332
TPM1	-0.646404	3.58388
TPM2	-1.04434	4.45161
TPM3	0.378028	2.41687
TPM4	0.495255	3.15272
TPPP3	0.546566	2.23018
TRAPPC1	0.0152489	0.456986
TRIP6	0.0752172	2.99131
TSPAN13	0.15605	0.469014
TST	-1.10109	0.470389
TUFM	-0.980695	0.434131
TXN2	-0.843108	0.363911
TXNDC17	-0.409463	0.475663
TXNRD2	-2.57055	0.184692
TYROBP	2.22804	2.77755
UQCR10	-0.346321	0.312736
UQCRB	-0.711947	0.339189
UQCRC1	-1.16635	0.421557
UQCRFS1	-0.759701	0.456346
UQCRQ	-0.827907	0.458128
VASP	0.173503	2.07221
VCAN	2.04647	8.762
VCL	0.33527	2.08379
VDAC1	-0.224969	0.407938
VDAC2	-0.174811	0.396855
VIM	0.2609	2.00118
VSIG1	-1.78257	0.293672
VSIG2	-3.67935	0.407734
VWA1	0.663468	2.48586
WFS1	-0.59894	3.38816
XIRP2	-2.46124	0.386228
XYLT2	-3.93207	0.176001
YAP1	-0.252213	2.26763
ZADH2	-0.972967	0.28239
ZKSCAN1	-0.703389	0.452352
ZNF622	-1.0876	2.845
ZYX	0.384806	2.79437

## Sheet: Intestinal
Table S1: List of fold-change values for RNASeq expression data and corresponding proteins for diffuse and intestinal subtypes
Gene	log2FC_RNAseq	log2FC_protein
AADAC	-1.24444	-4.60755
ABCA1	-0.511463	4.52667
ADH1C	-1.4826	-7.28655
ADH7	-2.94278	-2.5122
ADHFE1	-5.79312	-3.44039
AKAP7	-0.449962	-2.60543
AKR1B10	-2.18036	-4.90494
ALDH1A1	-1.74919	-4.92932
ALDH3A1	-2.83077	-3.13517
ARMC3	3.94225	-2.92846
ATP4A	-6.66967	-2.36713
ATP4B	-5.97597	-2.4532
BCAS1	-1.655	0.482984
BDP1	0.290153	2.19103
CHGA	-4.30195	0.409484
CLDN18	-0.745996	0.376138
CLIC6	-3.92681	0.473609
COL6A5	-2.04999	0.419574
COL9A1	-0.105461	0.492074
CPA2	-3.55452	0.386405
DERL3	-1.11634	0.474274
EEF1A2	-2.7983	0.461
FAAH	-1.54891	0.497376
FAM3B	-1.67461	0.461401
FBP2	-4.4673	0.323911
FER1L6	-0.631249	0.448528
FN1	0.592184	2.06493
FRMD4B	-0.239941	0.493879
FRMPD1	0.0913435	2.14655
GKN1	-3.73258	0.390619
GKN2	-3.12787	0.375202
GRID2	0.000864367	2.05169
GRP	-3.11745	0.290381
HGF	-0.764352	2.03141
HMCN1	4.45597e-10	2.34429
IDH2	-1.11129	0.478183
IGFBP7	0.238392	2.19611
LIPF	-6.1307	0.299008
MPC2	-1.1471	0.464574
P3H3	-1.35602	2.21568
PBLD	-1.45509	0.484495
PCCB	0.251985	0.481452
PDIA2	-4.69666	0.450133
PGA3	-6.41136	0.415784
PGC	-4.77763	0.376641
PHF8	-0.607575	0.449007
PLCXD3	-4.42032	0.473506
REG1A	-0.251774	0.403501
REG3A	1.76486	0.489191
RTN4	-0.150656	0.499679
S100P	-1.60013	0.439258
SCML2	1.05021	2.30556
SERPINE1	-0.274834	2.26028
SERPINH1	0.813268	2.00341
SLAIN2	0.00327223	2.72353
SLC16A7	-2.87957	0.445099
SLC25A4	-2.8035	0.44242
SLC26A9	-3.27943	0.449109
SPARC	0.463064	2.25812
SULF1	2.62621	2.18461
SULT1C2	-2.9345	0.472418
SULT1E1	0.0158394	0.488473
SYS1	0.0653392	0.451344
TFF1	-1.25177	0.44976
TFF2	-2.49506	0.416784
TWSG1	0.179578	0.40269
UGT2A3	3.92128	0.412168
URM1	-0.00467258	0.315336
ZG16B	0.783456	0.497178
