# Supplementary material for: Proteomic Signatures of Diffuse and Intestinal Subtypes of Gastric Cancer
Source: Cancers (Basel). 2021 Nov 25;13(23):5930. doi: 10.3390/cancers13235930 (PMC8656738; doi:10.3390/cancers13235930)
Supplement: Supplementary file 1 [file cancers-13-05930-s001.zip › Updated Supplementary material_111921/Supplementary TableS2_survival_data_081021.xlsx]

## Sheet: survival_data
Table S2: Details of parameters used for survival analysis using Kaplan-Meier curves for the diffuse (D) and intestinal (I) subtypes
ID	Type	GREM1	BAG2	TRIP6	OLFM4	MAGE-A9	Days	Status
TCGA-HU-A4GP	D	13.06	13.76	10.95	7.552	0		0
TCGA-HU-A4GY	D	15.79	14.44	11.33	3.82	0		0
TCGA-HU-A4HB	D	14.32	13.98	10.97	6.928	0		0
TCGA-HU-A4GC	D	13.53	14.05	11.05	5.056	0		0
TCGA-IN-7806	D	9.356	8.607	11.24	2.84	0		0
TCGA-D7-A748	D	12.48	9.967	10.06	16.51	10.18	132	1
TCGA-BR-8291	D	14.24	10.69	11.07	18.29	5.994	607	1
TCGA-BR-A4IZ	D	9.888	10.9	11.21	15.49	5.846	273	1
TCGA-B7-5816	D	13.52	10.56	10.8	16.84	4.845		0
TCGA-D7-6519	D	11.5	9.935	12.3	11.5	2.861		0
TCGA-MX-A5UG	D	16.03	10.99	10.37	14.51	1.133	113	1
TCGA-CG-4462	D	15.13	10.64	9.954	17.29	1.083	0	1
TCGA-D7-6524	D	15.11	10.14	11.35	17.15	0		0
TCGA-CG-4474	D	13.62	9.135	10.44	12.63	0		0
TCGA-BR-A4J2	D	16.22	11.62	10.94	5.53	0		0
TCGA-D7-6818	D	14.62	9.769	9.437	13.08	0	376	1
TCGA-BR-8364	D	15.27	11.94	11.12	15.57	0		0
TCGA-RD-A7BW	D	15.86	12.75	11.16	9.702	0	156	1
TCGA-RD-A8N9	D	15.82	10.7	9.793	16.51	0		0
TCGA-CD-A489	D	15.79	13.34	10.51	7.632	0	344	1
TCGA-VQ-A94T	D	11.28	8.023	10.8	2.85	0	342	1
TCGA-D7-6521	D	14.77	9.105	10.09	10.48	0		0
TCGA-B7-A5TI	D	12.94	8.149	8.539	8.855	0		0
TCGA-FP-8209	D	15.43	13.42	10.91	10.86	0	1811	1
TCGA-BR-A4IV	D	17.22	14.16	11.04	16.09	0	869	1
TCGA-CG-4465	D	13.11	10.83	7.486	8.816	0	274	1
TCGA-CD-8530	D	16.97	11.47	11.02	14.04	0		0
TCGA-HU-A4GY	D	11.43	10.14	10.05	9.584	0		0
TCGA-D7-6522	D	14.54	9.477	10.38	7.763	0		0
TCGA-FP-7916	D	14.36	9.976	10.68	14.85	0	428	1
TCGA-BR-8592	D	15.22	12.26	10.51	11.82	0	191	1
TCGA-CG-5724	D	12.63	10.83	12.39	7.181	0	366	1
TCGA-FP-8210	D	15.38	11.81	10.44	14.05	0	153	1
TCGA-D7-A747	D	16.99	14.52	11.2	11.73	0		0
TCGA-D7-6518	D	16.11	10.88	11.17	6.931	0		0
TCGA-FP-7998	D	15.69	10.03	10.13	16.03	0		0
TCGA-VQ-A927	D	11.04	9.253	9.92	14.49	0	200	1
TCGA-CD-A4MG	D	12.57	9.234	11.13	16.54	0		0
TCGA-RD-A7BS	D	15.53	10.77	11.44	13.35	0	336	1
TCGA-RD-A8N2	D	15.73	14.35	11.12	10.21	0		0
TCGA-RD-A8NB	D	14.57	11.75	11.03	18.36	0	513	1
TCGA-D7-6525	D	14.1	9.448	12.15	8.934	0		0
TCGA-BR-A4IU	D	14.88	13.16	10.89	16.22	0		0
TCGA-BR-6803	D	14.37	12.42	11.44	11.59	0		0
TCGA-RD-A7C1	D	13.49	10.96	12	15.15	0	507	1
TCGA-RD-A8N0	D	13.49	10.33	9.76	7.851	0		0
TCGA-RD-A8N1	D	14.31	9.792	10.92	13.04	0		0
TCGA-BR-8297	D	15.87	13.62	11.2	11.63	0		0
TCGA-HU-A4GP	D	11.74	8.863	11.79	14.29	0		0
TCGA-HU-8602	D	11.94	10.64	10.92	3.748	0		0
TCGA-HU-A4GC	D	12.27	10.75	11.29	12.59	0		0
TCGA-RD-A8N4	D	14.42	13.7	11.04	7.491	0		0
TCGA-KB-A93J	D	10.01	7.414	9.447	10.12	0		0
TCGA-HU-A4G2	D	6.76	10.23	11.49	16.85	0		0
TCGA-HU-8608	D	10.03	10.02	8.953	13.12	0		0
TCGA-CD-8531	D	12.37	10.23	10.18	5.275	0		0
TCGA-HU-A4H3	D	13.09	11.19	12.02	7.183	0		0
TCGA-B7-5818	D	11.24	9.933	12.09	9.02	0		0
TCGA-CD-8534	D	14.01	10.91	12.88	16.9	0		0
TCGA-HU-A4G8	D	11.57	9.255	8.123	11.88	0		0
TCGA-HU-A4GU	D	12.05	8.088	10.18	10.85	0		0
TCGA-HU-A4HB	D	12.11	9.863	10.71	15.62	0	477	1
TCGA-HU-A4GJ	D	12.33	9.869	9.988	13.6	0		0
TCGA-BR-A44T	D	14.75	12.58	10.87	7.803	0		0
TCGA-IN-7806	D	12.21	9.08	10.27	16.72	0		0
TCGA-HU-A4H0	D	10.18	10.24	10.87	17.07	0		0
TCGA-IN-7808	D	9.043	9.091	9.017	4.689	0	105	1
TCGA-HU-A4GX	D	12	8.02	11.34	16.14	0		0
TCGA-R5-A7ZI	D	8.511	10.65	11.99	17.91	0		0
TCGA-BR-7704	I	13.36	11.59	11.3	13.85	0		0
TCGA-CG-5730	I	11.63	8.68	8.828	16.94	0		0
TCGA-BR-7851	I	11.47	7.797	8.33	17.57	0		0
TCGA-CG-5728	I	11.28	8.37	9.889	11.3	0		0
TCGA-CG-5722	I	11.17	10.3	10.43	9.787	0		0
TCGA-CG-5734	I	10.41	8.387	8.857	16.64	0		0
TCGA-CG-5733	I	10.39	8.833	10.53	12.98	0	641	1
TCGA-B7-A5TK	I	16.38	11.1	9.512	12.95	0		0
TCGA-BR-7957	I	15.64	11.83	10.04	7.269	0	276	1
TCGA-D7-8579	I	15.53	12.23	10.89	17.37	5.45		0
TCGA-BR-8289	I	15.12	10.31	9.186	4.195	5.361	81	1
TCGA-VQ-A8P8	I	15.02	9.941	10.34	17.03	0		0
TCGA-BR-8284	I	15.01	10.95	9.995	7.237	0	245	1
TCGA-RD-A8N6	I	14.81	12.03	10.54	14.75	5.014	272	1
TCGA-RD-A8MW	I	14.8	9.772	10.3	17.19	0	1153	1
TCGA-VQ-A8P5	I	14.79	12.58	10.03	8.316	5.355	235	1
TCGA-BR-8296	I	14.74	10.77	12.54	13.61	0	474	1
TCGA-BR-7851	I	14.71	9.576	9.737	17.18	0		0
TCGA-B7-A5TN	I	14.7	10.28	11.52	16.24	0		0
TCGA-BR-8059	I	14.65	10.81	10.71	6.16	0	439	1
TCGA-VQ-AA64	I	14.46	9.93	11.24	9.016	0	560	1
TCGA-EQ-8122	I	14.45	10.92	11.54	16.15	0	243	1
TCGA-CG-4438	I	14.22	11.05	9.712	11.18	0		0
TCGA-R5-A805	I	14.12	9.891	10.53	12.08	0	281	1
TCGA-CD-8527	I	14.09	9.773	8.463	11.3	0	218	1
TCGA-VQ-A8PK	I	13.85	9.046	8.489	20.49	8.79	543	1
TCGA-BR-8373	I	13.77	10.31	9.368	17.56	6.077		0
TCGA-BR-8372	I	13.64	12.23	12.06	8.042	0		0
TCGA-CG-4442	I	13.62	12.51	7.533	14.85	0		0
TCGA-CG-4477	I	13.54	11.26	8.97	13.55	0		0
TCGA-ZA-A8F6	I	13.46	11.74	10.44	17.83	0		0
TCGA-F1-A72C	I	13.36	9.216	10.99	16.29	0		0
TCGA-CG-4437	I	13.33	8.359	11.88	13.97	0		0
TCGA-FP-8631	I	13.3	9.06	12.19	19.9	8.641		0
TCGA-CG-5719	I	13.28	9.63	11.25	17.24	0		0
TCGA-VQ-A91K	I	13.25	10.79	11.67	10.78	0		0
TCGA-F1-6874	I	13.22	8.361	12.72	18.43	0		0
TCGA-VQ-A94R	I	13.15	8.798	9.91	14.35	0	1294	1
TCGA-CD-8526	I	13.12	10.8	11.46	10.86	4.61		0
TCGA-CG-4441	I	13.05	10.16	11.33	11.92	0	426	1
TCGA-B7-A5TJ	I	12.94	9.342	11.57	15.66	0		0
TCGA-BR-8483	I	12.89	8.741	11.94	15.66	0		0
TCGA-CD-8524	I	12.86	11.1	12.13	15.14	0		0
TCGA-CG-5722	I	12.86	9.135	11.26	10.32	0		0
TCGA-CG-5721	I	12.64	8.895	8.734	5.538	0		0
TCGA-BR-7704	I	12.6	9.354	8.801	5.749	0		0
TCGA-VQ-A91D	I	12.28	8.006	11.08	14.14	0	356	1
TCGA-VQ-AA6J	I	12.17	10.25	11.5	18.15	0		0
TCGA-CD-5799	I	12.13	10.03	8.466	18.75	0		0
TCGA-VQ-AA6B	I	12.08	8.94	11.04	18.78	0		0
TCGA-RD-A8MV	I	12	8.543	11.61	17.93	2.517		0
TCGA-BR-8295	I	11.99	11.79	13.08	10.71	6.853	67	1
TCGA-BR-8077	I	11.9	8.612	8.126	13.94	0		0
TCGA-CG-5717	I	11.54	9.462	11.57	7.794	0	212	1
TCGA-D7-A74A	I	11.45	9.973	10.76	14.32	0		0
TCGA-VQ-AA6G	I	11.43	9.607	8.618	16.54	0	792	1
TCGA-CG-4440	I	11.42	11.01	11	9.14	0	122	1
TCGA-D7-A6EZ	I	11.26	10.77	10.36	5.322	0	618	1
TCGA-VQ-A94O	I	11.25	7.956	11.11	15.88	10.15	640	1
TCGA-VQ-A8DV	I	11.02	10.67	9.787	6.648	10.03	403	1
TCGA-CG-5734	I	10.71	7.95	9.012	13.7	0	243	1
TCGA-D7-A6F0	I	10.7	10.33	10.61	13.69	8.327		0
TCGA-VQ-AA6A	I	10.54	8.027	12.48	17.45	0		0
TCGA-VQ-A91U	I	10.53	11.26	11.42	9.445	0	52	1
TCGA-BR-8676	I	10.48	11.24	10.41	11.41	0		0
TCGA-CG-5732	I	10.48	7.574	10.27	19.74	4.148	2100	1
TCGA-CG-5718	I	10.42	10.44	8.976	15.35	7.784	1095	1
TCGA-VQ-A8DT	I	10.15	9.774	12.65	17.72	0		0
TCGA-VQ-A91E	I	10.12	10.16	10.79	14.43	0		0
TCGA-RD-A7BT	I	10.01	10.47	11.37	14.06	0	262	1
TCGA-R5-A7ZF	I	9.944	10.95	9.021	3.45	0	259	1
TCGA-CG-4466	I	9.796	10.95	11.3	10.95	0		0
TCGA-CG-4469	I	9.644	8.64	9.674	11.4	0	215	1
TCGA-VQ-A91W	I	9.562	10.14	11.89	20.21	0		0
TCGA-CG-4436	I	9.493	10.08	10.26	18.86	0		0
TCGA-CG-5726	I	9.42	9.85	9.263	16.09	2.835	881	1
TCGA-CG-4443	I	9.186	8.361	7.745	3.441	0		0
TCGA-VQ-A8E0	I	8.596	8.125	7.68	16.37	10.71	562	1
TCGA-HF-7134	I	8.178	6.551	11.25	19.86	0		0
TCGA-KB-A6F7	I	7.909	8.877	11.84	6.324	10.59		0
TCGA-VQ-A91X	I	7.053	10.82	6.819	18.05	0	289	1
TCGA-VQ-A8PX	I	2.523	7.992	10.99	17.02	0		0
